# Supplementary material for: Programmable receptors enable bacterial biosensors to detect pathological biomarkers in clinical samples
Source: Nat Commun. 2021 Sep 1;12:5216. doi: 10.1038/s41467-021-25538-y (PMC8410942; doi:10.1038/s41467-021-25538-y)
Supplement: Supplementary file 3 — Supplementary Data 1 [file 41467_2021_25538_MOESM3_ESM.xlsx]

## Sheet: Feuil1
ID	A	B
Exp	Preselected 4 x NNK library	Selected variants (Response to 80 uM TCA)
Total Reads	2983350	317625
GGGG1	4	0
GGGG2	1	0
GGGE1	5	0
GGGD1	1	0
GGGV1	5	0
GGGV2	0	0
GGGA1	10	0
GGGA2	2	0
GGGR1	36	0
GGGS1	6	0
GGGK1	14	0
GGGN1	4	0
GGGM1	6	0
GGGI1	0	0
GGGT1	50	0
GGGT2	9	0
GGGW1	52	0
GGGC1	26	0
GGG*1	19	0
GGGY1	2	0
GGGL1	12	0
GGGF1	13	0
GGGS2	19	0
GGGS3	34	0
GGGR2	54	0
GGGR3	16	0
GGGQ1	5	0
GGGH1	12	0
GGGL2	4	0
GGGL3	0	0
GGGP1	2	0
GGGP2	16	0
GGGG3	89	0
GGGG4	34	0
GGGE2	13	0
GGGD2	1	0
GGGV3	14	0
GGGV4	5	0
GGGA3	37	0
GGGA4	46	0
GGGR4	2	0
GGGS4	50	0
GGGK2	0	0
GGGN2	4	0
GGGM2	4	0
GGGI2	0	0
GGGT3	21	0
GGGT4	0	0
GGGW2	41	0
GGGC2	0	0
GGG*2	27	0
GGGY2	0	0
GGGL4	8	0
GGGF2	0	0
GGGS5	35	0
GGGS6	22	0
GGGR5	63	0
GGGR6	0	0
GGGQ2	15	0
GGGH2	8	0
GGGL5	0	0
GGGL6	0	0
GGGP3	10	0
GGGP4	0	0
GGEG1	160	0
GGEG2	15	0
GGEE1	6	0
GGED1	7	0
GGEV1	11	0
GGEV2	4	0
GGEA1	27	0
GGEA2	0	0
GGER1	0	0
GGES1	0	0
GGEK1	8	0
GGEN1	6	0
GGEM1	0	0
GGEI1	0	0
GGET1	37	0
GGET2	28	0
GGEW1	0	0
GGEC1	1	0
GGE*1	5	0
GGEY1	0	0
GGEL1	8	0
GGEF1	8	0
GGES2	0	0
GGES3	0	0
GGER2	58	0
GGER3	0	0
GGEQ1	2	0
GGEH1	0	0
GGEL2	0	0
GGEL3	0	0
GGEP1	7	0
GGEP2	0	0
GGDG1	23	0
GGDG2	0	0
GGDE1	4	0
GGDD1	0	0
GGDV1	0	0
GGDV2	1	0
GGDA1	42	0
GGDA2	3	0
GGDR1	1	0
GGDS1	0	0
GGDK1	0	0
GGDN1	0	0
GGDM1	0	0
GGDI1	0	0
GGDT1	0	0
GGDT2	0	0
GGDW1	0	0
GGDC1	0	0
GGD*1	0	0
GGDY1	0	0
GGDL1	0	0
GGDF1	0	0
GGDS2	0	0
GGDS3	0	0
GGDR2	11	0
GGDR3	0	0
GGDQ1	0	0
GGDH1	5	0
GGDL2	0	0
GGDL3	0	0
GGDP1	0	0
GGDP2	0	0
GGVG1	83	0
GGVG2	30	0
GGVE1	4	0
GGVD1	23	0
GGVV1	17	0
GGVV2	7	0
GGVA1	36	0
GGVA2	9	0
GGVR1	4	0
GGVS1	1	0
GGVK1	0	0
GGVN1	0	0
GGVM1	0	0
GGVI1	0	0
GGVT1	41	0
GGVT2	0	0
GGVW1	40	0
GGVC1	0	0
GGV*1	8	0
GGVY1	1	0
GGVL1	0	0
GGVF1	3	0
GGVS2	0	0
GGVS3	0	0
GGVR2	3	0
GGVR3	1	0
GGVQ1	9	0
GGVH1	0	0
GGVL2	11	0
GGVL3	0	0
GGVP1	25	0
GGVP2	0	0
GGVG3	28	0
GGVG4	11	0
GGVE2	0	0
GGVD2	0	0
GGVV3	5	0
GGVV4	0	0
GGVA3	18	0
GGVA4	12	0
GGVR4	43	0
GGVS4	0	0
GGVK2	0	0
GGVN2	5	0
GGVM2	35	0
GGVI2	37	0
GGVT3	0	0
GGVT4	0	0
GGVW2	4	0
GGVC2	0	0
GGV*2	25	0
GGVY2	0	0
GGVL4	0	0
GGVF2	2	0
GGVS5	0	0
GGVS6	4	0
GGVR5	0	0
GGVR6	5	0
GGVQ2	0	0
GGVH2	9	0
GGVL5	0	0
GGVL6	0	0
GGVP3	0	0
GGVP4	0	0
GGAG1	168	0
GGAG2	3	0
GGAE1	81	0
GGAD1	0	0
GGAV1	58	0
GGAV2	51	0
GGAA1	62	0
GGAA2	6	0
GGAR1	34	0
GGAS1	1	0
GGAK1	0	0
GGAN1	0	0
GGAM1	18	0
GGAI1	1	0
GGAT1	1	0
GGAT2	0	0
GGAW1	52	0
GGAC1	6	0
GGA*1	0	0
GGAY1	12	0
GGAL1	6	0
GGAF1	13	0
GGAS2	51	0
GGAS3	0	0
GGAR2	30	0
GGAR3	0	0
GGAQ1	7	0
GGAH1	0	0
GGAL2	3	0
GGAL3	0	0
GGAP1	14	0
GGAP2	0	0
GGAG3	18	0
GGAG4	23	0
GGAE2	25	0
GGAD2	1	0
GGAV3	32	0
GGAV4	0	0
GGAA3	0	0
GGAA4	6	0
GGAR4	16	0
GGAS4	6	0
GGAK2	0	0
GGAN2	16	0
GGAM2	0	0
GGAI2	4	0
GGAT3	13	0
GGAT4	0	0
GGAW2	16	0
GGAC2	4	0
GGA*2	7	0
GGAY2	38	0
GGAL4	0	0
GGAF2	0	0
GGAS5	5	0
GGAS6	0	0
GGAR5	2	0
GGAR6	9	0
GGAQ2	0	0
GGAH2	0	0
GGAL5	0	0
GGAL6	0	0
GGAP3	0	0
GGAP4	6	0
GGRG1	9	0
GGRG2	0	0
GGRE1	6	0
GGRD1	2	0
GGRV1	0	0
GGRV2	19	0
GGRA1	21	0
GGRA2	13	0
GGRR1	27	0
GGRS1	22	0
GGRK1	0	0
GGRN1	0	0
GGRM1	3	0
GGRI1	0	0
GGRT1	0	0
GGRT2	0	0
GGRW1	1	0
GGRC1	6	0
GGR*1	0	0
GGRY1	11	0
GGRL1	0	0
GGRF1	0	0
GGRS2	4	0
GGRS3	0	0
GGRR2	7	0
GGRR3	22	0
GGRQ1	11	0
GGRH1	0	0
GGRL2	0	0
GGRL3	0	0
GGRP1	12	0
GGRP2	26	0
GGSG1	27	0
GGSG2	3	0
GGSE1	9	0
GGSD1	14	0
GGSV1	0	0
GGSV2	0	0
GGSA1	6	0
GGSA2	1	0
GGSR1	10	0
GGSS1	0	0
GGSK1	0	0
GGSN1	0	0
GGSM1	0	0
GGSI1	0	0
GGST1	8	0
GGST2	0	0
GGSW1	4	0
GGSC1	0	0
GGS*1	7	0
GGSY1	0	0
GGSL1	0	0
GGSF1	0	0
GGSS2	0	0
GGSS3	0	0
GGSR2	8	0
GGSR3	47	0
GGSQ1	0	0
GGSH1	0	0
GGSL2	0	0
GGSL3	0	0
GGSP1	36	0
GGSP2	15	0
GGKG1	16	0
GGKG2	0	0
GGKE1	19	0
GGKD1	4	0
GGKV1	0	0
GGKV2	0	0
GGKA1	0	0
GGKA2	0	0
GGKR1	15	0
GGKS1	0	0
GGKK1	0	0
GGKN1	0	0
GGKM1	0	0
GGKI1	0	0
GGKT1	0	0
GGKT2	3	0
GGKW1	0	0
GGKC1	0	0
GGK*1	0	0
GGKY1	0	0
GGKL1	3	0
GGKF1	0	0
GGKS2	0	0
GGKS3	0	0
GGKR2	0	0
GGKR3	1	0
GGKQ1	0	0
GGKH1	0	0
GGKL2	2	0
GGKL3	0	0
GGKP1	0	0
GGKP2	0	0
GGNG1	32	0
GGNG2	0	0
GGNE1	0	0
GGND1	0	0
GGNV1	39	0
GGNV2	0	0
GGNA1	0	0
GGNA2	0	0
GGNR1	17	0
GGNS1	0	0
GGNK1	0	0
GGNN1	0	0
GGNM1	0	0
GGNI1	0	0
GGNT1	1	0
GGNT2	0	0
GGNW1	0	0
GGNC1	0	0
GGN*1	25	0
GGNY1	0	0
GGNL1	0	0
GGNF1	0	0
GGNS2	0	0
GGNS3	0	0
GGNR2	0	0
GGNR3	0	0
GGNQ1	0	0
GGNH1	6	0
GGNL2	0	0
GGNL3	1	0
GGNP1	0	0
GGNP2	0	0
GGMG1	12	0
GGMG2	18	0
GGME1	21	0
GGMD1	2	0
GGMV1	0	0
GGMV2	0	0
GGMA1	12	0
GGMA2	32	0
GGMR1	0	0
GGMS1	0	0
GGMK1	0	0
GGMN1	0	0
GGMM1	0	0
GGMI1	0	0
GGMT1	0	0
GGMT2	0	0
GGMW1	1	0
GGMC1	0	0
GGM*1	0	0
GGMY1	0	0
GGML1	0	0
GGMF1	0	0
GGMS2	0	0
GGMS3	0	0
GGMR2	16	0
GGMR3	0	0
GGMQ1	0	0
GGMH1	0	0
GGML2	0	0
GGML3	0	0
GGMP1	1	0
GGMP2	0	0
GGIG1	4	0
GGIG2	0	0
GGIE1	15	0
GGID1	0	0
GGIV1	0	0
GGIV2	0	0
GGIA1	7	0
GGIA2	3	0
GGIR1	0	0
GGIS1	0	0
GGIK1	0	0
GGIN1	0	0
GGIM1	0	0
GGII1	0	0
GGIT1	0	0
GGIT2	0	0
GGIW1	0	0
GGIC1	0	0
GGI*1	0	0
GGIY1	0	0
GGIL1	0	0
GGIF1	0	0
GGIS2	0	0
GGIS3	0	0
GGIR2	0	0
GGIR3	0	0
GGIQ1	0	0
GGIH1	0	0
GGIL2	0	0
GGIL3	0	0
GGIP1	0	0
GGIP2	0	0
GGTG1	29	0
GGTG2	1	0
GGTE1	0	0
GGTD1	0	0
GGTV1	7	0
GGTV2	0	0
GGTA1	31	0
GGTA2	21	0
GGTR1	6	0
GGTS1	12	0
GGTK1	0	0
GGTN1	0	0
GGTM1	0	0
GGTI1	5	0
GGTT1	0	0
GGTT2	0	0
GGTW1	0	0
GGTC1	0	0
GGT*1	0	0
GGTY1	0	0
GGTL1	0	0
GGTF1	0	0
GGTS2	0	0
GGTS3	0	0
GGTR2	0	0
GGTR3	0	0
GGTQ1	0	0
GGTH1	0	0
GGTL2	0	0
GGTL3	9	0
GGTP1	19	0
GGTP2	1	0
GGTG3	0	0
GGTG4	13	0
GGTE2	0	0
GGTD2	0	0
GGTV3	0	0
GGTV4	0	0
GGTA3	32	0
GGTA4	0	0
GGTR4	0	0
GGTS4	0	0
GGTK2	0	0
GGTN2	0	0
GGTM2	0	0
GGTI2	0	0
GGTT3	0	0
GGTT4	0	0
GGTW2	0	0
GGTC2	8	0
GGT*2	0	0
GGTY2	0	0
GGTL4	0	0
GGTF2	0	0
GGTS5	0	0
GGTS6	18	0
GGTR5	0	0
GGTR6	0	0
GGTQ2	0	0
GGTH2	1	0
GGTL5	0	0
GGTL6	0	0
GGTP3	8	0
GGTP4	1	0
GGWG1	41	0
GGWG2	10	0
GGWE1	1	0
GGWD1	0	0
GGWV1	0	0
GGWV2	20	0
GGWA1	7	0
GGWA2	28	0
GGWR1	31	0
GGWS1	0	0
GGWK1	0	0
GGWN1	63	0
GGWM1	33	0
GGWI1	0	0
GGWT1	0	0
GGWT2	11	0
GGWW1	20	0
GGWC1	1	0
GGW*1	0	0
GGWY1	0	0
GGWL1	13	0
GGWF1	1	0
GGWS2	7	0
GGWS3	0	0
GGWR2	34	0
GGWR3	42	0
GGWQ1	0	0
GGWH1	0	0
GGWL2	31	0
GGWL3	4	0
GGWP1	0	0
GGWP2	0	0
GGCG1	101	0
GGCG2	4	0
GGCE1	31	0
GGCD1	0	0
GGCV1	24	0
GGCV2	37	0
GGCA1	6	0
GGCA2	1	0
GGCR1	0	0
GGCS1	4	0
GGCK1	0	0
GGCN1	0	0
GGCM1	0	0
GGCI1	4	0
GGCT1	0	0
GGCT2	0	0
GGCW1	0	0
GGCC1	0	0
GGC*1	0	0
GGCY1	0	0
GGCL1	0	0
GGCF1	33	0
GGCS2	0	0
GGCS3	1	0
GGCR2	0	0
GGCR3	21	0
GGCQ1	2	0
GGCH1	0	0
GGCL2	8	0
GGCL3	0	0
GGCP1	3	0
GGCP2	0	0
GG*G1	27	0
GG*G2	0	0
GG*E1	16	0
GG*D1	0	0
GG*V1	0	0
GG*V2	0	0
GG*A1	9	0
GG*A2	7	0
GG*R1	7	0
GG*S1	0	0
GG*K1	0	0
GG*N1	0	0
GG*M1	0	0
GG*I1	0	0
GG*T1	0	0
GG*T2	0	0
GG*W1	0	0
GG*C1	0	0
GG**1	0	0
GG*Y1	16	0
GG*L1	0	0
GG*F1	21	0
GG*S2	0	0
GG*S3	6	0
GG*R2	0	0
GG*R3	0	0
GG*Q1	0	0
GG*H1	0	0
GG*L2	0	0
GG*L3	0	0
GG*P1	0	0
GG*P2	0	0
GGYG1	0	0
GGYG2	17	0
GGYE1	0	0
GGYD1	0	0
GGYV1	12	0
GGYV2	6	0
GGYA1	21	0
GGYA2	0	0
GGYR1	0	0
GGYS1	0	0
GGYK1	0	0
GGYN1	0	0
GGYM1	0	0
GGYI1	0	0
GGYT1	0	0
GGYT2	0	0
GGYW1	0	0
GGYC1	0	0
GGY*1	0	0
GGYY1	0	0
GGYL1	1	0
GGYF1	8	0
GGYS2	0	0
GGYS3	4	0
GGYR2	0	0
GGYR3	6	0
GGYQ1	0	0
GGYH1	0	0
GGYL2	0	0
GGYL3	0	0
GGYP1	0	0
GGYP2	30	0
GGLG1	19	0
GGLG2	0	0
GGLE1	0	0
GGLD1	0	0
GGLV1	0	0
GGLV2	24	0
GGLA1	2	0
GGLA2	0	0
GGLR1	6	0
GGLS1	0	0
GGLK1	0	0
GGLN1	0	0
GGLM1	0	0
GGLI1	1	0
GGLT1	0	0
GGLT2	0	0
GGLW1	0	0
GGLC1	0	0
GGL*1	0	0
GGLY1	15	0
GGLL1	0	0
GGLF1	0	0
GGLS2	7	0
GGLS3	0	0
GGLR2	2	0
GGLR3	3	0
GGLQ1	0	0
GGLH1	0	0
GGLL2	0	0
GGLL3	0	0
GGLP1	2	0
GGLP2	0	0
GGFG1	27	0
GGFG2	14	0
GGFE1	13	0
GGFD1	4	0
GGFV1	0	0
GGFV2	0	0
GGFA1	0	0
GGFA2	0	0
GGFR1	3	0
GGFS1	5	0
GGFK1	0	0
GGFN1	0	0
GGFM1	0	0
GGFI1	0	0
GGFT1	0	0
GGFT2	0	0
GGFW1	0	0
GGFC1	0	0
GGF*1	0	0
GGFY1	14	0
GGFL1	0	0
GGFF1	0	0
GGFS2	0	0
GGFS3	0	0
GGFR2	0	0
GGFR3	1	0
GGFQ1	0	0
GGFH1	0	0
GGFL2	0	0
GGFL3	3	0
GGFP1	0	0
GGFP2	11	0
GGSG3	31	0
GGSG4	15	0
GGSE2	1	0
GGSD2	0	0
GGSV3	6	0
GGSV4	0	0
GGSA3	17	0
GGSA4	0	0
GGSR4	0	0
GGSS4	0	0
GGSK2	0	0
GGSN2	5	0
GGSM2	6	0
GGSI2	0	0
GGST3	0	0
GGST4	0	0
GGSW2	0	0
GGSC2	0	0
GGS*2	0	0
GGSY2	0	0
GGSL4	0	0
GGSF2	0	0
GGSS5	9	0
GGSS6	0	0
GGSR5	9	0
GGSR6	0	0
GGSQ2	0	0
GGSH2	0	0
GGSL5	17	0
GGSL6	19	0
GGSP3	6	0
GGSP4	0	0
GGSG5	1	0
GGSG6	23	0
GGSE3	0	0
GGSD3	21	0
GGSV5	2	0
GGSV6	0	0
GGSA5	0	0
GGSA6	0	0
GGSR7	5	0
GGSS7	0	0
GGSK3	0	0
GGSN3	0	0
GGSM3	0	0
GGSI3	0	0
GGST5	0	0
GGST6	1	0
GGSW3	0	0
GGSC3	1	0
GGS*3	0	0
GGSY3	8	0
GGSL7	2	0
GGSF3	0	0
GGSS8	0	0
GGSS9	9	0
GGSR8	0	0
GGSR9	0	0
GGSQ3	0	0
GGSH3	0	0
GGSL8	0	0
GGSL9	0	0
GGSP5	0	0
GGSP6	4	0
GGRG3	234	0
GGRG4	10	0
GGRE2	62	0
GGRD2	52	0
GGRV3	30	0
GGRV4	23	0
GGRA3	48	0
GGRA4	35	0
GGRR4	0	0
GGRS4	26	0
GGRK2	0	0
GGRN2	0	0
GGRM2	0	0
GGRI2	0	0
GGRT3	34	0
GGRT4	0	0
GGRW2	63	0
GGRC2	3	0
GGR*2	27	0
GGRY2	0	0
GGRL4	31	0
GGRF2	0	0
GGRS5	16	0
GGRS6	8	0
GGRR5	13	0
GGRR6	13	0
GGRQ2	39	0
GGRH2	6	0
GGRL5	30	0
GGRL6	0	0
GGRP3	25	0
GGRP4	0	0
GGRG5	118	0
GGRG6	2	0
GGRE3	0	0
GGRD3	1	0
GGRV5	9	0
GGRV6	0	0
GGRA5	29	0
GGRA6	28	0
GGRR7	0	0
GGRS7	0	0
GGRK3	4	0
GGRN3	0	0
GGRM3	0	0
GGRI3	9	0
GGRT5	0	0
GGRT6	1	0
GGRW3	13	0
GGRC3	4	0
GGR*3	2	0
GGRY3	0	0
GGRL7	0	0
GGRF3	0	0
GGRS8	12	0
GGRS9	7	0
GGRR8	8	0
GGRR9	0	0
GGRQ3	10	0
GGRH3	0	0
GGRL8	0	0
GGRL9	0	0
GGRP5	0	0
GGRP6	0	0
GGQG1	7	0
GGQG2	0	0
GGQE1	10	0
GGQD1	0	0
GGQV1	10	0
GGQV2	0	0
GGQA1	23	0
GGQA2	0	0
GGQR1	0	0
GGQS1	0	0
GGQK1	0	0
GGQN1	0	0
GGQM1	0	0
GGQI1	0	0
GGQT1	0	0
GGQT2	0	0
GGQW1	0	0
GGQC1	0	0
GGQ*1	8	0
GGQY1	0	0
GGQL1	5	0
GGQF1	1	0
GGQS2	3	0
GGQS3	0	0
GGQR2	20	0
GGQR3	25	0
GGQQ1	0	0
GGQH1	0	0
GGQL2	1	0
GGQL3	0	0
GGQP1	0	0
GGQP2	0	0
GGHG1	0	0
GGHG2	0	0
GGHE1	1	0
GGHD1	0	0
GGHV1	0	0
GGHV2	0	0
GGHA1	0	0
GGHA2	16	0
GGHR1	0	0
GGHS1	0	0
GGHK1	0	0
GGHN1	0	0
GGHM1	0	0
GGHI1	0	0
GGHT1	0	0
GGHT2	1	0
GGHW1	0	0
GGHC1	0	0
GGH*1	0	0
GGHY1	0	0
GGHL1	0	0
GGHF1	0	0
GGHS2	2	0
GGHS3	0	0
GGHR2	0	0
GGHR3	2	0
GGHQ1	0	0
GGHH1	0	0
GGHL2	0	0
GGHL3	0	0
GGHP1	8	0
GGHP2	0	0
GGLG3	6	0
GGLG4	19	0
GGLE2	0	0
GGLD2	0	0
GGLV3	0	0
GGLV4	0	0
GGLA3	31	0
GGLA4	0	0
GGLR4	0	0
GGLS4	1	0
GGLK2	8	0
GGLN2	0	0
GGLM2	0	0
GGLI2	29	0
GGLT3	0	0
GGLT4	0	0
GGLW2	33	0
GGLC2	19	0
GGL*2	0	0
GGLY2	0	0
GGLL4	0	0
GGLF2	0	0
GGLS5	0	0
GGLS6	23	0
GGLR5	0	0
GGLR6	1	0
GGLQ2	23	0
GGLH2	0	0
GGLL5	0	0
GGLL6	0	0
GGLP3	0	0
GGLP4	0	0
GGLG5	17	0
GGLG6	0	0
GGLE3	0	0
GGLD3	6	0
GGLV5	0	0
GGLV6	0	0
GGLA5	0	0
GGLA6	0	0
GGLR7	37	0
GGLS7	0	0
GGLK3	0	0
GGLN3	0	0
GGLM3	0	0
GGLI3	0	0
GGLT5	0	0
GGLT6	0	0
GGLW3	20	0
GGLC3	0	0
GGL*3	0	0
GGLY3	8	0
GGLL7	3	0
GGLF3	9	0
GGLS8	0	0
GGLS9	0	0
GGLR8	0	0
GGLR9	0	0
GGLQ3	0	0
GGLH3	0	0
GGLL8	0	0
GGLL9	0	0
GGLP5	0	0
GGLP6	0	0
GGPG1	26	0
GGPG2	36	0
GGPE1	0	0
GGPD1	0	0
GGPV1	20	0
GGPV2	19	0
GGPA1	9	0
GGPA2	6	0
GGPR1	0	0
GGPS1	0	0
GGPK1	0	0
GGPN1	14	0
GGPM1	12	0
GGPI1	11	0
GGPT1	14	0
GGPT2	0	0
GGPW1	0	0
GGPC1	0	0
GGP*1	0	0
GGPY1	0	0
GGPL1	0	0
GGPF1	0	0
GGPS2	8	0
GGPS3	0	0
GGPR2	33	0
GGPR3	9	0
GGPQ1	0	0
GGPH1	0	0
GGPL2	0	0
GGPL3	1	0
GGPP1	1	0
GGPP2	11	0
GGPG3	28	0
GGPG4	5	0
GGPE2	0	0
GGPD2	0	0
GGPV3	0	0
GGPV4	1	0
GGPA3	1	0
GGPA4	0	0
GGPR4	1	0
GGPS4	0	0
GGPK2	0	0
GGPN2	20	0
GGPM2	0	0
GGPI2	0	0
GGPT3	0	0
GGPT4	0	0
GGPW2	0	0
GGPC2	0	0
GGP*2	0	0
GGPY2	0	0
GGPL4	0	0
GGPF2	0	0
GGPS5	0	0
GGPS6	0	0
GGPR5	0	0
GGPR6	3	0
GGPQ2	0	0
GGPH2	0	0
GGPL5	0	0
GGPL6	0	0
GGPP3	0	0
GGPP4	0	0
GGGG5	59	0
GGGG6	90	0
GGGE3	25	0
GGGD3	13	0
GGGV5	0	0
GGGV6	16	0
GGGA5	12	0
GGGA6	0	0
GGGR7	1	0
GGGS7	22	0
GGGK3	3	0
GGGN3	0	0
GGGM3	7	0
GGGI3	1	0
GGGT5	39	0
GGGT6	49	0
GGGW3	44	0
GGGC3	11	0
GGG*3	0	0
GGGY3	13	0
GGGL7	25	0
GGGF3	0	0
GGGS8	4	0
GGGS9	12	0
GGGR8	19	0
GGGR9	44	0
GGGQ3	24	0
GGGH3	1	0
GGGL8	8	0
GGGL9	8	0
GGGP5	5	0
GGGP6	0	0
GGGG7	162	0
GGGG8	13	0
GGGE4	5	0
GGGD4	0	0
GGGV7	48	0
GGGV8	76	0
GGGA7	20	0
GGGA8	21	0
GGGR10	1	0
GGGS10	0	0
GGGK4	5	0
GGGN4	0	0
GGGM4	0	0
GGGI4	25	0
GGGT7	0	0
GGGT8	15	0
GGGW4	6	0
GGGC4	3	0
GGG*4	2	0
GGGY4	0	0
GGGL10	0	0
GGGF4	0	0
GGGS11	2	0
GGGS12	0	0
GGGR11	43	0
GGGR12	0	0
GGGQ4	19	0
GGGH4	0	0
GGGL11	7	0
GGGL12	2	0
GGGP7	6	0
GGGP8	4	0
GGEG3	56	0
GGEG4	7	0
GGEE2	22	0
GGED2	42	0
GGEV3	56	0
GGEV4	0	0
GGEA3	0	0
GGEA4	0	0
GGER4	2	0
GGES4	0	0
GGEK2	2	0
GGEN2	0	0
GGEM2	2	0
GGEI2	0	0
GGET3	0	0
GGET4	0	0
GGEW2	1	0
GGEC2	0	0
GGE*2	0	0
GGEY2	20	0
GGEL4	0	0
GGEF2	3	0
GGES5	8	0
GGES6	18	0
GGER5	1	0
GGER6	0	0
GGEQ2	0	0
GGEH2	0	0
GGEL5	6	0
GGEL6	12	0
GGEP3	1	0
GGEP4	1	0
GGDG3	6	0
GGDG4	0	0
GGDE2	0	0
GGDD2	0	0
GGDV3	0	0
GGDV4	0	0
GGDA3	8	0
GGDA4	32	0
GGDR4	0	0
GGDS4	4	0
GGDK2	0	0
GGDN2	0	0
GGDM2	0	0
GGDI2	4	0
GGDT3	0	0
GGDT4	0	0
GGDW2	5	0
GGDC2	0	0
GGD*2	0	0
GGDY2	0	0
GGDL4	0	0
GGDF2	1	0
GGDS5	0	0
GGDS6	21	0
GGDR5	0	0
GGDR6	0	0
GGDQ2	0	0
GGDH2	0	0
GGDL5	0	0
GGDL6	9	0
GGDP3	0	0
GGDP4	0	0
GGVG5	70	0
GGVG6	10	0
GGVE3	0	0
GGVD3	0	0
GGVV5	0	0
GGVV6	0	0
GGVA5	0	0
GGVA6	44	0
GGVR7	7	0
GGVS7	3	0
GGVK3	12	0
GGVN3	4	0
GGVM3	1	0
GGVI3	17	0
GGVT5	0	0
GGVT6	0	0
GGVW3	19	0
GGVC3	0	0
GGV*3	0	0
GGVY3	0	0
GGVL7	0	0
GGVF3	0	0
GGVS8	0	0
GGVS9	3	0
GGVR8	0	0
GGVR9	13	0
GGVQ3	10	0
GGVH3	0	0
GGVL8	12	0
GGVL9	0	0
GGVP5	20	0
GGVP6	0	0
GGVG7	64	0
GGVG8	13	0
GGVE4	1	0
GGVD4	22	0
GGVV7	19	0
GGVV8	4	0
GGVA7	0	0
GGVA8	0	0
GGVR10	17	0
GGVS10	24	0
GGVK4	0	0
GGVN4	0	0
GGVM4	25	0
GGVI4	0	0
GGVT7	0	0
GGVT8	0	0
GGVW4	0	0
GGVC4	0	0
GGV*4	1	0
GGVY4	1	0
GGVL10	0	0
GGVF4	17	0
GGVS11	8	0
GGVS12	0	0
GGVR11	0	0
GGVR12	0	0
GGVQ4	2	0
GGVH4	0	0
GGVL11	1	0
GGVL12	0	0
GGVP7	1	0
GGVP8	0	0
GGAG5	31	0
GGAG6	28	0
GGAE3	0	0
GGAD3	5	0
GGAV5	9	0
GGAV6	8	0
GGAA5	31	0
GGAA6	23	0
GGAR7	16	0
GGAS7	0	0
GGAK3	0	0
GGAN3	0	0
GGAM3	0	0
GGAI3	0	0
GGAT5	0	0
GGAT6	0	0
GGAW3	8	0
GGAC3	0	0
GGA*3	0	0
GGAY3	31	0
GGAL7	12	0
GGAF3	0	0
GGAS8	0	0
GGAS9	1	0
GGAR8	0	0
GGAR9	0	0
GGAQ3	15	0
GGAH3	0	0
GGAL8	0	0
GGAL9	0	0
GGAP5	0	0
GGAP6	0	0
GGAG7	0	0
GGAG8	43	0
GGAE4	14	0
GGAD4	7	0
GGAV7	20	0
GGAV8	0	0
GGAA7	6	0
GGAA8	0	0
GGAR10	15	0
GGAS10	0	0
GGAK4	0	0
GGAN4	0	0
GGAM4	0	0
GGAI4	0	0
GGAT7	1	0
GGAT8	0	0
GGAW4	0	0
GGAC4	30	0
GGA*4	0	0
GGAY4	17	0
GGAL10	0	0
GGAF4	0	0
GGAS11	0	0
GGAS12	0	0
GGAR11	8	0
GGAR12	3	0
GGAQ4	0	0
GGAH4	0	0
GGAL11	61	0
GGAL12	0	0
GGAP7	0	0
GGAP8	5	0
GGRG7	10	0
GGRG8	52	0
GGRE4	0	0
GGRD4	0	0
GGRV7	4	0
GGRV8	0	0
GGRA7	0	0
GGRA8	9	0
GGRR10	7	0
GGRS10	0	0
GGRK4	0	0
GGRN4	1	0
GGRM4	1	0
GGRI4	0	0
GGRT7	1	0
GGRT8	7	0
GGRW4	0	0
GGRC4	0	0
GGR*4	0	0
GGRY4	0	0
GGRL10	0	0
GGRF4	29	0
GGRS11	0	0
GGRS12	0	0
GGRR11	17	0
GGRR12	3	0
GGRQ4	3	0
GGRH4	0	0
GGRL11	0	0
GGRL12	0	0
GGRP7	23	0
GGRP8	0	0
GGSG7	19	0
GGSG8	0	0
GGSE4	1	0
GGSD4	0	0
GGSV7	37	0
GGSV8	0	0
GGSA7	11	0
GGSA8	0	0
GGSR10	37	0
GGSS10	0	0
GGSK4	0	0
GGSN4	1	0
GGSM4	23	0
GGSI4	14	0
GGST7	0	0
GGST8	0	0
GGSW4	0	0
GGSC4	2	0
GGS*4	0	0
GGSY4	0	0
GGSL10	1	0
GGSF4	0	0
GGSS11	0	0
GGSS12	0	0
GGSR11	0	0
GGSR12	0	0
GGSQ4	53	0
GGSH4	5	0
GGSL11	0	0
GGSL12	0	0
GGSP7	7	0
GGSP8	0	0
GGKG3	1	0
GGKG4	10	0
GGKE2	0	0
GGKD2	0	0
GGKV3	4	0
GGKV4	3	0
GGKA3	0	0
GGKA4	0	0
GGKR4	0	0
GGKS4	0	0
GGKK2	0	0
GGKN2	0	0
GGKM2	9	0
GGKI2	0	0
GGKT3	0	0
GGKT4	0	0
GGKW2	0	0
GGKC2	0	0
GGK*2	6	0
GGKY2	0	0
GGKL4	0	0
GGKF2	1	0
GGKS5	15	0
GGKS6	10	0
GGKR5	0	0
GGKR6	0	0
GGKQ2	0	0
GGKH2	0	0
GGKL5	3	0
GGKL6	0	0
GGKP3	0	0
GGKP4	0	0
GGNG3	18	0
GGNG4	0	0
GGNE2	1	0
GGND2	14	0
GGNV3	0	0
GGNV4	5	0
GGNA3	4	0
GGNA4	0	0
GGNR4	5	0
GGNS4	0	0
GGNK2	0	0
GGNN2	11	0
GGNM2	0	0
GGNI2	0	0
GGNT3	0	0
GGNT4	0	0
GGNW2	3	0
GGNC2	0	0
GGN*2	0	0
GGNY2	0	0
GGNL4	13	0
GGNF2	12	0
GGNS5	0	0
GGNS6	0	0
GGNR5	18	0
GGNR6	0	0
GGNQ2	0	0
GGNH2	0	0
GGNL5	0	0
GGNL6	0	0
GGNP3	0	0
GGNP4	6	0
GGMG3	0	0
GGMG4	0	0
GGME2	18	0
GGMD2	0	0
GGMV3	0	0
GGMV4	0	0
GGMA3	22	0
GGMA4	1	0
GGMR4	2	0
GGMS4	0	0
GGMK2	0	0
GGMN2	1	0
GGMM2	0	0
GGMI2	0	0
GGMT3	0	0
GGMT4	1	0
GGMW2	4	0
GGMC2	0	0
GGM*2	0	0
GGMY2	0	0
GGML4	0	0
GGMF2	0	0
GGMS5	0	0
GGMS6	0	0
GGMR5	0	0
GGMR6	13	0
GGMQ2	0	0
GGMH2	0	0
GGML5	0	0
GGML6	10	0
GGMP3	0	0
GGMP4	0	0
GGIG3	0	0
GGIG4	0	0
GGIE2	0	0
GGID2	0	0
GGIV3	0	0
GGIV4	0	0
GGIA3	0	0
GGIA4	0	0
GGIR4	0	0
GGIS4	0	0
GGIK2	0	0
GGIN2	0	0
GGIM2	0	0
GGII2	1	0
GGIT3	2	0
GGIT4	11	0
GGIW2	0	0
GGIC2	0	0
GGI*2	1	0
GGIY2	0	0
GGIL4	0	0
GGIF2	0	0
GGIS5	0	0
GGIS6	20	0
GGIR5	0	0
GGIR6	0	0
GGIQ2	0	0
GGIH2	0	0
GGIL5	0	0
GGIL6	1	0
GGIP3	0	0
GGIP4	0	0
GGTG5	10	0
GGTG6	0	0
GGTE3	0	0
GGTD3	0	0
GGTV5	11	0
GGTV6	0	0
GGTA5	66	0
GGTA6	0	0
GGTR7	0	0
GGTS7	1	0
GGTK3	6	0
GGTN3	0	0
GGTM3	0	0
GGTI3	1	0
GGTT5	0	0
GGTT6	1	0
GGTW3	0	0
GGTC3	0	0
GGT*3	0	0
GGTY3	0	0
GGTL7	0	0
GGTF3	0	0
GGTS8	7	0
GGTS9	0	0
GGTR8	0	0
GGTR9	0	0
GGTQ3	0	0
GGTH3	3	0
GGTL8	0	0
GGTL9	0	0
GGTP5	0	0
GGTP6	0	0
GGTG7	8	0
GGTG8	2	0
GGTE4	0	0
GGTD4	0	0
GGTV7	32	0
GGTV8	0	0
GGTA7	0	0
GGTA8	0	0
GGTR10	0	0
GGTS10	0	0
GGTK4	8	0
GGTN4	11	0
GGTM4	0	0
GGTI4	0	0
GGTT7	0	0
GGTT8	0	0
GGTW4	0	0
GGTC4	6	0
GGT*4	0	0
GGTY4	0	0
GGTL10	5	0
GGTF4	0	0
GGTS11	0	0
GGTS12	0	0
GGTR11	0	0
GGTR12	0	0
GGTQ4	0	0
GGTH4	0	0
GGTL11	0	0
GGTL12	0	0
GGTP7	0	0
GGTP8	0	0
GGWG3	21	0
GGWG4	15	0
GGWE2	10	0
GGWD2	0	0
GGWV3	25	0
GGWV4	0	0
GGWA3	0	0
GGWA4	23	0
GGWR4	29	0
GGWS4	1	0
GGWK2	26	0
GGWN2	0	0
GGWM2	0	0
GGWI2	0	0
GGWT3	0	0
GGWT4	1	0
GGWW2	15	0
GGWC2	0	0
GGW*2	0	0
GGWY2	0	0
GGWL4	0	0
GGWF2	3	0
GGWS5	15	0
GGWS6	0	0
GGWR5	19	0
GGWR6	0	0
GGWQ2	0	0
GGWH2	0	0
GGWL5	0	0
GGWL6	0	0
GGWP3	0	0
GGWP4	0	0
GGCG3	10	0
GGCG4	4	0
GGCE2	4	0
GGCD2	29	0
GGCV3	14	0
GGCV4	55	0
GGCA3	1	0
GGCA4	0	0
GGCR4	0	0
GGCS4	1	0
GGCK2	0	0
GGCN2	0	0
GGCM2	0	0
GGCI2	21	0
GGCT3	0	0
GGCT4	16	0
GGCW2	5	0
GGCC2	27	0
GGC*2	0	0
GGCY2	0	0
GGCL4	0	0
GGCF2	20	0
GGCS5	0	0
GGCS6	10	0
GGCR5	0	0
GGCR6	0	0
GGCQ2	0	0
GGCH2	0	0
GGCL5	0	0
GGCL6	2	0
GGCP3	0	0
GGCP4	0	0
GG*G3	0	0
GG*G4	1	0
GG*E2	0	0
GG*D2	0	0
GG*V3	0	0
GG*V4	0	0
GG*A3	0	0
GG*A4	0	0
GG*R4	0	0
GG*S4	9	0
GG*K2	0	0
GG*N2	3	0
GG*M2	0	0
GG*I2	0	0
GG*T3	0	0
GG*T4	0	0
GG*W2	0	0
GG*C2	0	0
GG**2	0	0
GG*Y2	1	0
GG*L4	0	0
GG*F2	0	0
GG*S5	0	0
GG*S6	0	0
GG*R5	0	0
GG*R6	0	0
GG*Q2	0	0
GG*H2	0	0
GG*L5	0	0
GG*L6	0	0
GG*P3	10	0
GG*P4	8	0
GGYG3	1	0
GGYG4	9	0
GGYE2	0	0
GGYD2	4	0
GGYV3	0	0
GGYV4	0	0
GGYA3	0	0
GGYA4	0	0
GGYR4	0	0
GGYS4	0	0
GGYK2	0	0
GGYN2	0	0
GGYM2	1	0
GGYI2	0	0
GGYT3	0	0
GGYT4	0	0
GGYW2	1	0
GGYC2	0	0
GGY*2	0	0
GGYY2	0	0
GGYL4	0	0
GGYF2	60	0
GGYS5	0	0
GGYS6	27	0
GGYR5	0	0
GGYR6	0	0
GGYQ2	0	0
GGYH2	11	0
GGYL5	0	0
GGYL6	0	0
GGYP3	23	0
GGYP4	0	0
GGLG7	17	0
GGLG8	0	0
GGLE4	1	0
GGLD4	13	0
GGLV7	0	0
GGLV8	1	0
GGLA7	1	0
GGLA8	3	0
GGLR10	32	0
GGLS10	3	0
GGLK4	0	0
GGLN4	0	0
GGLM4	0	0
GGLI4	0	0
GGLT7	0	0
GGLT8	0	0
GGLW4	0	0
GGLC4	0	0
GGL*4	0	0
GGLY4	5	0
GGLL10	0	0
GGLF4	0	0
GGLS11	0	0
GGLS12	0	0
GGLR11	1	0
GGLR12	15	0
GGLQ4	0	0
GGLH4	0	0
GGLL11	0	0
GGLL12	0	0
GGLP7	0	0
GGLP8	0	0
GGFG3	0	0
GGFG4	1	0
GGFE2	0	0
GGFD2	0	0
GGFV3	9	0
GGFV4	7	0
GGFA3	0	0
GGFA4	0	0
GGFR4	0	0
GGFS4	9	0
GGFK2	0	0
GGFN2	0	0
GGFM2	0	0
GGFI2	0	0
GGFT3	0	0
GGFT4	33	0
GGFW2	0	0
GGFC2	0	0
GGF*2	0	0
GGFY2	0	0
GGFL4	22	0
GGFF2	2	0
GGFS5	0	0
GGFS6	0	0
GGFR5	0	0
GGFR6	1	0
GGFQ2	0	0
GGFH2	0	0
GGFL5	0	0
GGFL6	0	0
GGFP3	12	0
GGFP4	0	0
GGSG9	30	0
GGSG10	0	0
GGSE5	0	0
GGSD5	0	0
GGSV9	0	0
GGSV10	10	0
GGSA9	0	0
GGSA10	1	0
GGSR13	0	0
GGSS13	7	0
GGSK5	17	0
GGSN5	1	0
GGSM5	0	0
GGSI5	0	0
GGST9	0	0
GGST10	0	0
GGSW5	11	0
GGSC5	0	0
GGS*5	0	0
GGSY5	0	0
GGSL13	0	0
GGSF5	0	0
GGSS14	0	0
GGSS15	0	0
GGSR14	0	0
GGSR15	0	0
GGSQ5	0	0
GGSH5	0	0
GGSL14	0	0
GGSL15	0	0
GGSP9	0	0
GGSP10	0	0
GGSG11	0	0
GGSG12	0	0
GGSE6	15	0
GGSD6	7	0
GGSV11	15	0
GGSV12	0	0
GGSA11	6	0
GGSA12	0	0
GGSR16	26	0
GGSS16	0	0
GGSK6	0	0
GGSN6	0	0
GGSM6	0	0
GGSI6	0	0
GGST11	0	0
GGST12	0	0
GGSW6	0	0
GGSC6	4	0
GGS*6	0	0
GGSY6	0	0
GGSL16	0	0
GGSF6	9	0
GGSS17	0	0
GGSS18	20	0
GGSR17	0	0
GGSR18	0	0
GGSQ6	0	0
GGSH6	0	0
GGSL17	0	0
GGSL18	0	0
GGSP11	0	0
GGSP12	0	0
GGRG9	87	0
GGRG10	33	0
GGRE5	19	0
GGRD5	6	0
GGRV9	4	0
GGRV10	2	0
GGRA9	16	0
GGRA10	0	0
GGRR13	8	0
GGRS13	0	0
GGRK5	0	0
GGRN5	50	0
GGRM5	0	0
GGRI5	6	0
GGRT9	0	0
GGRT10	0	0
GGRW5	7	0
GGRC5	4	0
GGR*5	22	0
GGRY5	0	0
GGRL13	3	0
GGRF5	0	0
GGRS14	0	0
GGRS15	19	0
GGRR14	11	0
GGRR15	0	0
GGRQ5	25	0
GGRH5	0	0
GGRL14	0	0
GGRL15	0	0
GGRP9	10	0
GGRP10	4	0
GGRG11	74	0
GGRG12	9	0
GGRE6	25	0
GGRD6	0	0
GGRV11	46	0
GGRV12	12	0
GGRA11	14	0
GGRA12	0	0
GGRR16	12	0
GGRS16	2	0
GGRK6	1	0
GGRN6	0	0
GGRM6	0	0
GGRI6	0	0
GGRT11	18	0
GGRT12	0	0
GGRW6	1	0
GGRC6	4	0
GGR*6	0	0
GGRY6	21	0
GGRL16	0	0
GGRF6	46	0
GGRS17	0	0
GGRS18	0	0
GGRR17	0	0
GGRR18	0	0
GGRQ6	26	0
GGRH6	22	0
GGRL17	2	0
GGRL18	3	0
GGRP11	14	0
GGRP12	19	0
GGQG3	0	0
GGQG4	0	0
GGQE2	0	0
GGQD2	0	0
GGQV3	0	0
GGQV4	0	0
GGQA3	8	0
GGQA4	1	0
GGQR4	0	0
GGQS4	0	0
GGQK2	0	0
GGQN2	0	0
GGQM2	0	0
GGQI2	0	0
GGQT3	0	0
GGQT4	0	0
GGQW2	3	0
GGQC2	13	0
GGQ*2	0	0
GGQY2	0	0
GGQL4	0	0
GGQF2	0	0
GGQS5	0	0
GGQS6	0	0
GGQR5	5	0
GGQR6	0	0
GGQQ2	0	0
GGQH2	44	0
GGQL5	0	0
GGQL6	0	0
GGQP3	0	0
GGQP4	0	0
GGHG3	24	0
GGHG4	0	0
GGHE2	4	0
GGHD2	4	0
GGHV3	0	0
GGHV4	0	0
GGHA3	6	0
GGHA4	0	0
GGHR4	0	0
GGHS4	0	0
GGHK2	0	0
GGHN2	0	0
GGHM2	0	0
GGHI2	0	0
GGHT3	11	0
GGHT4	0	0
GGHW2	1	0
GGHC2	0	0
GGH*2	0	0
GGHY2	0	0
GGHL4	19	0
GGHF2	32	0
GGHS5	0	0
GGHS6	0	0
GGHR5	7	0
GGHR6	1	0
GGHQ2	0	0
GGHH2	10	0
GGHL5	6	0
GGHL6	0	0
GGHP3	0	0
GGHP4	0	0
GGLG9	30	0
GGLG10	0	0
GGLE5	0	0
GGLD5	0	0
GGLV9	0	0
GGLV10	5	0
GGLA9	0	0
GGLA10	1	0
GGLR13	0	0
GGLS13	1	0
GGLK5	3	0
GGLN5	5	0
GGLM5	0	0
GGLI5	29	0
GGLT9	0	0
GGLT10	0	0
GGLW5	0	0
GGLC5	8	0
GGL*5	0	0
GGLY5	0	0
GGLL13	0	0
GGLF5	0	0
GGLS14	4	0
GGLS15	0	0
GGLR14	0	0
GGLR15	10	0
GGLQ5	0	0
GGLH5	0	0
GGLL14	0	0
GGLL15	0	0
GGLP9	29	0
GGLP10	0	0
GGLG11	0	0
GGLG12	0	0
GGLE6	3	0
GGLD6	0	0
GGLV11	0	0
GGLV12	0	0
GGLA11	0	0
GGLA12	5	0
GGLR16	26	0
GGLS16	15	0
GGLK6	0	0
GGLN6	0	0
GGLM6	0	0
GGLI6	0	0
GGLT11	0	0
GGLT12	0	0
GGLW6	0	0
GGLC6	10	0
GGL*6	4	0
GGLY6	0	0
GGLL16	0	0
GGLF6	0	0
GGLS17	0	0
GGLS18	0	0
GGLR17	56	0
GGLR18	1	0
GGLQ6	6	0
GGLH6	0	0
GGLL17	0	0
GGLL18	0	0
GGLP11	0	0
GGLP12	0	0
GGPG5	39	0
GGPG6	1	0
GGPE3	20	0
GGPD3	14	0
GGPV5	1	0
GGPV6	1	0
GGPA5	0	0
GGPA6	26	0
GGPR7	6	0
GGPS7	1	0
GGPK3	0	0
GGPN3	0	0
GGPM3	0	0
[truncated: 1,046,576+ more rows]
