# Supplementary material for: Programmable receptors enable bacterial biosensors to detect pathological biomarkers in clinical samples
Source: Nat Commun. 2021 Sep 1;12:5216. doi: 10.1038/s41467-021-25538-y (PMC8410942; doi:10.1038/s41467-021-25538-y)
Supplement: Supplementary file 6 — Source data [file 41467_2021_25538_MOESM6_ESM.zip]

Archive with 103 entries (103 files):
- 5_Source data/Statistic analysis of bactosensor response to serum clinical samples_Fig5B_FigS18.xlsx
- 5_Source data/FigS16/B_data processing/Data analysis_20210522_backup.pzfx
- 5_Source data/FigS16/B_data processing/Data analysis_20210522_removed the patients who has negative results in 40per serum.pzfx
- 5_Source data/FigS16/B_data processing/Data analysis_20210522.pzfx
- 5_Source data/FigS18/FigS18.pzfx
- 5_Source data/FigS18/FigS18_statistical analysis.pzfx
- 5_Source data/FigS20/FigS20.xls
- 5_Source data/FigS12a/FigS12a.xlsx
- 5_Source data/FigS5/FigS5 from Fig2B.xlsx
- 5_Source data/Fig2B/A_Raw data/D2P1.xls
- 5_Source data/FigS20/FigS20.pzfx
- 5_Source data/FigS3B/Analysis_pLacO1_CadC-TcpP_p5_TcpH_tirtration.xls
- 5_Source data/Fig2B/A_Raw data/D3P1.xls
- 5_Source data/Fig2B/A_Raw data/D1P1.xls
- 5_Source data/Fig4C/B_Data_Processing/Plate organization.xlsx
- 5_Source data/FigS14 and S15/FigS15_statistical analysis_60 min_OD1_0-40.pzfx
- 5_Source data/FigS13/FigS13.xlsx
- 5_Source data/FigS8/FigS8B.xlsx
- 5_Source data/FigS14 and S15/20200728-30_GCDCA titration curve 20_140.pzfx
- 5_Source data/Fig4C/B_Data_Processing/Fig4C_20210522.pzfx
- 5_Source data/Fig4B/B_data processing/Fig4B_20210522.pzfx
- 5_Source data/FigS14 and S15/20200804-07_GCDCA titration curve 0_40.pzfx
- 5_Source data/Fig2D/B_data processing/Figure_2D_Hel8_light_20210522.pzfx
- 5_Source data/Fig3E/B_data processing/Data Proccessing_Fig3E_20210522.xlsx
- 5_Source data/Statistic analysis of bactosensor response to GCDCA 0-40 μM_FigS15.xlsx
- 5_Source data/Fig4B/A_raw data/20200904_151_bile salt profile-3.xlsx
- 5_Source data/Fig4B/A_raw data/20200831_151_bile salt profile_1_checked.xlsx
- 5_Source data/Fig2B/B_data processing/Figure_2B_20210522.pzfx
- 5_Source data/FigS8/FigS8A.xlsx
- 5_Source data/Fig4B/A_raw data/20200903_151_bile salt profile-2_checked.xlsx
- 5_Source data/FigS16/A_raw data/20200813_Liver transplantation_20_per_serum_all patient.xlsx
- 5_Source data/Fig5B/A_raw data/Sigma assay_liver transplantation_serum and urine.xlsx
- 5_Source data/FigS16/A_raw data/20200814_Liver transplantation_40_per_serum_all patient.xlsx
- 5_Source data/FigS11/FigS11.xlsx
- 5_Source data/FigS16/A_raw data/Sigma assay_liver transplantation_serum and urine.xlsx
- 5_Source data/Fig4B/B_data processing/Fig4B_20210522.xlsx
- 5_Source data/Fig5B/B_data processing/Fig5B_Re20210522_total average.pzfx
- 5_Source data/Fig5B/A_raw data/20200824_Liver transplantation_10_per_serum_2hours-2.xlsx
- 5_Source data/Fig3E/B_data processing/Figure_3E_TcpPmut_Geomean_2020Oct_final.pzfx
- 5_Source data/Fig2E/B_data processing/Fig2E_TcpPH_VtrAC.pzfx
- 5_Source data/FigS3A/A_Raw data/Day2/Table2-1.xls
- 5_Source data/Fig5B/A_raw data/20200820_Liver transplantation_10_per_serum_2hours.xlsx
- 5_Source data/FigS16/A_raw data/20200825_Liver transplantation_10_per_serum_all patient_9 data point.xlsx
- 5_Source data/Fig5B/A_raw data/20200825_Liver transplantation_10_per_serum_2hours-3.xlsx
- 5_Source data/Fig5B/B_data processing/Fig5B_Re202105722.pzfx
- 5_Source data/Fig2D/B_data processing/DataProcessing_VtrAC titration curve.xlsx
- 5_Source data/Fig5B/B_data processing/Fig5B_Re20210522_significant difference analysis.pzfx
- 5_Source data/FigS3A/B_data analysis/FigS3A.xlsx
- 5_Source data/Fig5B/B_data processing/Fig5B_Re20210522.pzfx
- 5_Source data/Fig4C/A_raw data/Raw_GCDCA_0-40/20200805_titration curve_37 degree_GCDCA_standard_Changing OD_and time 15-60 mins_0-40.xlsx
- 5_Source data/Fig4C/A_raw data/Raw_GCDCA_0-40/20200807_titration curve_37 degree_GCDCA_standard_Changing OD_and time 15-60 mins_0-40.xlsx
- 5_Source data/FigS3A/A_Raw data/Day2/Table2-2.xls
- 5_Source data/FigS3A/A_Raw data/Day2/Table2-3.xls
- 5_Source data/Fig2B/B_data processing/Data Proccessing_Fig2B_20210522.xlsx
- 5_Source data/FigS14 and S15/FigS15_Statistical analysis_TcpP-LacZ_60 mins.xlsx
- 5_Source data/Fig4C/A_raw data/Raw_GCDCA_0-40/20200804_titration curve_37 degree_GCDCA_standard_Changing OD_and time 60 mins_0-40.xlsx
- 5_Source data/Fig5B/B_data processing/Fig5B_Re20210522_statistical analysis.pzfx
- 5_Source data/Fig4C/A_raw data/Raw_GCDCA_0-40/20200804_titration curve_37 degree_GCDCA_standard_Changing OD_and time 45 mins_0-40.xlsx
- 5_Source data/Fig2E/A_Raw data/20200907_Day3/20200907_TcpPH_VtrAC_bile salt profile_Day3.xls
- 5_Source data/FigS3A/A_Raw data/Day1/._Plate1-1.xls
- 5_Source data/Fig4C/A_raw data/Raw_GCDCA_0-40/20200804_titration curve_37 degree_GCDCA_standard_Changing OD_and time 30 mins_0-40.xlsx
- 5_Source data/FigS3A/A_Raw data/Day1/._Table1-2.xls
- 5_Source data/Fig4C/A_raw data/Raw_GCDCA_0-40/20200804_titration curve_37 degree_GCDCA_standard_Changing OD_and time 15 mins_0-40.xlsx
- 5_Source data/FigS3A/A_Raw data/Day1/._Table1-3.xls
- 5_Source data/FigS3A/A_Raw data/Day1/Table1-2.xls
- 5_Source data/Fig2E/B_data processing/Fig2E_Dataprocess.xlsx
- 5_Source data/Fig4C/A_raw data/RaW_GCDCA_0-140/20200730_titration curve_37 degree_GCDCA_standard_Changing OD_30 mins_20-140_R3.xlsx
- 5_Source data/FigS3A/A_Raw data/Day3/Table3-2.xls
- 5_Source data/Fig4C/A_raw data/RaW_GCDCA_0-140/20200729_titration curve_37 degree_GCDCA_standard_Changing OD_30 mins_20-140_R2.xlsx
- 5_Source data/FigS3A/A_Raw data/Day3/Table3-3.xls
- 5_Source data/Fig5B/B_data processing/Fig5B_Re20210522.xlsx
- 5_Source data/FigS3A/A_Raw data/Day1/Table1-3.xls
- 5_Source data/FigS3A/A_Raw data/Day3/Table3-1.xls
- 5_Source data/FigS3A/A_Raw data/Day1/Plate1-1.xls
- 5_Source data/Fig2E/A_Raw data/20200902_Day2/20200902_TcpPH_VtrAC_bile salt profile_Day2.xlsx
- 5_Source data/Fig4C/A_raw data/RaW_GCDCA_0-140/20200730_titration curve_37 degree_GCDCA_standard_Changing OD_20 mins_20-140_R3.xlsx
- 5_Source data/Fig4C/A_raw data/RaW_GCDCA_0-140/20200729_titration curve_37 degree_GCDCA_standard_Changing OD_5 mins_20-140_R2.xlsx
- 5_Source data/Fig4C/A_raw data/RaW_GCDCA_0-140/20200728_titration curve_37 degree_GCDCA_standard_Changing OD_10 mins_20-140.xlsx
- 5_Source data/Fig4C/A_raw data/RaW_GCDCA_0-140/20200729_titration curve_37 degree_GCDCA_standard_Changing OD_20 mins_20-140_R2.xlsx
- 5_Source data/Fig4C/A_raw data/RaW_GCDCA_0-140/20200730_titration curve_37 degree_GCDCA_standard_Changing OD_5 mins_20-140_R3.xlsx
- 5_Source data/Fig2D/A_Raw data/20200903_Day3/20200903_VtrAC_titration curve_Day3.xlsx
- 5_Source data/Fig4C/A_raw data/RaW_GCDCA_0-140/20200728_titration curve_37 degree_GCDCA_standard_Changing OD_30 mins_20-140.xlsx
- 5_Source data/Fig4C/A_raw data/RaW_GCDCA_0-140/20200729_titration curve_37 degree_GCDCA_standard_Changing OD_10 mins_20-140_R2.xlsx
- 5_Source data/Fig4C/A_raw data/RaW_GCDCA_0-140/20200730_titration curve_37 degree_GCDCA_standard_Changing OD_10 mins_20-140_R3.xlsx
- 5_Source data/Fig4C/A_raw data/RaW_GCDCA_0-140/20200728_titration curve_37 degree_GCDCA_standard_Changing OD_20 mins_20-140.xlsx
- 5_Source data/Fig4C/A_raw data/RaW_GCDCA_0-140/20200728_titration curve_37 degree_GCDCA_standard_Changing OD_5 mins_20-140.xlsx
- 5_Source data/Fig2D/A_Raw data/20200901_Day1/20200901_VtrA_titration curve_Day1.xlsx
- 5_Source data/Fig2D/A_Raw data/20200902_Day2/20200902_VtrAC_titration curve_Day2.xlsx
- 5_Source data/Fig2E/A_Raw data/20200901_Day1/20200901_Day1.xlsx
- 5_Source data/Fig3E/A_Raw data/20200507_Day3/Raw data/D3P2_GeoM.wsp
- 5_Source data/Fig3E/A_Raw data/20200507_Day3/Raw data/D3P4_GeoM.wsp
- 5_Source data/Fig3E/A_Raw data/20200506_Day2/Raw data/Results/D2P4.xls
- 5_Source data/Fig3E/A_Raw data/20200507_Day3/Raw data/D3P1_GeoM.wsp
- 5_Source data/Fig4C/A_raw data/Raw_GCDCA_0-40/t-test analysis/t-test_0-40_60 mins.xlsx
- 5_Source data/Fig3E/A_Raw data/20200506_Day2/Raw data/Results/D2P2.xls
- 5_Source data/Fig3E/A_Raw data/20200507_Day3/Raw data/D3P3_GeoM.wsp
- 5_Source data/Fig3E/A_Raw data/20200506_Day2/Raw data/Results/D2P3.xls
- 5_Source data/Fig3E/A_Raw data/20200507_Day3/Raw data/Results/D3P2.xls
- 5_Source data/Fig3E/A_Raw data/20200507_Day3/Raw data/Results/D3P4.xls
- 5_Source data/Fig3E/A_Raw data/20200507_Day3/Raw data/Results/D3P3.xls
- 5_Source data/Fig3E/A_Raw data/20200505_Day1/A_Raw data/Results/D1P4.xls
- 5_Source data/Fig3E/A_Raw data/20200505_Day1/A_Raw data/Results/D1P3.xls
- 5_Source data/Fig3E/A_Raw data/20200505_Day1/A_Raw data/Results/D1P2.xls
