# Supplementary material for: Programmable receptors enable bacterial biosensors to detect pathological biomarkers in clinical samples
Source: Nat Commun. 2021 Sep 1;12:5216. doi: 10.1038/s41467-021-25538-y (PMC8410942; doi:10.1038/s41467-021-25538-y)
Supplement: Supplementary file 6 — Source data [file 41467_2021_25538_MOESM6_ESM.zip › 5_Source data/Statistic analysis of bactosensor response to serum clinical samples_Fig5B_FigS18.xlsx]

## Sheet: Feuil1
	Serum Control	Patient 1	Patient 2	Patient 3	Patient 4	Patient 5	Patient 6	Patient 7	Patient 8	Patient 9	Patient 10	Patient 11	Patient 12	Patient 13	Patient 14	Patient 15	Patient 16	Patient 17	Patient 18	Patient 19	Patient 20	Patient 21
Data1	0.795	0.949	0.92	0.881	1.121	1.831	0.838	1.279	0.942	1.301	1.228	0.778	0.939	2.034	1.05	1.028	1.054	0.974	0.838	0.784	0.739	0.651
Data2	0.772	0.851	0.95	0.863	1.057	1.663	0.862	1.184	0.973	1.272	1.117	0.81	0.912	1.748	1.142	1.023	1.101	0.942	0.926	0.778	0.878	0.662
Data3	0.909	0.799	0.992	1.014	1.161	1.609	0.869	1.214	0.947	1.333	1.222	0.94	1.009	1.918	1.149	1.051	0.984	0.869	0.833	0.823	0.826	0.812
Data4	0.697	1.074	0.986	0.718	0.829	1.516	1.157	0.847	0.68	1.186	1.425	0.591	1.049	1.67	0.991	0.8	1.02	0.946	1.019	0.706	0.957	0.788
Data5	0.752	0.794	0.753	0.825	0.825	1.393	0.759	0.966	0.73	1.056	1.272	0.755	0.941	1.394	0.919	0.942	0.918	0.8	1.075	0.836	0.919	0.711
Data6	0.789	0.757	0.902	0.862	0.873	1.531	0.822	1.069	0.713	0.973	1.348	0.761	1.075	1.465	1.053	0.921	0.995	1.129	1.152	0.805	0.889	0.795
Data7	0.702	0.626	0.852	0.808	0.943	1.327	0.724	0.879	0.784	0.899	1.171	0.494	0.799	1.703	0.885	0.78	0.93	0.803	0.789	0.589	0.589	0.669
Data8	0.761	0.707	0.811	0.878	1.076	1.378	0.751	0.906	0.853	1.018	1.125	0.56	0.853	1.446	0.9	0.818	0.84	0.859	0.739	0.716	0.67	0.677
Data9	0.714	0.679	0.858	0.897	0.979	1.398	0.692	0.774	0.725	0.97	1.192	0.593	0.875	1.821	0.752	0.855	0.885	0.892	0.519	0.692	0.634	0.588
ΔA580
Column B	Patient 1	Patient 2	Patient 3	Patient 4	Patient 5	Patient 6	Patient 7	Patient 8	Patient 9	Patient 10	Patient 11	Patient 12	Patient 13	Patient 14	Patient 15	Patient 16	Patient 17	Patient 18	Patient 19	Patient 20	Patient 21
vs.	vs.	vs.	vs.	vs.	vs.	vs.	vs.	vs.	vs.	vs.	vs.	vs.	vs.	vs.	vs.	vs.	vs.	vs.	vs.	vs.	vs.
Column A	Serum Control	Serum Control	Serum Control	Serum Control	Serum Control	Serum Control	Serum Control	Serum Control	Serum Control	Serum Control	Serum Control	Serum Control	Serum Control	Serum Control	Serum Control	Serum Control	Serum Control	Serum Control	Serum Control	Serum Control	Serum Control
Unpaired t test with Welch's correction
P value	0.4694	0.0023	0.0135	0.0006	<0.0001	0.2265	0.0031	0.2693	0.0001	<0.0001	0.227	0.0004	<0.0001	0.0008	0.0032	<0.0001	0.0027	0.1325	0.605	0.6483	0.0935
P value summary	ns	**	*	***	****	ns	**	ns	***	****	ns	***	****	***	**	****	**	ns	ns	ns	ns
Significantly different (P < 0.05)?	No	Yes	Yes	Yes	Yes	No	Yes	No	Yes	Yes	No	Yes	Yes	Yes	Yes	Yes	Yes	No	No	No	No
One- or two-tailed P value?	Two-tailed	Two-tailed	Two-tailed	Two-tailed	Two-tailed	Two-tailed	Two-tailed	Two-tailed	Two-tailed	Two-tailed	Two-tailed	Two-tailed	Two-tailed	Two-tailed	Two-tailed	Two-tailed	Two-tailed	Two-tailed	Two-tailed	Two-tailed	Two-tailed
Welch-corrected t, df	t=0.7485, df=11.31	t=3.656, df=15.31	t=2.788, df=15.41	t=4.638, df=11.95	t=12.81, df=10.46	t=1.279, df=11.39	t=3.876, df=10.04	t=1.155, df=12.65	t=5.924, df=10.47	t=11.65, df=13.60	t=1.279, df=11.08	t=4.632, df=14.40	t=12.05, df=9.373	t=4.461, df=11.72	t=3.585, df=13.33	t=5.783, df=15.06	t=3.661, df=13.60	t=1.641, df=9.796	t=0.5281, df=15.41	t=0.4683, df=11.52	t=1.786, df=15.57
How big is the difference?
Mean of column A	0.7657	0.7657	0.7657	0.7657	0.7657	0.7657	0.7657	0.7657	0.7657	0.7657	0.7657	0.7657	0.7657	0.7657	0.7657	0.7657	0.7657	0.7657	0.7657	0.7657	0.7657
Mean of column B	0.804	0.8916	0.8607	0.9849	1.516	0.8304	1.013	0.8163	1.112	1.233	0.698	0.9391	1.689	0.9823	0.9131	0.9697	0.9127	0.8767	0.7477	0.789	0.7059
Difference between means (B - A) ± SEM	0.03833 ± 0.05121	0.1259 ± 0.03443	0.09500 ± 0.03407	0.2192 ± 0.04727	0.7506 ± 0.05859	0.06478 ± 0.05066	0.2474 ± 0.06384	0.05067 ± 0.04386	0.3463 ± 0.05846	0.4677 ± 0.04014	-0.06767 ± 0.05290	0.1734 ± 0.03745	0.9231 ± 0.07663	0.2167 ± 0.04857	0.1474 ± 0.04112	0.2040 ± 0.03528	0.1470 ± 0.04016	0.1110 ± 0.06764	-0.01800 ± 0.03409	0.02333 ± 0.04982	-0.05978 ± 0.03347
95% confidence interval	-0.07400 to 0.1507	0.05263 to 0.1991	0.02254 to 0.1675	0.1162 to 0.3222	0.6208 to 0.8803	-0.04626 to 0.1758	0.1053 to 0.3896	-0.04435 to 0.1457	0.2169 to 0.4758	0.3813 to 0.5540	-0.1840 to 0.04866	0.09334 to 0.2536	0.7508 to 1.095	0.1106 to 0.3228	0.05883 to 0.2361	0.1288 to 0.2792	0.06063 to 0.2334	-0.04014 to 0.2621	-0.09049 to 0.05449	-0.08573 to 0.1324	-0.1309 to 0.01133
R squared (eta squared)	0.04719	0.4661	0.3353	0.6428	0.9401	0.1255	0.5995	0.09541	0.7702	0.9089	0.1286	0.5984	0.9393	0.6293	0.4909	0.6894	0.4964	0.2156	0.01778	0.01868	0.1701
F test to compare variances
F, DFn, Dfd	4.614, 8, 8	1.538, 8, 8	1.485, 8, 8	3.782, 8, 8	6.348, 8, 8	4.494, 8, 8	7.725, 8, 8	3.117, 8, 8	6.317, 8, 8	2.450, 8, 8	4.990, 8, 8	2.001, 8, 8	11.57, 8, 8	4.050, 8, 8	2.620, 8, 8	1.664, 8, 8	2.452, 8, 8	8.794, 8, 8	1.487, 8, 8	4.314, 8, 8	1.397, 8, 8
P value	0.0446	0.5568	0.5889	0.0777	0.017	0.0481	0.0091	0.1283	0.0173	0.2266	0.0355	0.3461	0.0023	0.0644	0.1947	0.4875	0.2262	0.0059	0.5877	0.054	0.6472
P value summary	*	ns	ns	ns	*	*	**	ns	*	ns	*	ns	**	ns	ns	ns	ns	**	ns	ns	ns
Significantly different (P < 0.05)?	Yes	No	No	No	Yes	Yes	Yes	No	Yes	No	Yes	No	Yes	No	No	No	No	Yes	No	No	No
Data analyzed
Sample size, column A	9	9	9	9	9	9	9	9	9	9	9	9	9	9	9	9	9	9	9	9	9
Sample size, column B	9	9	9	9	9	9	9	9	9	9	9	9	9	9	9	9	9	9	9	9	9
