# Supplementary material for: Programmable receptors enable bacterial biosensors to detect pathological biomarkers in clinical samples
Source: Nat Commun. 2021 Sep 1;12:5216. doi: 10.1038/s41467-021-25538-y (PMC8410942; doi:10.1038/s41467-021-25538-y)
Supplement: Supplementary file 6 — Source data [file 41467_2021_25538_MOESM6_ESM.zip › 5_Source data/FigS20/FigS20.xls]

## Sheet: Sheet0
	Coli/GFP | Geometric Mean (BL1-H)
A4.fcs	280
A5.fcs	270
A6.fcs	270
A7.fcs	267
A8.fcs	271
A9.fcs	261
B4.fcs	375
B5.fcs	341
B6.fcs	378
B7.fcs	262
B8.fcs	257
B9.fcs	258
B10.fcs	389
B11.fcs	386
B12.fcs	401
C4.fcs	10341
C5.fcs	7912
C6.fcs	4370
C7.fcs	291
C8.fcs	308
C9.fcs	305
D4.fcs	26696
D5.fcs	26564
D6.fcs	27178
D7.fcs	256
D8.fcs	261
D9.fcs	241
E4.fcs	321
E5.fcs	296
E6.fcs	303
E7.fcs	265
E8.fcs	266
E9.fcs	273
F4.fcs	5084
F5.fcs	4045
F6.fcs	9402
F7.fcs	253
F8.fcs	267
F9.fcs	249
G4.fcs	1372
G5.fcs	2360
G6.fcs	2121
G7.fcs	250
G8.fcs	251
G9.fcs	258
H4.fcs	267
H5.fcs	252
H6.fcs	243
H7.fcs	247
H8.fcs	259
H9.fcs	253
Mean	2717
SD	6504

## Sheet: Plate-1
A4.fcs	A5.fcs	A6.fcs	A7.fcs	A8.fcs	A9.fcs	B4.fcs	B5.fcs	B6.fcs	B7.fcs	B8.fcs	B9.fcs	B10.fcs	B11.fcs	B12.fcs	C4.fcs	C5.fcs	C6.fcs	C7.fcs	C8.fcs	C9.fcs	D4.fcs	D5.fcs	D6.fcs	D7.fcs	D8.fcs	D9.fcs	E4.fcs	E5.fcs	E6.fcs	E7.fcs	E8.fcs	E9.fcs	F4.fcs	F5.fcs	F6.fcs	F7.fcs	F8.fcs	F9.fcs	G4.fcs	G5.fcs	G6.fcs	G7.fcs	G8.fcs	G9.fcs	H4.fcs	H5.fcs	H6.fcs	H7.fcs	H8.fcs
280	270	270	267	271	261	375	341	378	262	257	258	389	386	401	10341	7912	4370	291	308	305	26696	26564	27178	256	261	241	321	296	303	265	266	273	5084	4045	9402	253	267	249	1372	2360	2121	250	251	258	267	252	243	247	259
280	270	270	267	271	261					None	None		None	None
375	341	378	262	257	258	389	386	401		Cholic acid	Glycoursodeoxycholic acid		CA	GUDCA
10341	7912	4370	291	308	305					Glycocholate	Lithocholic acid		GCA	LCA
26696	26564	27178	256	261	241					Taurocholic acid	Deoxycholic acid		TCA	DCA
321	296	303	265	266	273					Sodium chenodeoxycholate			CDCA
5084	4045	9402	253	267	249					Glycochenodeoxycholate			GCDCA	GCDCA-3S
1372	2360	2121	250	251	258					Taurochenodeoxycholate			TCDCA
										Primary	Secondary
Average		Stdev
273.333	266.333	5.7735	5.03322
364.667	259	20.5508	2.64575
7541	301.333	3002.74	9.07377
26812.7	252.667	323.199	10.4083
306.667	268	12.897	4.3589
6177	256.333	2840.84	9.45163
1951	253	515.472	4.3589
[truncated: 1 more columns]

## Sheet: Plate-2
A4.fcs	A5.fcs	A6.fcs	A7.fcs	A8.fcs	A9.fcs	B4.fcs	B5.fcs	B6.fcs	B7.fcs	B8.fcs	B9.fcs	B10.fcs	B11.fcs	B12.fcs	C4.fcs	C5.fcs	C6.fcs	C7.fcs	C8.fcs	C9.fcs	D4.fcs	D5.fcs	D6.fcs	D7.fcs	D8.fcs	D9.fcs	E4.fcs	E5.fcs	E6.fcs	E7.fcs	E8.fcs	E9.fcs	F4.fcs	F5.fcs	F6.fcs	F7.fcs	F8.fcs	F9.fcs	G4.fcs	G5.fcs	G6.fcs	G7.fcs	G8.fcs	G9.fcs	H4.fcs	H5.fcs	H6.fcs	H7.fcs	H8.fcs
308	269	278	268	269	265	390	339	394	274	263	258	394	393	403	11688	8695	11721	279	290	286	26181	29416	27652	262	259	239	349	280	335	267	255	263	5178	3763	4772	255	252	250	1134	2651	1067	258	262	266	281	255	270	255	273
308	269	278	268	269	265					None	None		None	None
390	339	394	274	263	258	394	393	403		Cholic acid	Glycoursodeoxycholic acid		CA	GUDCA
11688	8695	11721	279	290	286					Glycocholate	Lithocholic acid		GCA	LCA
26181	29416	27652	262	259	239					Taurocholic acid	Deoxycholic acid		TCA	DCA
349	280	335	267	255	263					Sodium chenodeoxycholate			CDCA
5178	3763	4772	255	252	250					Glycochenodeoxycholate			GCDCA	GCDCA-3S
1134	2651	1067	258	262	266					Taurochenodeoxycholate			TCDCA
										Primary	Secondary
Average		Stdev
285	267.333	20.4206	2.08167
374.333	265	30.6649	8.18535
10701.3	285	1737.61	5.56776
27749.7	253.333	1619.71	12.5033
321.333	261.667	36.4737	6.1101
4571	252.333	728.599	2.51661
1617.33	262	895.808	4
[truncated: 1 more columns]

## Sheet: Plate-3
A4.fcs	A5.fcs	A6.fcs	A7.fcs	A8.fcs	A9.fcs	B4.fcs	B5.fcs	B6.fcs	B7.fcs	B8.fcs	B9.fcs	B10.fcs	B11.fcs	B12.fcs	C4.fcs	C5.fcs	C6.fcs	C7.fcs	C8.fcs	C9.fcs	D4.fcs	D5.fcs	D6.fcs	D7.fcs	D8.fcs	D9.fcs	E4.fcs	E5.fcs	E6.fcs	E7.fcs	E8.fcs	E9.fcs	F4.fcs	F5.fcs	F6.fcs	F7.fcs	F8.fcs	F9.fcs	G4.fcs	G5.fcs	G6.fcs	G7.fcs	G8.fcs	G9.fcs	H4.fcs	H5.fcs	H6.fcs	H7.fcs	H8.fcs
259	256	260	253	269	252	357	308	353	259	250	247	372	372	358	7470	7278	3544	271	276	266	23136	24188	27015	253	250	238	318	271	283	260	249	264	3583	3158	6622	249	244	242	914	2437	1616	260	261	258	270	239	255	260	262
259	256	260	253	269	252					None	None		None	None
357	308	353	259	250	247	372	372	358		Cholic acid	Glycoursodeoxycholic acid		CA	GUDCA
7470	7278	3544	271	276	266					Glycocholate	Lithocholic acid		GCA	LCA
23136	24188	27015	253	250	238					Taurocholic acid	Deoxycholic acid		TCA	DCA
318	271	283	260	249	264					Sodium chenodeoxycholate			CDCA
3583	3158	6622	249	244	242					Glycochenodeoxycholate			GCDCA	GCDCA-3S
914	2437	1616	260	261	258					Taurochenodeoxycholate			TCDCA
										Primary	Secondary
Average		Stdev
258.333	258	2.08167	9.53939
339.333	252	27.2091	6.245
6097.33	271	2213.33	5
24779.7	247	2006.04	7.93725
290.667	257.667	24.4199	7.76745
4454.33	245	1889.24	3.60555
1655.67	259.667	762.274	1.52753
[truncated: 1 more columns]

## Sheet: Feuil1
		Day1			Day2			Day3
	Blank	280	270	270	308	269	278	259	256	260
	GCDCA	5084	4045	9402	5178	3763	4772	3583	3158	6622
	GCDCA-3S	253	267	249	255	252	250	249	244	242
	Blank	GCDCA	GCDCA-3S		Blank	GCDCA	GCDCA-3S
	280	5084	253		0.714286	12.9694	0.645408
	270	4045	267		0.688776	10.3189	0.681122
	270	9402	249		0.688776	23.9847	0.635204
	308	5178	255		0.776471	13.0538	0.642857
	269	3763	252		0.678151	9.48655	0.635294
	278	4772	250		0.70084	12.0303	0.630252
	259	3583	249		0.705082	9.75408	0.677858
	256	3158	244		0.696915	8.5971	0.664247
	260	6622	242		0.707804	18.0272	0.658802
