# Supplementary material for: Programmable receptors enable bacterial biosensors to detect pathological biomarkers in clinical samples
Source: Nat Commun. 2021 Sep 1;12:5216. doi: 10.1038/s41467-021-25538-y (PMC8410942; doi:10.1038/s41467-021-25538-y)
Supplement: Supplementary file 6 — Source data [file 41467_2021_25538_MOESM6_ESM.zip › 5_Source data/FigS12a/FigS12a.xlsx]

## Sheet: Analysis
PPM	Position in TcpP 4 NNK library						Theoretical frequency
amino acid	210	211	212	213	Average	Stdeva	amino acid
A	0.0527997	0.0498014	0.0521642	0.0524786	0.051811	0.00136462	A	0.0625
C	0.039614	0.0421957	0.0424401	0.0401225	0.0410931	0.00143292	C	0.03125
D	0.0335399	0.0350986	0.0322403	0.0315559	0.0331087	0.00156108	D	0.03125
E	0.0226611	0.022588	0.0207089	0.0226782	0.022159	0.000967557	E	0.03125
F	0.0588862	0.0608746	0.0687196	0.0644566	0.0632343	0.00432266	F	0.03125
G	0.0689844	0.0667537	0.0724249	0.076696	0.0712147	0.00433528	G	0.0625
H	0.0360599	0.0345023	0.0332721	0.0326439	0.0341195	0.00150634	H	0.03125
I	0.0474701	0.0455021	0.0500464	0.0472022	0.0475552	0.00187555	I	0.03125
K	0.0223979	0.0233103	0.0200163	0.0217057	0.0218576	0.00139232	K	0.03125
L	0.0999473	0.0967106	0.0972942	0.0946237	0.097144	0.00219248	L	0.09375
M	0.0264934	0.0257435	0.0257331	0.0250386	0.0257522	0.000594133	M	0.03125
N	0.0385246	0.0401587	0.0383289	0.0377027	0.0386787	0.00104708	N	0.03125
P	0.045176	0.0454626	0.0430622	0.0447137	0.0446036	0.00107291	P	0.0625
Q	0.0216846	0.0212086	0.0183611	0.0200898	0.020336	0.0014766	Q	0.03125
R	0.0732947	0.0722874	0.0722633	0.0735917	0.0728593	0.000685132	R	0.09375
S	0.0977172	0.0998933	0.096351	0.0977333	0.0979237	0.00146422	S	0.09375
T	0.0492717	0.0509246	0.0514717	0.049623	0.0503228	0.00104505	T	0.0625
V	0.072268	0.0709446	0.0723096	0.0726853	0.0720519	0.000761652	V	0.0625
W	0.0264169	0.025644	0.0260841	0.0266911	0.026209	0.000451128	W	0.03125
X	0.0215378	0.0239972	0.0204571	0.0216075	0.0218999	0.00149406	X	0.03125
Y	0.0452544	0.0463981	0.0462509	0.0463599	0.0460658	0.000544534	Y	0.03125
