# Supplementary material for: Programmable receptors enable bacterial biosensors to detect pathological biomarkers in clinical samples
Source: Nat Commun. 2021 Sep 1;12:5216. doi: 10.1038/s41467-021-25538-y (PMC8410942; doi:10.1038/s41467-021-25538-y)
Supplement: Supplementary file 6 — Source data [file 41467_2021_25538_MOESM6_ESM.zip › 5_Source data/FigS5/FigS5 from Fig2B.xlsx]

## Sheet: Plate organization
	D1P1	1	2	3	4	5	6	7	8	9	10	11	12
	A	P14 - TCA 0 µM			P10 - TCA 0 µM			P9 - TCA 0 µM			P14 - TCA 160 µM
	B	P14 - TCA 10 µM			P10 - TCA 10 µM			P9 - TCA 10 µM			P14 - TCA 200 µM
	C	P14 - TCA 20 µM			P10 - TCA 20 µM			P9 - TCA 20 µM			P10 - TCA 160 µM
	D	P14 - TCA 40 µM			P10 - TCA 40 µM			P9 - TCA 40 µM			P10 - TCA 200 µM
	E	P14 - TCA 60 µM			P10 - TCA 60 µM			P9 - TCA 60 µM			P9 - TCA 160 µM
	F	P14 - TCA 80 µM			P10 - TCA 80 µM			P9 - TCA 80 µM			P9 - TCA 200 µM
	G	P14 - TCA 100 µM			P10 - TCA 100 µM			P9 - TCA 100 µM			none
	H	P14 - TCA 120 µM			P10 - TCA 120 µM			P9 - TCA 120 µM			Reference Promoter
	D2P1	1	2	3	4	5	6	7	8	9	10	11	12
	A	P14 - TCA 0 µM			P10 - TCA 0 µM			P9 - TCA 0 µM			P14 - TCA 160 µM
	B	P14 - TCA 10 µM			P10 - TCA 10 µM			P9 - TCA 10 µM			P14 - TCA 200 µM
	C	P14 - TCA 20 µM			P10 - TCA 20 µM			P9 - TCA 20 µM			P10 - TCA 160 µM
	D	P14 - TCA 40 µM			P10 - TCA 40 µM			P9 - TCA 40 µM			P10 - TCA 200 µM
	E	P14 - TCA 60 µM			P10 - TCA 60 µM			P9 - TCA 60 µM			P9 - TCA 160 µM
	F	P14 - TCA 80 µM			P10 - TCA 80 µM			P9 - TCA 80 µM			P9 - TCA 200 µM
	G	P14 - TCA 100 µM			P10 - TCA 100 µM			P9 - TCA 100 µM			none
	H	P14 - TCA 120 µM			P10 - TCA 120 µM			P9 - TCA 120 µM			Reference Promoter
	D3P1	1	2	3	4	5	6	7	8	9	10	11	12
	A	P14 - TCA 0 µM			P10 - TCA 0 µM			P9 - TCA 0 µM			P14 - TCA 160 µM
	B	P14 - TCA 10 µM			P10 - TCA 10 µM			P9 - TCA 10 µM			P14 - TCA 200 µM
	C	P14 - TCA 20 µM			P10 - TCA 20 µM			P9 - TCA 20 µM			P10 - TCA 160 µM
	D	P14 - TCA 40 µM			P10 - TCA 40 µM			P9 - TCA 40 µM			P10 - TCA 200 µM
	E	P14 - TCA 60 µM			P10 - TCA 60 µM			P9 - TCA 60 µM			P9 - TCA 160 µM
	F	P14 - TCA 80 µM			P10 - TCA 80 µM			P9 - TCA 80 µM			P9 - TCA 200 µM
	G	P14 - TCA 100 µM			P10 - TCA 100 µM			P9 - TCA 100 µM			none
	H	P14 - TCA 120 µM			P10 - TCA 120 µM			P9 - TCA 120 µM			Reference Promoter

## Sheet: Analysis
AFU	Day1			Day2			Day3					RPU	Day1			Day2			Day3
[Bile salts]	P14											[Bile salts]	P14										Average_RPU	Stdeva_RPU
0	252	246	226	246	234	287	234	229	222			0	0.563443	0.550028	0.50531	0.550028	0.523197	0.641699	0.523197	0.512018	0.496367		0.540588	0.0440812
10	331	328	276	347	323	387	301	283	260			10	0.740078	0.733371	0.617105	0.775852	0.722191	0.865288	0.673002	0.632756	0.58133		0.704553	0.0882499
20	394	540	303	429	377	508	333	329	306			20	0.880939	1.20738	0.677473	0.959195	0.842929	1.13583	0.74455	0.735606	0.684181		0.874231	0.193175
40	310	274	251	643	528	793	469	492	401			40	0.693125	0.612633	0.561207	1.43767	1.18055	1.77306	1.04863	1.10006	0.89659		1.03372	0.39865
60	693	582	443	978	800	1123	889	846	743			60	1.54947	1.30129	0.990497	2.1867	1.78871	2.5109	1.9877	1.89156	1.66126		1.76312	0.457225
80	1142	1171	680	1412	1209	1747	1446	1311	1289			80	2.55338	2.61822	1.5204	3.15707	2.70319	3.90609	3.23309	2.93125	2.88206		2.83386	0.641556
100	1621	1721	989	2022	1992	3057	1942	1972	1643			100	3.62437	3.84796	2.21129	4.52096	4.45388	6.8351	4.34209	4.40917	3.67356		4.21315	1.21763
120	2198	2574	1354	3352	3230	4571	3779	3012	2488			120	4.91448	5.75517	3.02739	7.49469	7.22191	10.2202	8.44941	6.73449	5.56288		6.59785	2.0954
160	5288	6061	2631	8429	6662	9042	7006	5799	5161			160	11.8234	13.5517	5.88262	18.8463	14.8955	20.2169	15.6646	12.9659	11.5394		13.9318	4.23706
200	7442	10019	3323	15440	12207	16931	13910	12372	11040			200	16.6395	22.4013	7.42985	34.5221	27.2935	37.8558	31.1012	27.6624	24.6842		25.51	9.2779
	Day1			Day2			Day3					RPU	Day1			Day2			Day3
[Bile salts]	P10											[Bile salts]	P10
0	271	294	312	342	334	429	266	265	253			0	0.605925	0.65735	0.697596	0.764673	0.746786	0.959195	0.594746	0.59251	0.565679		0.687162	0.124207
10	667	744	660	1071	949	1223	392	367	379			10	1.49134	1.6635	1.47568	2.39463	2.12186	2.73449	0.876467	0.82057	0.847401		1.60288	0.699953
20	869	1056	831	1898	1931	2559	481	569	499			20	1.94298	2.3611	1.85802	4.24371	4.3175	5.72163	1.07546	1.27222	1.11571		2.65648	1.68438
40	1442	2234	1734	6366	6896	8645	1682	1609	1667			40	3.22415	4.99497	3.87703	14.2337	15.4187	19.3292	3.76076	3.59754	3.72722		8.01814	6.39033
60	5688	7686	4911	13881	15392	16137	6177	6002	6484			60	12.7177	17.185	10.9804	31.0363	34.4148	36.0805	13.8111	13.4198	14.4975		20.4603	10.2497
80	14568	17799	13644	26037	25451	28295	16330	14815	13922			80	32.5724	39.7965	30.5064	58.2158	56.9055	63.2644	36.512	33.1247	31.128		42.4473	13.174
100	25514	28744	23925	36372	34264	38517	21839	19975	23142			100	57.0464	64.2683	53.4936	81.3236	76.6104	86.1196	48.8295	44.6618	51.7429		62.6773	15.1897
120	33900	40006	34198	40823	41633	42187	30183	30589	30612			120	75.7965	89.4489	76.4628	91.2756	93.0866	94.3253	67.4857	68.3935	68.4449		80.5244	11.4315
160	28470	43730	47182	48628	49033	49297	44656	46751	46796			160	63.6557	97.7753	105.494	108.727	109.632	110.222	99.8457	104.53	104.631		100.501	14.4447
200	40913	27941	45215	50527	51169	50336	50548	48623	52455			200	91.4768	62.4729	101.096	112.973	114.408	112.546	113.02	108.715	117.283		103.777	17.4328
	Day1			Day2			Day3					RPU	Day1			Day2			Day3
[Bile salts]	P9											[Bile salts]	P9
0	256	264	268	365	350	370	298	287	256			0	0.572387	0.590274	0.599217	0.816098	0.78256	0.827278	0.666294	0.641699	0.572387		0.674244	0.105964
10	623	504	630	1007	1202	1065	427	411	376			10	1.39296	1.12689	1.40861	2.25154	2.68753	2.38122	0.954723	0.918949	0.840693		1.55146	0.703244
20	777	648	760	2118	2230	1916	618	526	554			20	1.73728	1.44885	1.69927	4.73561	4.98603	4.28396	1.38178	1.17608	1.23868		2.52084	1.6309
40	2106	3432	3535	7906	8392	6859	1867	1614	1995			40	4.70878	7.67356	7.90386	17.6769	18.7636	15.3359	4.1744	3.60872	4.46059		9.36737	6.16319
60	5992	6021	5276	15759	14607	15700	9253	6580	7205			60	13.3974	13.4623	11.7965	35.2353	32.6596	35.1034	20.6887	14.7121	16.1096		21.4628	9.99025
80	15695	14011	16853	31345	29656	33464	18394	17481	17273			80	35.0922	31.327	37.6814	70.0838	66.3074	74.8217	41.1269	39.0855	38.6205		48.2385	16.9835
100	25599	22177	27139	43319	44673	44227	27212	26806	24423			100	57.2364	49.5852	60.6797	96.8563	99.8837	98.8865	60.8429	59.9352	54.607		70.9459	21.0039
120	37201	31612	38043	46207	46204	45841	39228	39682	38701			120	83.1772	70.6808	85.0598	103.314	103.307	102.495	87.7093	88.7244	86.531		90.1109	11.0309
160	35732	48181	52200	50734	51185	51570	48204	47932	52163			160	79.8927	107.727	116.713	113.435	114.444	115.305	107.779	107.17	116.631		108.789	11.5112
200	30397	46280	52086	52117	52700	54457	52109	54595	52365			200	67.9642	103.477	116.458	116.528	117.831	121.76	116.51	122.068	117.082		111.075	17.034
	REF - D1P1			REF - D2P1			REF - D3P1
	505	457	460	460	451	459		376	410	447.25

## Sheet: Fold change
RPU	Day1			Day2			Day3
[Bile salts]	P14
0	0.563443	0.550028	0.50531	0.550028	0.523197	0.641699	0.523197	0.512018	0.496367
10	0.740078	0.733371	0.617105	0.775852	0.722191	0.865288	0.673002	0.632756	0.58133
20	0.880939	1.20738	0.677473	0.959195	0.842929	1.13583	0.74455	0.735606	0.684181
40	0.693125	0.612633	0.561207	1.43767	1.18055	1.77306	1.04863	1.10006	0.89659
60	1.54947	1.30129	0.990497	2.1867	1.78871	2.5109	1.9877	1.89156	1.66126
80	2.55338	2.61822	1.5204	3.15707	2.70319	3.90609	3.23309	2.93125	2.88206
100	3.62437	3.84796	2.21129	4.52096	4.45388	6.8351	4.34209	4.40917	3.67356
120	4.91448	5.75517	3.02739	7.49469	7.22191	10.2202	8.44941	6.73449	5.56288
160	11.8234	13.5517	5.88262	18.8463	14.8955	20.2169	15.6646	12.9659	11.5394
200	16.6395	22.4013	7.42985	34.5221	27.2935	37.8558	31.1012	27.6624	24.6842
RPU	Day1			Day2			Day3
[Bile salts]	P10
0	0.605925	0.65735	0.697596	0.764673	0.746786	0.959195	0.594746	0.59251	0.565679
10	1.49134	1.6635	1.47568	2.39463	2.12186	2.73449	0.876467	0.82057	0.847401
20	1.94298	2.3611	1.85802	4.24371	4.3175	5.72163	1.07546	1.27222	1.11571
40	3.22415	4.99497	3.87703	14.2337	15.4187	19.3292	3.76076	3.59754	3.72722
60	12.7177	17.185	10.9804	31.0363	34.4148	36.0805	13.8111	13.4198	14.4975
80	32.5724	39.7965	30.5064	58.2158	56.9055	63.2644	36.512	33.1247	31.128
100	57.0464	64.2683	53.4936	81.3236	76.6104	86.1196	48.8295	44.6618	51.7429
120	75.7965	89.4489	76.4628	91.2756	93.0866	94.3253	67.4857	68.3935	68.4449
160	63.6557	97.7753	105.494	108.727	109.632	110.222	99.8457	104.53	104.631
200	91.4768	62.4729	101.096	112.973	114.408	112.546	113.02	108.715	117.283
RPU	Day1			Day2			Day3
[Bile salts]	P9
0	0.572387	0.590274	0.599217	0.816098	0.78256	0.827278	0.666294	0.641699	0.572387
10	1.39296	1.12689	1.40861	2.25154	2.68753	2.38122	0.954723	0.918949	0.840693
20	1.73728	1.44885	1.69927	4.73561	4.98603	4.28396	1.38178	1.17608	1.23868
40	4.70878	7.67356	7.90386	17.6769	18.7636	15.3359	4.1744	3.60872	4.46059
60	13.3974	13.4623	11.7965	35.2353	32.6596	35.1034	20.6887	14.7121	16.1096
80	35.0922	31.327	37.6814	70.0838	66.3074	74.8217	41.1269	39.0855	38.6205
100	57.2364	49.5852	60.6797	96.8563	99.8837	98.8865	60.8429	59.9352	54.607
120	83.1772	70.6808	85.0598	103.314	103.307	102.495	87.7093	88.7244	86.531
160	79.8927	107.727	116.713	113.435	114.444	115.305	107.779	107.17	116.631
200	67.9642	103.477	116.458	116.528	117.831	121.76	116.51	122.068	117.082
Fold change	Day1			Day2			Day3
[Bile salts]	P14
										Average
10	1.31349	1.33333	1.22124	1.41057	1.38034	1.34843	1.28632	1.23581	1.17117	1.30008	0.0786026
20	1.56349	2.19512	1.34071	1.7439	1.61111	1.77003	1.42308	1.43668	1.37838	1.60695	0.269057
40	1.23016	1.11382	1.11062	2.61382	2.25641	2.76307	2.00427	2.14847	1.80631	1.89411	0.627736
60	2.75	2.36585	1.96018	3.97561	3.4188	3.91289	3.79915	3.69432	3.34685	3.24707	0.724403
80	4.53175	4.76016	3.00885	5.73984	5.16667	6.08711	6.17949	5.72489	5.80631	5.22278	1.00738
100	6.43254	6.99593	4.37611	8.21951	8.51282	10.6516	8.29915	8.61135	7.4009	7.72221	1.73448
120	8.72222	10.4634	5.99115	13.626	13.8034	15.9268	16.1496	13.1528	11.2072	12.1159	3.34633
160	20.9841	24.6382	11.6416	34.2642	28.4701	31.5052	29.9402	25.3231	23.2477	25.5572	6.70519
200	29.5317	40.7276	14.7035	62.7642	52.1667	58.993	59.4444	54.0262	49.7297	46.8986	15.8831
Fold change	Day1			Day2			Day3
[Bile salts]	P10
										Average
10	2.46125	2.53061	2.11538	3.13158	2.84132	2.85082	1.47368	1.38491	1.49802	2.25418	0.66574
20	3.20664	3.59184	2.66346	5.54971	5.78144	5.96503	1.80827	2.14717	1.97233	3.63177	1.70098
40	5.32103	7.59864	5.55769	18.614	20.6467	20.1515	6.32331	6.0717	6.58893	10.7637	6.83133
60	20.9889	26.1429	15.7404	40.5877	46.0838	37.6154	23.2218	22.6491	25.6285	28.7398	10.2041
80	53.7565	60.5408	43.7308	76.1316	76.2006	65.9557	61.391	55.9057	55.0277	60.96	10.5904
100	94.1476	97.7687	76.6827	106.351	102.587	89.7832	82.1015	75.3774	91.4704	90.6966	10.9244
120	125.092	136.075	109.609	119.365	124.65	98.338	113.47	115.43	120.996	118.114	10.7009
160	105.055	148.741	151.224	142.187	146.805	114.911	167.88	176.419	184.964	148.688	26.3396
200	150.97	95.0374	144.92	147.74	153.201	117.333	190.03	183.483	207.332	154.45	35.2888
RPU	Day1			Day2			Day3
[Bile salts]	P9
										Average
10	2.43359	1.90909	2.35075	2.7589	3.43429	2.87838	1.43289	1.43206	1.46875	2.23319	0.721194
20	3.03516	2.45455	2.83582	5.80274	6.37143	5.17838	2.07383	1.83275	2.16406	3.52763	1.75736
40	8.22656	13	13.1903	21.6603	23.9771	18.5378	6.2651	5.62369	7.79297	13.1415	6.85282
60	23.4062	22.8068	19.6866	43.1753	41.7343	42.4324	31.0503	22.9268	28.1445	30.5959	9.47902
80	61.3086	53.072	62.8843	85.8767	84.7314	90.4432	61.7248	60.9094	67.4727	69.8248	13.4952
100	99.9961	84.0038	101.265	118.682	127.637	119.532	91.3154	93.4007	95.4023	103.471	14.9313
120	145.316	119.742	141.951	126.595	132.011	123.895	131.638	138.265	151.176	134.51	10.4398
160	139.578	182.504	194.776	138.997	146.243	139.378	161.758	167.01	203.762	163.779	25.0682
200	118.738	175.303	194.351	142.786	150.571	147.181	174.862	190.226	204.551	166.508	28.2939
