# Supplementary material for: Programmable receptors enable bacterial biosensors to detect pathological biomarkers in clinical samples
Source: Nat Commun. 2021 Sep 1;12:5216. doi: 10.1038/s41467-021-25538-y (PMC8410942; doi:10.1038/s41467-021-25538-y)
Supplement: Supplementary file 6 — Source data [file 41467_2021_25538_MOESM6_ESM.zip › 5_Source data/FigS3B/Analysis_pLacO1_CadC-TcpP_p5_TcpH_tirtration.xls]

## Sheet: Day1
	coli/GFP | Geometric Mean (BL1-H)
B4.fcs	198	0 μM IPTG	Medium					0 μM IPTG	100 μM IPTG	500 μM IPTG	1000 μM IPTG	1500 μM IPTG	2000 μM IPTG
B5.fcs	199	0 μM IPTG	Medium
B6.fcs	195	0 μM IPTG	Medium
B7.fcs	189	0 μM IPTG	80 μM TCA
B8.fcs	191	0 μM IPTG	80 μM TCA
B9.fcs	193	0 μM IPTG	80 μM TCA
B10.fcs	407			Reference promoter - 1
B11.fcs	377			Reference promoter - 2
B12.fcs	353			Reference promoter - 3
C4.fcs	1376	100 μM IPTG	Medium
C5.fcs	1415	100 μM IPTG	Medium
C6.fcs	1255	100 μM IPTG	Medium
C7.fcs	20319	100 μM IPTG	80 μM TCA
C8.fcs	11817	100 μM IPTG	80 μM TCA
C9.fcs	16761	100 μM IPTG	80 μM TCA
D4.fcs	1571	500 μM IPTG	Medium
D5.fcs	1508	500 μM IPTG	Medium
D6.fcs	1319	500 μM IPTG	Medium
D7.fcs	20869	500 μM IPTG	80 μM TCA
D8.fcs	19861	500 μM IPTG	80 μM TCA
D9.fcs	17101	500 μM IPTG	80 μM TCA
E4.fcs	1665	1000 μM IPTG	Medium
E5.fcs	1657	1000 μM IPTG	Medium
E6.fcs	1632	1000 μM IPTG	Medium
E7.fcs	21433	1000 μM IPTG	80 μM TCA
E8.fcs	20020	1000 μM IPTG	80 μM TCA
E9.fcs	17474	1000 μM IPTG	80 μM TCA
F4.fcs	1618	1500 μM IPTG	Medium
F5.fcs	1635	1500 μM IPTG	Medium
F6.fcs	1619	1500 μM IPTG	Medium
F7.fcs	20669	1500 μM IPTG	80 μM TCA
F8.fcs	22321	1500 μM IPTG	80 μM TCA
F9.fcs	14615	1500 μM IPTG	80 μM TCA
G4.fcs	1506	2000 μM IPTG	Medium
G5.fcs	1768	2000 μM IPTG	Medium
G6.fcs	1590	2000 μM IPTG	Medium
G7.fcs	22325	2000 μM IPTG	80 μM TCA
G8.fcs	22064	2000 μM IPTG	80 μM TCA
G9.fcs	12652	2000 μM IPTG	80 μM TCA
Mean	7839
SD	8952

## Sheet: Day2
	COLI | Geometric Mean (BL1-H)
B4.fcs	196	0 μM IPTG	Medium
B5.fcs	189	0 μM IPTG	Medium
B6.fcs	186	0 μM IPTG	Medium
B7.fcs	191	0 μM IPTG	80 μM TCA
B8.fcs	192	0 μM IPTG	80 μM TCA
B9.fcs	191	0 μM IPTG	80 μM TCA
B10.fcs	315			Reference promoter - 1
B11.fcs	339			Reference promoter - 2
B12.fcs	366			Reference promoter - 3
C4.fcs	764	100 μM IPTG	Medium
C5.fcs	591	100 μM IPTG	Medium
C6.fcs	641	100 μM IPTG	Medium
C7.fcs	9609	100 μM IPTG	80 μM TCA
C8.fcs	12786	100 μM IPTG	80 μM TCA
C9.fcs	12472	100 μM IPTG	80 μM TCA
D4.fcs	1112	500 μM IPTG	Medium
D5.fcs	889	500 μM IPTG	Medium
D6.fcs	934	500 μM IPTG	Medium
D7.fcs	15719	500 μM IPTG	80 μM TCA
D8.fcs	17138	500 μM IPTG	80 μM TCA
D9.fcs	15058	500 μM IPTG	80 μM TCA
E4.fcs	1296	1000 μM IPTG	Medium
E5.fcs	1093	1000 μM IPTG	Medium
E6.fcs	1019	1000 μM IPTG	Medium
E7.fcs	13987	1000 μM IPTG	80 μM TCA
E8.fcs	17379	1000 μM IPTG	80 μM TCA
E9.fcs	9830	1000 μM IPTG	80 μM TCA
F4.fcs	1608	1500 μM IPTG	Medium
F5.fcs	1312	1500 μM IPTG	Medium
F6.fcs	1117	1500 μM IPTG	Medium
F7.fcs	18018	1500 μM IPTG	80 μM TCA
F8.fcs	13665	1500 μM IPTG	80 μM TCA
F9.fcs	14591	1500 μM IPTG	80 μM TCA
G4.fcs	1356	2000 μM IPTG	Medium
G5.fcs	1257	2000 μM IPTG	Medium
G6.fcs	1251	2000 μM IPTG	Medium
G7.fcs	12720	2000 μM IPTG	80 μM TCA
G8.fcs	16040	2000 μM IPTG	80 μM TCA
G9.fcs	17815	2000 μM IPTG	80 μM TCA
Mean	6032
SD	6948

## Sheet: Day3
	COLI | Geometric Mean (BL1-H)
B4.fcs	192	0 μM IPTG	Medium
B5.fcs	200	0 μM IPTG	Medium
B6.fcs	202	0 μM IPTG	Medium
B7.fcs	194	0 μM IPTG	80 μM TCA
B8.fcs	185	0 μM IPTG	80 μM TCA
B9.fcs	192	0 μM IPTG	80 μM TCA
B10.fcs	366			Reference promoter - 1
B11.fcs	312			Reference promoter - 2
B12.fcs	324			Reference promoter - 3
C4.fcs	1576	100 μM IPTG	Medium
C5.fcs	1952	100 μM IPTG	Medium
C6.fcs	1878	100 μM IPTG	Medium
C7.fcs	19431	100 μM IPTG	80 μM TCA
C8.fcs	22575	100 μM IPTG	80 μM TCA
C9.fcs	22259	100 μM IPTG	80 μM TCA
D4.fcs	2322	500 μM IPTG	Medium
D5.fcs	2294	500 μM IPTG	Medium
D6.fcs	2741	500 μM IPTG	Medium
D7.fcs	20775	500 μM IPTG	80 μM TCA
D8.fcs	19817	500 μM IPTG	80 μM TCA
D9.fcs	22497	500 μM IPTG	80 μM TCA
E4.fcs	2536	1000 μM IPTG	Medium
E5.fcs	2152	1000 μM IPTG	Medium
E6.fcs	1828	1000 μM IPTG	Medium
E7.fcs	23074	1000 μM IPTG	80 μM TCA
E8.fcs	22701	1000 μM IPTG	80 μM TCA
E9.fcs	25756	1000 μM IPTG	80 μM TCA
F4.fcs	2190	1500 μM IPTG	Medium
F5.fcs	2485	1500 μM IPTG	Medium
F6.fcs	1800	1500 μM IPTG	Medium
F7.fcs	21160	1500 μM IPTG	80 μM TCA
F8.fcs	21525	1500 μM IPTG	80 μM TCA
F9.fcs	21558	1500 μM IPTG	80 μM TCA
G4.fcs	2304	2000 μM IPTG	Medium
G5.fcs	2433	2000 μM IPTG	Medium
G6.fcs	2436	2000 μM IPTG	Medium
G7.fcs	8622	2000 μM IPTG	80 μM TCA
G8.fcs	23128	2000 μM IPTG	80 μM TCA
G9.fcs	24448	2000 μM IPTG	80 μM TCA
Mean	9088
SD	10079

## Sheet: Analysis
	0 μM IPTG	Medium	198			Medium		80 μM TCA
	0 μM IPTG	Medium	199		0 μM IPTG	197.333	0 μM IPTG	191
	0 μM IPTG	Medium	195		100 μM IPTG	1348.67	100 μM IPTG	16299
	0 μM IPTG	80 μM TCA	189		500 μM IPTG	1466	500 μM IPTG	19277
	0 μM IPTG	80 μM TCA	191		1000 μM IPTG	1651.33	1000 μM IPTG	19642.3
	0 μM IPTG	80 μM TCA	193		1500 μM IPTG	1624	1500 μM IPTG	19201.7
					2000 μM IPTG	1621.33	2000 μM IPTG	19013.7
						Medium										80 μM TCA
						Day1			Day2			Day3				Day1			Day2			Day3
	100 μM IPTG	Medium	1376		0 μM IPTG	198	199	195	196	189	186	192	200	202		189	191	193	191	192	191	194	185	192
	100 μM IPTG	Medium	1415		100 μM IPTG	1376	1415	1255	764	591	641	1576	1952	1878		20319	11817	16761	9609	12786	12472	19431	22575	22259
	100 μM IPTG	Medium	1255		500 μM IPTG	1571	1508	1319	1112	889	934	2322	2294	2741		20869	19861	17101	15719	17138	15058	20775	19817	22497
	100 μM IPTG	80 μM TCA	20319		1000 μM IPTG	1665	1657	1632	1296	1093	1019	2536	2152	1828		21433	20020	17474	13987	17379	9830	23074	22701	25756
	100 μM IPTG	80 μM TCA	11817		1500 μM IPTG	1618	1635	1619	1608	1312	1117	2190	2485	1800		20669	22321	14615	18018	13665	14591	21160	21525	21558
	100 μM IPTG	80 μM TCA	16761		2000 μM IPTG	1506	1768	1590	1356	1257	1251	2304	2433	2436		22325	22064	12652	12720	16040	17815	8622	23128	24448
	500 μM IPTG	Medium	1571
	500 μM IPTG	Medium	1508
	500 μM IPTG	Medium	1319
	500 μM IPTG	80 μM TCA	20869
	500 μM IPTG	80 μM TCA	19861
	500 μM IPTG	80 μM TCA	17101			Medium										80 μM TCA
	1000 μM IPTG	Medium	1665		RPU	Day1			Day2			Day3				Day1			Day2			Day3
	1000 μM IPTG	Medium	1657		0 μM IPTG	0.522427	0.525066	0.514512	0.576471	0.555882	0.547059	0.57485	0.598802	0.60479		0.498681	0.503958	0.509235	0.561765	0.564706	0.561765	0.580838	0.553892	0.57485
	1000 μM IPTG	Medium	1632		100 μM IPTG	3.63061	3.73351	3.31135	2.24706	1.73824	1.88529	4.71856	5.84431	5.62275		53.6121	31.1794	44.2243	28.2618	37.6059	36.6824	58.1766	67.5898	66.6437
	1000 μM IPTG	80 μM TCA	21433		500 μM IPTG	4.14512	3.97889	3.48021	3.27059	2.61471	2.74706	6.9521	6.86826	8.20659		55.0633	52.4037	45.1214	46.2324	50.4059	44.2882	62.2006	59.3323	67.3563
	1000 μM IPTG	80 μM TCA	20020		1000 μM IPTG	4.39314	4.37203	4.30607	3.81176	3.21471	2.99706	7.59281	6.44311	5.47305		56.5515	52.8232	46.1055	41.1382	51.1147	28.9118	69.0838	67.9671	77.1138
	1000 μM IPTG	80 μM TCA	17474		1500 μM IPTG	4.26913	4.31398	4.27177	4.72941	3.85882	3.28529	6.55689	7.44012	5.38922		54.5356	58.8945	38.562	52.9941	40.1912	42.9147	63.3533	64.4461	64.5449
	1500 μM IPTG	Medium	1618		2000 μM IPTG	3.97361	4.66491	4.19525	3.98824	3.69706	3.67941	6.8982	7.28443	7.29341		58.905	58.2164	33.3826	37.4118	47.1765	52.3971	25.8144	69.2455	73.1976
	1500 μM IPTG	Medium	1635
	1500 μM IPTG	Medium	1619
	1500 μM IPTG	80 μM TCA	20669
	1500 μM IPTG	80 μM TCA	22321
	1500 μM IPTG	80 μM TCA	14615
	2000 μM IPTG	Medium	1506
	2000 μM IPTG	Medium	1768
	2000 μM IPTG	Medium	1590
	2000 μM IPTG	80 μM TCA	22325
	2000 μM IPTG	80 μM TCA	22064
	2000 μM IPTG	80 μM TCA	12652
		Day1
		Ref Promoter	407
		Ref Promoter	377
		Ref Promoter	353
		Average	379
		Day2
		Ref Promoter	315
		Ref Promoter	339
		Ref Promoter	366
		Average	340
		Day3
		Ref Promoter	366
		Ref Promoter	312
		Ref Promoter	324
		Average	334
