# Supplementary material for: Programmable receptors enable bacterial biosensors to detect pathological biomarkers in clinical samples
Source: Nat Commun. 2021 Sep 1;12:5216. doi: 10.1038/s41467-021-25538-y (PMC8410942; doi:10.1038/s41467-021-25538-y)
Supplement: Supplementary file 6 — Source data [file 41467_2021_25538_MOESM6_ESM.zip › 5_Source data/Fig4C/B_Data_Processing/Plate organization.xlsx]

## Sheet: Feuil1
			Cell O.D	0.1			0.2			0.5			1
		GCDCA[µM]		1	2	3	4	5	6	7	8	9	10	11	12
		0	A
		1	B
		2.5	C
		5	D
		10	E
		20	F
		30	G
		40	H
			Cell O.D	0.1			0.2			0.5			1
		GCDCA[µM]		1	2	3	4	5	6	7	8	9	10	11	12
		0	A
		20	B
		40	C
		60	D
		80	E
		100	F
		120	G
		140	H
