# Supplementary material for: Programmable receptors enable bacterial biosensors to detect pathological biomarkers in clinical samples
Source: Nat Commun. 2021 Sep 1;12:5216. doi: 10.1038/s41467-021-25538-y (PMC8410942; doi:10.1038/s41467-021-25538-y)
Supplement: Supplementary file 6 — Source data [file 41467_2021_25538_MOESM6_ESM.zip › 5_Source data/FigS13/FigS13.xlsx]

## Sheet: Plate organization
								CadC-TcpP_Mut_18
		1	2	3	4	5	6	7	8	9	10	11	12
	A							Medium	Medium	Medium
	B							CA	CA	CA	UDCA	UDCA	UDCA
	C							GCA	GCA	GCA	GUDCA	GUDCA	GUDCA
	D							TCA	TCA	TCA	DCA	DCA	DCA
	E							CDCA	CDCA	CDCA	LCA	LCA	LCA
	F							GCDCA	GCDCA	GCDCA
	G							TCDCA	TCDCA	TCDCA
	H

## Sheet: Plate 1
	COLI/GFP | Geometric Mean (BL1-H)
A1.fcs	356	TcpPwt		Medium
A2.fcs	344	TcpPwt		Medium
A3.fcs	339	TcpPwt		Medium
A4.fcs	461	Reference promoter
A5.fcs	447	Reference promoter
A6.fcs	440	Reference promoter
A7.fcs	1032	SE18		Medium
A8.fcs	1063	SE18		Medium
A9.fcs	1108	SE18		Medium
A10.fcs	448	Reference promoter
A11.fcs	447	Reference promoter
A12.fcs	437	Reference promoter
B1.fcs	471	Cholic acid
B2.fcs	544	Cholic acid
B3.fcs	528	Cholic acid
B4.fcs	287	Ursodeoxycholic acid
B5.fcs	316	Ursodeoxycholic acid
B6.fcs	307	Ursodeoxycholic acid
B7.fcs	1253	Cholic acid
B8.fcs	1159	Cholic acid
B9.fcs	1366	Cholic acid
B10.fcs	790	Ursodeoxycholic acid
B11.fcs	439	Ursodeoxycholic acid
B12.fcs	511	Ursodeoxycholic acid
C1.fcs	20301	Glycocholate
C2.fcs	14024	Glycocholate
C3.fcs	13590	Glycocholate
C4.fcs	296	Glycoursodeoxycholic acid
C5.fcs	319	Glycoursodeoxycholic acid
C6.fcs	327	Glycoursodeoxycholic acid
C7.fcs	10054	Glycocholate
C8.fcs	7265	Glycocholate
C9.fcs	9852	Glycocholate
C10.fcs	856	Glycoursodeoxycholic acid
C11.fcs	479	Glycoursodeoxycholic acid
C12.fcs	563	Glycoursodeoxycholic acid
D1.fcs	39459	Taurocholic acid
D2.fcs	35049	Taurocholic acid
D3.fcs	33303	Taurocholic acid
D4.fcs	323	Deoxycholic acid
D5.fcs	326	Deoxycholic acid
D6.fcs	339	Deoxycholic acid
D7.fcs	32477	Taurocholic acid
D8.fcs	25161	Taurocholic acid
D9.fcs	24925	Taurocholic acid
D10.fcs	991	Deoxycholic acid
D11.fcs	591	Deoxycholic acid
D12.fcs	680	Deoxycholic acid
E1.fcs	434	Sodium chenodeoxycholate
E2.fcs	446	Sodium chenodeoxycholate
E3.fcs	455	Sodium chenodeoxycholate
E4.fcs	372	Lithocholic acid
E5.fcs	479	Lithocholic acid
E6.fcs	497	Lithocholic acid
E7.fcs	1373	Sodium chenodeoxycholate
E8.fcs	1290	Sodium chenodeoxycholate
E9.fcs	1351	Sodium chenodeoxycholate
E10.fcs	3640	Lithocholic acid
E11.fcs	2711	Lithocholic acid
E12.fcs	3223	Lithocholic acid
F1.fcs	26524	Glycochenodeoxycholate
F2.fcs	17691	Glycochenodeoxycholate
F3.fcs	21123	Glycochenodeoxycholate
F7.fcs	18324	Glycochenodeoxycholate
F8.fcs	22300	Glycochenodeoxycholate
F9.fcs	20658	Glycochenodeoxycholate
G1.fcs	16179	Taurochenodeoxycholate
G2.fcs	12957	Taurochenodeoxycholate
G3.fcs	14366	Taurochenodeoxycholate
G7.fcs	23169	Taurochenodeoxycholate
G8.fcs	32566	Taurochenodeoxycholate
G9.fcs	31825	Taurochenodeoxycholate
Mean	7783
SD	11201

## Sheet: Plate 2
	COLI/GFP | Geometric Mean (BL1-H)
A1.fcs	272
A2.fcs	257
A3.fcs	259
A4.fcs	464
A5.fcs	380
A6.fcs	435
A7.fcs	430
A8.fcs	305
A9.fcs	293
A10.fcs	393
A11.fcs	397
A12.fcs	406
B1.fcs	322
B2.fcs	360
B3.fcs	374
B4.fcs	248
B5.fcs	240
B6.fcs	264
B7.fcs	634
B8.fcs	460
B9.fcs	403
B10.fcs	387
B11.fcs	352
B12.fcs	325
C1.fcs	4819
C2.fcs	4259
C3.fcs	7056
C4.fcs	247
C5.fcs	246
C6.fcs	255
C7.fcs	14712
C8.fcs	11345
C9.fcs	11222
C10.fcs	387
C11.fcs	345
C12.fcs	335
D1.fcs	24281
D2.fcs	20429
D3.fcs	20323
D4.fcs	286
D5.fcs	267
D6.fcs	281
D7.fcs	23286
D8.fcs	28902
D9.fcs	28164
D10.fcs	463
D11.fcs	404
D12.fcs	395
E1.fcs	295
E2.fcs	293
E3.fcs	319
E4.fcs	278
E5.fcs	264
E6.fcs	312
E7.fcs	708
E8.fcs	459
E9.fcs	413
E10.fcs	1756
E11.fcs	1166
E12.fcs	1154
F1.fcs	26274
F2.fcs	18029
F3.fcs	25710
F7.fcs	34004
F8.fcs	32851
F9.fcs	32941
G1.fcs	5985
G2.fcs	3765
G3.fcs	7345
G7.fcs	34213
G8.fcs	32950
G9.fcs	32958
Mean	7025
SD	11293

## Sheet: Plate 3
	COLI/GFP | Geometric Mean (BL1-H)
A1.fcs	330
A2.fcs	337
A3.fcs	322
A4.fcs	493
A5.fcs	488
A6.fcs	498
A7.fcs	535
A8.fcs	452
A9.fcs	459
A10.fcs	455
A11.fcs	503
A12.fcs	467
B1.fcs	397
B2.fcs	477
B3.fcs	541
B4.fcs	348
B5.fcs	309
B6.fcs	331
B7.fcs	966
B8.fcs	666
B9.fcs	695
B10.fcs	426
B11.fcs	360
B12.fcs	397
C1.fcs	10018
C2.fcs	6934
C3.fcs	9774
C4.fcs	368
C5.fcs	355
C6.fcs	336
C7.fcs	22365
C8.fcs	18669
C9.fcs	16316
C10.fcs	583
C11.fcs	449
C12.fcs	634
D1.fcs	21088
D2.fcs	21635
D3.fcs	23695
D4.fcs	361
D5.fcs	326
D6.fcs	319
D7.fcs	34112
D8.fcs	32389
D9.fcs	29312
D10.fcs	448
D11.fcs	376
D12.fcs	384
E1.fcs	373
E2.fcs	402
E3.fcs	419
E4.fcs	382
E5.fcs	345
E6.fcs	364
E7.fcs	1031
E8.fcs	752
E9.fcs	730
E10.fcs	2494
E11.fcs	2100
E12.fcs	2544
F1.fcs	15905
F2.fcs	18501
F3.fcs	18398
F7.fcs	41780
F8.fcs	41379
F9.fcs	41153
G1.fcs	3473
G2.fcs	7052
G3.fcs	10648
G7.fcs	43097
G8.fcs	42104
G9.fcs	41005
Mean	8318
SD	13281

## Sheet: Analysis
	SE18	CA	GCA	TCA	CDCA	GCDCA	TCDCA	UDCA	GUDCA	DCA	GDCA	TDCA	LCA
	Ref_Day1	1253	10054	32477	1373	18324	23169	790	856	991	3236	7281	3640
	449.333	1159	7265	32161	1290	22300	32566	439	479	591	2421	5406	2711
		1366	9852	35925	1351	20658	31825	511	563	680	3025	5989	3223
	Ref_Day2	634	14712	23286	708	34004	34213	387	387	463			1756
	426.333	460	11345	28902	459	32851	32950	352	345	404			1166
		403	11222	28164	413	32941	32958	325	335	395			1154
	Ref_Day3	966	22365	34112	1031	41780	43097	426	583	448			2494
	493	666	18669	32389	752	41379	42104	360	449	376			2100
		695	16316	29312	730	41153	41005	397	634	384			2544
	SE18 RPU	CA	GCA	TCA	CDCA	GCDCA	TCDCA	UDCA	GUDCA	DCA	GDCA	TDCA	LCA
		2.78858	22.3754	72.2782	3.05564	40.7804	51.5631	1.75816	1.90504	2.20549	6.12531	13.7819	8.10089
		2.57938	16.1684	71.5749	2.87092	49.6291	72.4763	0.977003	1.06602	1.31528	4.58262	10.2328	6.03338
		3.04006	21.9258	79.9518	3.00668	45.9748	70.8272	1.13724	1.25297	1.51335	5.72591	11.3364	7.17285
		1.4871	34.5082	54.6192	1.66067	79.7592	80.2494	0.90774	0.90774	1.086			4.11884
		1.07897	26.6106	67.792	1.07662	77.0547	77.2869	0.825645	0.809226	0.947615			2.73495
		0.94527	26.3221	66.061	0.968726	77.2658	77.3057	0.762314	0.78577	0.926505			2.7068
		1.95943	45.3651	69.1927	2.09128	84.7465	87.4178	0.864097	1.18256	0.908722			5.05882
		1.35091	37.8682	65.6978	1.52535	83.9331	85.4037	0.730223	0.910751	0.762677			4.25963
		1.40974	33.0953	59.4564	1.48073	83.4746	83.1744	0.805274	1.286	0.778905			5.16024

## Sheet: 20210520
		TCDA			20210520
		COLI/GFP | Geometric Mean (BL1-H)	Count		GDCA	3236	2421	3025
	A3.fcs	7281	27116		TDCA	7281	5406	5989
	B3.fcs	5406	27661		Ref	535	516	534	528.333
	C3.fcs	5989	27576
		GCDA
		COLI/GFP | Geometric Mean (BL1-H)	Count		GDCA	6.12492	4.58233	5.72555
	A4.fcs	3236	27175		TDCA	13.7811	10.2322	11.3356
	B4.fcs	2421	26651
	C4.fcs	3025	27078
		REF
		COLI/GFP | Geometric Mean (BL1-H)	Count
	D1.fcs	535	25995
	D2.fcs	516	24786
	D3.fcs	534	25190
