# Supplementary material for: Programmable receptors enable bacterial biosensors to detect pathological biomarkers in clinical samples
Source: Nat Commun. 2021 Sep 1;12:5216. doi: 10.1038/s41467-021-25538-y (PMC8410942; doi:10.1038/s41467-021-25538-y)
Supplement: Supplementary file 6 — Source data [file 41467_2021_25538_MOESM6_ESM.zip › 5_Source data/FigS8/FigS8B.xlsx]

## Sheet: Plate organization
		P9-CadC-TcpP and TcpH						P9-CadC-VtrA and VtrC
		1	2	3	4	5	6	7	8	9	10	11	12
	A
	B	CA			UDCA			CA			UDCA
	C	GCA			GUDCA			GCA			GUDCA
	D	TCA			DCA			TCA			DCA
	E	CDCA			GDCA			CDCA			GDCA
	F	GCDCA			TDCA			GCDCA			TDCA
	G	TCDCA			LDCA			TCDCA			LDCA
	H

## Sheet: Day2
	coli/GFP/BL1-H+ | Freq. of null	coli/GFP/BL1-H- | Geometric Mean (BL1-H)	coli/GFP/BL1-H+ | Geometric Mean (BL1-H)		Fold activation
B1.fcs	6.50 %	223	2702		12.1166
B2.fcs	6.27 %	221	2777		12.5656
B3.fcs	6.40 %	218	2656		12.1835
B4.fcs	4.80 %	219	2227		10.1689
B5.fcs	3.75 %	219	2401		10.9635
B6.fcs	4.49 %	217	2312		10.6544
B7.fcs	37.1 %	315	4711		14.9556
B8.fcs	33.3 %	315	3917		12.4349
B9.fcs	43.7 %	324	5360		16.5432
B10.fcs	51.6 %	340	5472		16.0941
B11.fcs	43.5 %	336	4243		12.628
B12.fcs	51.2 %	341	5558		16.2991
C1.fcs	71.5 %	396	7608		19.2121
C2.fcs	49.7 %	386	4290		11.114
C3.fcs	75.6 %	367	13248		36.0981
C4.fcs	6.12 %	228	2685		11.7763
C5.fcs	4.24 %	224	2783		12.4241
C6.fcs	5.13 %	229	2569		11.2183
C7.fcs	56.5 %	359	5618		15.649
C8.fcs	52.4 %	357	4775		13.3754
C9.fcs	59.0 %	363	6294		17.3388
C10.fcs	53.9 %	352	5472		15.5455
C11.fcs	49.3 %	350	4647		13.2771
C12.fcs	55.0 %	352	5587		15.8722
D1.fcs	85.8 %	319	25074		78.6019
D2.fcs	87.9 %	204	38996		191.157
D3.fcs	91.0 %	238	36688		154.151
D4.fcs	5.78 %	235	3391		14.4298
D5.fcs	6.43 %	235	3993		16.9915
D6.fcs	5.41 %	233	2496		10.7124
D7.fcs	55.4 %	354	5574		15.7458
D8.fcs	50.8 %	346	4861		14.0491
D9.fcs	57.8 %	355	6211		17.4958
D10.fcs	64.5 %	367	6153		16.7657
D11.fcs	63.3 %	370	5808		15.6973
D12.fcs	70.2 %	369	7528		20.4011
E1.fcs	9.23 %	223	3168		14.2063
E2.fcs	8.81 %	223	2980		13.3632
E3.fcs	9.29 %	221	3090		13.9819
E4.fcs	8.27 %	236	2657		11.2585
E5.fcs	8.35 %	240	2677		11.1542
E6.fcs	7.29 %	239	2623		10.9749
E7.fcs	39.9 %	319	4734		14.8401
E8.fcs	37.0 %	315	4040		12.8254
E9.fcs	45.3 %	326	5485		16.8252
E10.fcs	95.2 %	237	28153		118.789
E11.fcs	95.4 %	235	29617		126.03
E12.fcs	95.2 %	236	27886		118.161
F1.fcs	87.1 %	272	32778		120.507
F2.fcs	84.3 %	282	27546		97.6809
F3.fcs	82.7 %	294	24404		83.0068
F4.fcs	9.89 %	247	3659		14.8138
F5.fcs	10.1 %	251	4100		16.3347
F6.fcs	9.21 %	252	3005		11.9246
F7.fcs	74.8 %	375	8611		22.9627
F8.fcs	73.1 %	384	7545		19.6484
F9.fcs	77.3 %	387	9629		24.8811
F10.fcs	95.4 %	262	27876		106.397
F11.fcs	95.2 %	248	27992		112.871
F12.fcs	94.2 %	267	23025		86.236
G1.fcs	44.0 %	267	16922		63.3783
G2.fcs	40.0 %	263	14346		54.5475
G3.fcs	37.6 %	264	13953		52.8523
G4.fcs	9.38 %	218	4522		20.7431
G5.fcs	8.30 %	223	3149		14.1211
G6.fcs	8.82 %	222	3358		15.1261
G7.fcs	70.2 %	350	7761		22.1743
G8.fcs	70.4 %	371	7389		19.9164
G9.fcs	76.2 %	377	9159		24.2944
G10.fcs	79.7 %	370	11160		30.1622
G11.fcs	75.1 %	365	9169		25.1205
G12.fcs	78.9 %	368	11495		31.2364
H7.fcs	3.48 %	375	2614		6.97067
H8.fcs	3.18 %	372	1973		5.30376
H9.fcs	3.60 %	362	4139		11.4337
Mean	44.5 %	296	9268		31.3108
SD	32.4 %	62.5	9434		150.944
	Percentage	Non-activated	Actived
	For FigS8A

## Sheet: Day3
	coli/GFP/BL1-H+ | Freq. of null	coli/GFP/BL1-H- | Geometric Mean (BL1-H)	coli/GFP/BL1-H+ | Geometric Mean (BL1-H)		Fold activation
B1.fcs	6.48 %	225	3348		14.88
B2.fcs	10.0 %	238	2869		12.0546
B3.fcs	8.19 %	220	2991		13.5955
B4.fcs	6.58 %	273	2260		8.27839
B5.fcs	4.56 %	214	2406		11.243
B6.fcs	5.25 %	217	2429		11.1935
B7.fcs	34.9 %	323	3413		10.5666
B8.fcs	28.8 %	312	2992		9.58974
B9.fcs	33.4 %	326	3307		10.1442
B10.fcs	55.1 %	357	4991		13.9804
B11.fcs	45.5 %	345	3835		11.1159
B12.fcs	49.3 %	343	4740		13.8192
C1.fcs	80.0 %	318	12171		38.2736
C2.fcs	86.3 %	385	12230		31.7662
C3.fcs	89.0 %	378	15558		41.1587
C4.fcs	7.55 %	239	2606		10.9038
C5.fcs	5.90 %	217	2551		11.7558
C6.fcs	6.97 %	232	2468		10.6379
C7.fcs	60.0 %	374	4871		13.0241
C8.fcs	51.4 %	359	4239		11.8078
C9.fcs	59.3 %	368	5079		13.8016
C10.fcs	55.5 %	348	5371		15.4339
C11.fcs	58.8 %	367	5317		14.4877
C12.fcs	64.2 %	376	6370		16.9415
D1.fcs	91.1 %	244	34329		140.693
D2.fcs	93.8 %	268	35359		131.937
D3.fcs	92.5 %	309	30143		97.5502
D4.fcs	5.75 %	206	2883		13.9951
D5.fcs	4.93 %	207	2697		13.029
D6.fcs	4.93 %	202	2688		13.3069
D7.fcs	61.7 %	375	4976		13.2693
D8.fcs	52.3 %	365	4170		11.4247
D9.fcs	57.8 %	361	4928		13.651
D10.fcs	72.0 %	366	7685		20.9973
D11.fcs	64.5 %	362	5814		16.0608
D12.fcs	68.5 %	369	6884		18.6558
E1.fcs	7.39 %	224	3721		16.6116
E2.fcs	11.4 %	246	3194		12.9837
E3.fcs	8.56 %	222	3108		14
E4.fcs	6.97 %	221	3195		14.457
E5.fcs	7.32 %	226	2958		13.0885
E6.fcs	7.16 %	216	2933		13.5787
E7.fcs	32.6 %	305	3501		11.4787
E8.fcs	31.7 %	307	3335		10.8632
E9.fcs	33.3 %	306	3629		11.8595
E10.fcs	96.0 %	241	31678		131.444
E11.fcs	93.8 %	307	21868		71.2313
E12.fcs	95.6 %	324	25227		77.8611
F1.fcs	92.2 %	292	31519		107.942
F2.fcs	90.4 %	273	30489		111.681
F3.fcs	91.2 %	269	30920		114.944
F4.fcs	8.09 %	220	4525		20.5682
F5.fcs	7.62 %	218	3977		18.2431
F6.fcs	8.28 %	222	3662		16.4955
F7.fcs	81.1 %	387	10005		25.8527
F8.fcs	70.0 %	381	6701		17.5879
F9.fcs	74.7 %	392	8002		20.4133
F10.fcs	96.2 %	283	29074		102.735
F11.fcs	89.5 %	264	20315		76.9508
F12.fcs	94.7 %	276	24753		89.6848
G1.fcs	52.7 %	232	22899		98.7026
G2.fcs	49.9 %	243	19979		82.2181
G3.fcs	53.2 %	242	21640		89.4215
G4.fcs	4.48 %	209	3645		17.4402
G5.fcs	3.43 %	211	3662		17.3555
G6.fcs	3.63 %	203	4420		21.7734
G7.fcs	79.3 %	451	8940		19.8226
G8.fcs	72.6 %	378	7208		19.0688
G9.fcs	74.1 %	378	8106		21.4444
G10.fcs	66.7 %	310	8431		27.1968
G11.fcs	65.3 %	330	7207		21.8394
G12.fcs	61.9 %	315	7318		23.2317
H7.fcs	2.87 %	369	1940		5.25745
H8.fcs	2.88 %	367	1727		4.70572
H9.fcs	2.36 %	362	1543		4.26243
Mean	45.5 %	296	9359		31.6182
SD	33.8 %	65.8	9661		146.824
	Percentage	Non-activated	Actived
	For FigS8A

## Sheet: Analysis
	CA	GCA	TCA	CDCA	GCDCA	TCDCA	UDCA	GUDCA	DCA	GDCA	TDCA	LCA
Day1	13.1345	29.8459	111.383	14.7294	108.579	73.747	11.2977	12.3186	15.7647	11.3347	17.4095	17.7246
	13.0698	38.9147	106.117	14.633	85.5828	69.1673	10.8472	10.2576	11.5841	11.9563	14.5931	16.8424
	13.4372	35.1397	73.8704	14.9911	104.915	76.5333	10.8287	10.8166	11.5415	11.3933	14.9174	16.4078
Day2	12.1166	19.2121	78.6019	14.2063	120.507	63.3783	10.169	11.7763	14.4298	11.2585	14.8138	20.7431
	12.5656	11.114	191.157	13.3632	97.6809	54.5475	10.9635	12.4241	16.9915	11.1542	16.3347	14.1211
	12.1835	36.0981	154.151	13.9819	83.0068	52.8523	10.6544	11.2183	10.7125	10.9749	11.9246	15.1261
Day3	14.88	38.2736	140.693	16.6116	107.942	98.7026	8.27839	10.9038	13.9952	14.457	20.5682	17.4402
	12.0546	31.7662	131.937	12.9837	111.681	82.2181	11.243	11.7558	13.029	13.0885	18.2431	17.3555
	13.5954	41.1587	97.5502	14	114.944	89.4215	11.1936	10.6379	13.3069	13.5787	16.4955	21.7734
Average	13.0041	31.2803	120.607	14.3889	103.871	73.3964	10.6084	11.3454	13.4839	12.1329	16.1444	17.5038
Stdeva	0.910526	9.98433	37.7652	1.0521	12.7882	15.3321	0.94048	0.761523	2.06043	1.25916	2.48052	2.43753
