# Supplementary material for: Programmable receptors enable bacterial biosensors to detect pathological biomarkers in clinical samples
Source: Nat Commun. 2021 Sep 1;12:5216. doi: 10.1038/s41467-021-25538-y (PMC8410942; doi:10.1038/s41467-021-25538-y)
Supplement: Supplementary file 6 — Source data [file 41467_2021_25538_MOESM6_ESM.zip › 5_Source data/Fig3E/B_data processing/Data Proccessing_Fig3E_20210522.xlsx]

## Sheet: Feuil1
	Day1			Day2			Day3					RPU	Day1			Day2			Day3
[Bile salts]	wt_p9											[Bile salts]	wt_p9										Average_RPU	Stdeva_RPU
0	256	264	268	365	350	370	298	287	256			0	0.572387	0.590274	0.599217	0.816098	0.78256	0.827278	0.666294	0.641699	0.572387		0.674244	0.105964
10	623	504	630	1007	1202	1065	427	411	376			10	1.39296	1.12689	1.40861	2.25154	2.68753	2.38122	0.954723	0.918949	0.840693		1.55146	0.703244
20	777	648	760	2118	2230	1916	618	526	554			20	1.73728	1.44885	1.69927	4.73561	4.98603	4.28396	1.38178	1.17608	1.23868		2.52084	1.6309
40	2106	3432	3535	7906	8392	6859	1867	1614	1995			40	4.70878	7.67356	7.90386	17.6769	18.7636	15.3359	4.1744	3.60872	4.46059		9.36737	6.16319
60	5992	6021	5276	15759	14607	15700	9253	6580	7205			60	13.3974	13.4623	11.7965	35.2353	32.6596	35.1034	20.6887	14.7121	16.1096		21.4628	9.99025
80	15695	14011	16853	31345	29656	33464	18394	17481	17273			80	35.0922	31.327	37.6814	70.0838	66.3074	74.8217	41.1269	39.0855	38.6205		48.2385	16.9835
100	25599	22177	27139	43319	44673	44227	27212	26806	24423			100	57.2364	49.5852	60.6797	96.8563	99.8837	98.8865	60.8429	59.9352	54.607		70.9459	21.0039
120	37201	31612	38043	46207	46204	45841	39228	39682	38701			120	83.1772	70.6808	85.0598	103.314	103.307	102.495	87.7093	88.7244	86.531		90.1109	11.0309
160	35732	48181	52200	50734	51185	51570	48204	47932	52163			160	79.8927	107.727	116.713	113.435	114.444	115.305	107.779	107.17	116.631		108.789	11.5112
200	30397	46280	52086	52117	52700	54457	52109	54595	52365			200	67.9642	103.477	116.458	116.528	117.831	121.76	116.51	122.068	117.082		111.075	17.034
	REF - D1P1			REF - D2P1			REF - D3P1
	505	457	460	460	451	459		376	410	447.25
	Day1			Day2			Day3					RPU	Day1			Day2			Day3
[Bile salts]	V3											[Bile salts]	V3										Average_RPU	Stdeva_RPU
0	342	295	282	405	418	410	471	428	519			0	0.71832	0.619603	0.592299	0.850642	0.877946	0.861144	0.989265	0.89895	1.09008		0.833139	0.163787
10	805	743	602	1821	1336	1523	2024	1943	2271			10	1.69078	1.56056	1.26441	3.82474	2.80607	3.19883	4.25111	4.08098	4.76989		3.04971	1.2942
20	2022	1594	1429	3732	2800	3164	6565	5553	5595			20	4.24691	3.34796	3.0014	7.83851	5.88098	6.64551	13.7888	11.6632	11.7515		7.57386	3.97544
40	8421	5761	5943	15315	8882	10855	22055	22231	24709			40	17.687	12.1001	12.4824	32.1669	18.6553	22.7993	46.3232	46.6929	51.8975		28.9783	15.7295
60	7671	19206	18422	34745	23646	29742	36752	45620	44605			60	16.1118	40.3393	38.6926	72.9767	49.6649	62.4686	77.1921	95.818	93.6861		60.7722	26.8233
80	12063	35272	36201	46090	37755	41620	39944	48440	51860			80	25.3365	74.0835	76.0348	96.8051	79.2987	87.4166	83.8964	101.741	108.924		81.5041	24.1889
100	13876	38446	44948	49747	45770	48100	40850	53597	54172			100	29.1445	80.7501	94.4065	104.486	96.133	101.027	85.7993	112.572	113.78		90.8999	25.6486
120	20593	55484	56104	54892	51949	53894	40158	55202	53997			120	43.2525	116.536	117.838	115.292	109.111	113.196	84.3459	115.944	113.413		103.214	24.7212
160	57761	43386	61537	60308	60227	60968	44860	60583	58068			160	121.318	91.1258	129.249	126.668	126.498	128.054	94.2217	127.246	121.963		118.483	14.8858
200	57937	44653	44920	57265	56596	57671	42794	56700	57154			200	121.688	93.7869	94.3477	120.277	118.871	121.129	89.8824	119.09	120.043		111.013	13.8366
	REF - D1P2			REF - D2P2			REF - D3P2
	522	462	484	484	471	479	465	456	462	476.111
	Day1			Day2			Day3					RPU	Day1			Day2			Day3
[Bile salts]	V16											[Bile salts]	V16										Average_RPU	Stdeva_RPU
0	365	400	320	1157	687	1616	562	717	695			0	0.768421	0.842105	0.673684	2.43579	1.44632	3.40211	1.18316	1.50947	1.46316		1.52491	0.883436
10	1922	2135	1667	6932	5213	9466	1349	1781	1686			10	4.04632	4.49474	3.50947	14.5937	10.9747	19.9284	2.84	3.74947	3.54947		7.5207	6.17585
20	4884	4936	4901	14954	10569	18982	3856	4191	4444			20	10.2821	10.3916	10.3179	31.4821	22.2505	39.9621	8.11789	8.82316	9.35579		16.7759	11.7353
40	19923	21963	13423	32218	28922	39197	22605	22691	22341			40	41.9432	46.2379	28.2589	67.8274	60.8884	82.52	47.5895	47.7705	47.0337		52.2299	15.8922
60	29811	37458	32847	46408	45243	51151	47123	45531	46380			60	62.76	78.8589	69.1516	97.7011	95.2484	107.686	99.2063	95.8547	97.6421		89.3455	15.3054
80	42970	35087	45617	52194	50107	56140	49408	50175	52354			80	90.4632	73.8674	96.0358	109.882	105.488	118.189	104.017	105.632	110.219		101.533	13.1308
100	41616	42686	50562	54251	54366	57823	54231	50013	51972			100	87.6126	89.8653	106.446	114.213	114.455	121.733	114.171	105.291	109.415		107.022	11.4814
120	49051	30134	52430	55990	55140	57553	53066	53449	53654			120	103.265	63.44	110.379	117.874	116.084	121.164	111.718	112.524	112.956		107.712	17.349
160	50537	57508	47917	56010	54547	57588	53747	58088	57727			160	106.394	121.069	100.878	117.916	114.836	121.238	113.152	122.291	121.531		115.478	7.54105
200	46418	50709	47875	54050	54663	54928	53503	56302	54663			200	97.7221	106.756	100.789	113.789	115.08	115.638	112.638	118.531	115.08		110.669	7.24191
	Day1			Day2			Day3					RPU	Day1			Day2			Day3
[Bile salts]	V18											[Bile salts]	V18										Average_RPU	Stdeva_RPU
0	470	321	410	721	1368	904	372	404	741			0	0.989474	0.675789	0.863158	1.51789	2.88	1.90316	0.783158	0.850526	1.56		1.33591	0.716739
10	5403	4083	4225	8900	12579	9966	1900	2007	4151			10	11.3747	8.59579	8.89474	18.7368	26.4821	20.9811	4	4.22526	8.73895		12.4477	7.83163
20	16711	13136	14926	18072	23004	20931	7857	7900	12937			20	35.1811	27.6547	31.4232	38.0463	48.4295	44.0653	16.5411	16.6316	27.2358		31.6898	11.0589
40	35755	29474	37926	41395	46533	44323	37030	37547	47470			40	75.2737	62.0505	79.8442	87.1474	97.9642	93.3116	77.9579	79.0463	99.9368		83.6147	12.1475
60	47616	42024	48484	49776	52654	49507	52063	53469	54110			60	100.244	88.4716	102.072	104.792	110.851	104.225	109.606	112.566	113.916		105.194	7.88095
80	52855	52062	53556	53481	52730	51523	54288	53439	57121			80	111.274	109.604	112.749	112.592	111.011	108.469	114.291	112.503	120.255		112.527	3.38672
100	52591	48351	53644	53648	52962	52461	53309	54164	56222			100	110.718	101.792	112.935	112.943	111.499	110.444	112.229	114.029	118.362		111.661	4.38614
120	50400	53020	49653	55309	55622	54139	54912	56644	55289			120	106.105	111.621	104.533	116.44	117.099	113.977	115.604	119.251	116.398		113.447	5.07837
160	44158	50813	52522	53844	53530	53474	55031	54781	55761			160	92.9642	106.975	110.573	113.356	112.695	112.577	115.855	115.328	117.392		110.857	7.37865
200	37839	53854	51062	52482	52636	53510	53681	55868	55915			200	79.6611	113.377	107.499	110.488	110.813	112.653	113.013	117.617	117.716		109.204	11.5486
	REF - D1P3			REF - D2P3			REF - D3P3
	516		484	469	467	475	464	462	463	475
