# Supplementary material for: Programmable receptors enable bacterial biosensors to detect pathological biomarkers in clinical samples
Source: Nat Commun. 2021 Sep 1;12:5216. doi: 10.1038/s41467-021-25538-y (PMC8410942; doi:10.1038/s41467-021-25538-y)
Supplement: Supplementary file 6 — Source data [file 41467_2021_25538_MOESM6_ESM.zip › 5_Source data/Fig4B/A_raw data/20200904_151_bile salt profile-3.xlsx]

## Sheet: Plate 1 - Sheet1
Software Version	3.03.14
Experiment File Path:	C:\Users\synergy\Documents\Hung Ju\151_bile salt profile\20200904_TcpP_151_bile salt profile-3.xpt
Protocol File Path:	C:\Users\Public\Documents\Protocols\HungJu\CRPG_A580_scan.prt
Plate Number	Plate 1
Date	2020-09-04
Time	17:01:10
Reader Type:	Synergy H1
Reader Serial Number:	18032017
Reading Type	Reader
Procedure Details
Plate Type	96 WELL PLATE
Well Selection	Runtime
Eject plate on completion
Shake	Double Orbital: 0:10 (MM:SS)
	Frequency: 282 cpm (3 mm)
Read	Absorbance Endpoint
	Full Plate
	Wavelengths: 580
	Read Speed: Normal, Delay: 100 msec, Measurements/Data Point: 8
Results
Actual Temperature:	29.6
		1	2	3	4	5	6	7	8	9	10	11	12
	A													580
	B	0.385	0.355	0.408	-	-	-	-	-	-	-	-	-	580
	C	0.343	0.341	0.299	0.84	0.924	0.834	0.872	0.887	0.938	0.359	0.36	0.341	580
	D	2.783	2.941	2.859	2.227	2.212	2.278	0.441	0.42	0.417	0.464	0.479	0.477	580
	E	0.395	0.393	0.396	0.594	0.486	0.612	0.917	0.868	0.933	0.491	0.5	0.479	580
	F													580
	G													580
	H													580
