# Supplementary material for: Programmable receptors enable bacterial biosensors to detect pathological biomarkers in clinical samples
Source: Nat Commun. 2021 Sep 1;12:5216. doi: 10.1038/s41467-021-25538-y (PMC8410942; doi:10.1038/s41467-021-25538-y)
Supplement: Supplementary file 6 — Source data [file 41467_2021_25538_MOESM6_ESM.zip › 5_Source data/Fig4B/A_raw data/20200831_151_bile salt profile_1_checked.xlsx]

## Sheet: Plate 1 - Sheet1
Software Version	3.03.14
Experiment File Path:	C:\Users\synergy\Documents\Hung Ju\151_bile salt profile\20200831_TcpP_151_bile salt profile.xpt
Protocol File Path:	C:\Users\Public\Documents\Protocols\HungJu\CRPG_A580_scan.prt
Plate Number	Plate 1
Date	2020-08-31
Time	17:12:37
Reader Type:	Synergy H1
Reader Serial Number:	Unknown
Reading Type	Reader
Procedure Details
Plate Type	96 WELL PLATE
Well Selection	Runtime
Eject plate on completion
Shake	Double Orbital: 0:10 (MM:SS)
	Frequency: 282 cpm (3 mm)
Read	Absorbance Endpoint
	Full Plate
	Wavelengths: 580
	Read Speed: Normal, Delay: 100 msec, Measurements/Data Point: 8
Results
Actual Temperature:	23.2
		1	2	3	4	5	6	7	8	9	10	11	12
	A													580
	B	0.402	0.387	0.353	-	-	-	-	-	-	-	-	-	580
	C	0.45	0.535	0.414	1.565	1.699	1.507	1.794	1.661	1.678	0.443	0.403	0.386	580
	D	3.39	3.155	3.216	2.312	2.226	2.282	0.34	0.384	0.354	0.383	0.414	0.38	580
	E	0.359	0.365	0.35	0.461	0.531	0.571	0.593	0.625	0.626	0.433	0.426	0.44	580
	F													580
	G													580
	H													580
