# Supplementary material for: Programmable receptors enable bacterial biosensors to detect pathological biomarkers in clinical samples
Source: Nat Commun. 2021 Sep 1;12:5216. doi: 10.1038/s41467-021-25538-y (PMC8410942; doi:10.1038/s41467-021-25538-y)
Supplement: Supplementary file 6 — Source data [file 41467_2021_25538_MOESM6_ESM.zip › 5_Source data/FigS8/FigS8A.xlsx]

## Sheet: Plate orgnaization
		P9-CadC-TcpP and TcpH						P9-CadC-VtrA and VtrC
		1	2	3	4	5	6	7	8	9	10	11	12
	A
	B	CA			UDCA			CA			UDCA
	C	GCA			GUDCA			GCA			GUDCA
	D	TCA			DCA			TCA			DCA
	E	CDCA			GDCA			CDCA			GDCA
	F	GCDCA			TDCA			GCDCA			TDCA
	G	TCDCA			LDCA			TCDCA			LDCA
	H

## Sheet: Day1
	coli/GFP/BL1-H+ | Freq, of null
B1.fcs	6.84
B2.fcs	6.01
B3.fcs	6.58
B4.fcs	4.14
B5.fcs	4.64
B6.fcs	4.45
B7.fcs	29.5
B8.fcs	25.5
B9.fcs	28.6
B10.fcs	43
B11.fcs	31
B12.fcs	37.7
C1.fcs	65.2
C2.fcs	41.9
C3.fcs	66.7
C4.fcs	5.14
C5.fcs	4.98
C6.fcs	5.07
C7.fcs	52.9
C8.fcs	45.3
C9.fcs	54.3
C10.fcs	49.3
C11.fcs	43.6
C12.fcs	51.2
D1.fcs	90.2
D2.fcs	89.6
D3.fcs	82.8
D4.fcs	5.85
D5.fcs	4.93
D6.fcs	5.13
D7.fcs	49.4
D8.fcs	46.8
D9.fcs	55.5
D10.fcs	61.5
D11.fcs	51.1
D12.fcs	58.4
E1.fcs	7.94
E2.fcs	7.16
E3.fcs	7.18
E4.fcs	6.33
E5.fcs	6.36
E6.fcs	6.66
E7.fcs	32.7
E8.fcs	31.2
E9.fcs	33.9
E10.fcs	93.4
E11.fcs	90.7
E12.fcs	91.2
F1.fcs	88.7
F2.fcs	84.3
F3.fcs	86.5
F4.fcs	7.82
F5.fcs	7.57
F6.fcs	8.31
F7.fcs	74.4
F8.fcs	65.2
F9.fcs	67.9
F10.fcs	94.1
F11.fcs	92.2
F12.fcs	92.5
G1.fcs	46.8
G2.fcs	44
G3.fcs	47.3
G4.fcs	4.84
G5.fcs	3.64
G6.fcs	4.49
G7.fcs	71.9
G8.fcs	72.1
G9.fcs	70.1
G10.fcs	72.9
G11.fcs	66.4
G12.fcs	69.9
H7.fcs	4.66
H8.fcs	4.35
H9.fcs	4.53
Mean	41.2
SD	31.6

## Sheet: Day2
	coli/GFP/BL1-H+ | Freq, of null
B1.fcs	6.5
B2.fcs	6.27
B3.fcs	6.4
B4.fcs	4.8
B5.fcs	3.75
B6.fcs	4.49
B7.fcs	37.1
B8.fcs	33.3
B9.fcs	43.7
B10.fcs	51.6
B11.fcs	43.5
B12.fcs	51.2
C1.fcs	71.5
C2.fcs	49.7
C3.fcs	75.6
C4.fcs	6.12
C5.fcs	4.24
C6.fcs	5.13
C7.fcs	56.5
C8.fcs	52.4
C9.fcs	59
C10.fcs	53.9
C11.fcs	49.3
C12.fcs	55
D1.fcs	85.8
D2.fcs	87.9
D3.fcs	91
D4.fcs	5.78
D5.fcs	6.43
D6.fcs	5.41
D7.fcs	55.4
D8.fcs	50.8
D9.fcs	57.8
D10.fcs	64.5
D11.fcs	63.3
D12.fcs	70.2
E1.fcs	9.23
E2.fcs	8.81
E3.fcs	9.29
E4.fcs	8.27
E5.fcs	8.35
E6.fcs	7.29
E7.fcs	39.9
E8.fcs	37
E9.fcs	45.3
E10.fcs	95.2
E11.fcs	95.4
E12.fcs	95.2
F1.fcs	87.1
F2.fcs	84.3
F3.fcs	82.7
F4.fcs	9.89
F5.fcs	10.1
F6.fcs	9.21
F7.fcs	74.8
F8.fcs	73.1
F9.fcs	77.3
F10.fcs	95.4
F11.fcs	95.2
F12.fcs	94.2
G1.fcs	44
G2.fcs	40
G3.fcs	37.6
G4.fcs	9.38
G5.fcs	8.3
G6.fcs	8.82
G7.fcs	70.2
G8.fcs	70.4
G9.fcs	76.2
G10.fcs	79.7
G11.fcs	75.1
G12.fcs	78.9
H7.fcs	3.48
H8.fcs	3.18
H9.fcs	3.6
Mean	44.5
SD	32.4

## Sheet: Day3
	coli/GFP/BL1-H+ | Freq, of null
B1.fcs	6.48
B2.fcs	10
B3.fcs	8.19
B4.fcs	6.58
B5.fcs	4.56
B6.fcs	5.25
B7.fcs	34.9
B8.fcs	28.8
B9.fcs	33.4
B10.fcs	55.1
B11.fcs	45.5
B12.fcs	49.3
C1.fcs	80
C2.fcs	86.3
C3.fcs	89
C4.fcs	7.55
C5.fcs	5.9
C6.fcs	6.97
C7.fcs	60
C8.fcs	51.4
C9.fcs	59.3
C10.fcs	55.5
C11.fcs	58.8
C12.fcs	64.2
D1.fcs	91.1
D2.fcs	93.8
D3.fcs	92.5
D4.fcs	5.75
D5.fcs	4.93
D6.fcs	4.93
D7.fcs	61.7
D8.fcs	52.3
D9.fcs	57.8
D10.fcs	72
D11.fcs	64.5
D12.fcs	68.5
E1.fcs	7.39
E2.fcs	11.4
E3.fcs	8.56
E4.fcs	6.97
E5.fcs	7.32
E6.fcs	7.16
E7.fcs	32.6
E8.fcs	31.7
E9.fcs	33.3
E10.fcs	96
E11.fcs	93.8
E12.fcs	95.6
F1.fcs	92.2
F2.fcs	90.4
F3.fcs	91.2
F4.fcs	8.09
F5.fcs	7.62
F6.fcs	8.28
F7.fcs	81.1
F8.fcs	70
F9.fcs	74.7
F10.fcs	96.2
F11.fcs	89.5
F12.fcs	94.7
G1.fcs	52.7
G2.fcs	49.9
G3.fcs	53.2
G4.fcs	4.48
G5.fcs	3.43
G6.fcs	3.63
G7.fcs	79.3
G8.fcs	72.6
G9.fcs	74.1
G10.fcs	66.7
G11.fcs	65.3
G12.fcs	61.9
H7.fcs	2.87
H8.fcs	2.88
H9.fcs	2.36
Mean	45.5
SD	33.8

## Sheet: Analysis
				TcpPH	CA	GCA	TCA	CDCA	GCDCA	TCDCA	UDCA	GUDCA	DCA	GDCA	TDCA	LCA
				Day1	6.84	65.2	90.2	7.94	88.7	46.8	4.14	5.14	5.85	6.33	7.82	4.84
					6.01	41.9	89.6	7.16	84.3	44	4.64	4.98	4.93	6.36	7.57	3.64
					6.58	66.7	82.8	7.18	86.5	47.3	4.45	5.07	5.13	6.66	8.31	4.49
				Day2	6.5	71.5	85.8	9.23	87.1	44	4.8	6.12	5.78	8.27	9.89	9.38
					6.27	49.7	87.9	8.81	84.3	40	3.75	4.24	6.43	8.35	10.1	8.3
					6.4	75.6	91	9.29	82.7	37.6	4.49	5.13	5.41	7.29	9.21	8.82
				Day3	6.48	80	91.1	7.39	92.2	52.7	6.58	7.55	5.75	6.97	8.09	4.48
					10	86.3	93.8	11.4	90.4	49.9	4.56	5.9	4.93	7.32	7.62	3.43
					8.19	89	92.5	8.56	91.2	53.2	5.25	6.97	4.93	7.16	8.28	3.63
				Avereage	7.03	69.5444	89.4111	8.55111	87.4889	46.1667	4.74	5.67778	5.46	7.19	8.54333	5.66778
				Stdeva	1.27492	15.7879	3.42544	1.35678	3.35985	5.34533	0.80455	1.05669	0.528394	0.732939	0.957445	2.43416
				VtrAC	CA	GCA	TCA	CDCA	GCDCA	TCDCA	UDCA	GUDCA	DCA	GDCA	TDCA	LCA
				Day1	29.5	52.9	49.4	32.7	74.4	71.9	43	49.3	61.5	93.4	94.1	72.9
					25.5	45.3	46.8	31.2	65.2	72.1	31	43.6	51.1	90.7	92.2	66.4
					28.6	54.3	55.5	33.9	67.9	70.1	37.7	51.2	58.4	91.2	92.5	69.9
				Day2	37.1	56.5	55.4	39.9	74.8	70.2	51.6	53.9	64.5	95.2	95.4	79.7
					33.3	52.4	50.8	37	73.1	70.4	43.5	49.3	63.3	95.4	95.2	75.1
					43.7	59	57.8	45.3	77.3	76.2	51.2	55	70.2	95.2	94.2	78.9
				Day3	34.9	60	61.7	32.6	81.1	79.3	55.1	55.5	72	96	96.2	66.7
					28.8	51.4	52.3	31.7	70	72.6	45.5	58.8	64.5	93.8	89.5	65.3
					33.4	59.3	57.8	33.3	74.7	74.1	49.3	64.2	68.5	95.6	94.7	61.9
				Avereage	32.7556	54.5667	54.1667	35.2889	73.1667	72.9889	45.3222	53.4222	63.7778	94.0556	93.7778	70.7556
				Stdeva	5.47862	4.72705	4.72043	4.6614	4.8451	3.08887	7.56105	5.99495	6.39585	1.95263	2.06384	6.2664
