# Supplementary material for: Programmable receptors enable bacterial biosensors to detect pathological biomarkers in clinical samples
Source: Nat Commun. 2021 Sep 1;12:5216. doi: 10.1038/s41467-021-25538-y (PMC8410942; doi:10.1038/s41467-021-25538-y)
Supplement: Supplementary file 6 — Source data [file 41467_2021_25538_MOESM6_ESM.zip › 5_Source data/Fig4B/A_raw data/20200903_151_bile salt profile-2_checked.xlsx]

## Sheet: Plate 1 - Sheet1
Software Version	3.03.14
Experiment File Path:	C:\Users\synergy\Documents\Hung Ju\151_bile salt profile\20200903_TcpP_151_bile salt profile-2.xpt
Protocol File Path:	C:\Users\Public\Documents\Protocols\HungJu\CRPG_A580_scan.prt
Plate Number	Plate 1
Date	2020-09-03
Time	15:59:45
Reader Type:	Synergy H1
Reader Serial Number:	18032017
Reading Type	Reader
Procedure Details
Plate Type	96 WELL PLATE
Well Selection	Runtime
Eject plate on completion
Shake	Double Orbital: 0:10 (MM:SS)
	Frequency: 282 cpm (3 mm)
Read	Absorbance Endpoint
	Full Plate
	Wavelengths: 580
	Read Speed: Normal, Delay: 100 msec, Measurements/Data Point: 8
Results
Actual Temperature:	28.1
		1	2	3	4	5	6	7	8	9	10	11	12
	A													580
	B	0.258	0.296	0.278	0.043	0.076	0.045	0.039	0.046	0.04	0.043	0.043	0.038	580
	C	0.422	0.438	0.421	1.734	1.749	1.686	1.495	1.646	1.675	0.347	0.345	0.321	580
	D	2.674	2.547	2.55	1.453	1.583	1.621	0.312	0.306	0.295	0.336	0.34	0.319	580
	E	0.277	0.278	0.278	0.557	0.527	0.507	0.587	0.543	0.552	0.511	0.535	0.549	580
	F													580
	G													580
	H													580

## Sheet: Plate 1 - Sheet1 (1)
Software Version	3.03.14
Experiment File Path:	C:\Users\synergy\Documents\Hung Ju\151_bile salt profile\20200903_TcpP_151_bile salt profile-2.xpt
Protocol File Path:	C:\Users\Public\Documents\Protocols\HungJu\CRPG_A580_scan.prt
Plate Number	Plate 1
Date	2020-09-03
Time	15:59:45
Reader Type:	Synergy H1
Reader Serial Number:	18032017
Reading Type	Reader
Procedure Details
Plate Type	96 WELL PLATE
Well Selection	Runtime
Eject plate on completion
Shake	Double Orbital: 0:10 (MM:SS)
	Frequency: 282 cpm (3 mm)
Read	Absorbance Endpoint
	Full Plate
	Wavelengths: 580
	Read Speed: Normal, Delay: 100 msec, Measurements/Data Point: 8
Results
Actual Temperature:	28.1
		1	2	3	4	5	6	7	8	9	10	11	12
	A													580
	B	0.258	0.296	0.278	-	-	-	-	-	-	-	-	-	580
	C	0.422	0.438	0.421	1.734	1.749	1.686	1.495	1.646	1.675	0.347	0.345	0.321	580
	D	2.674	2.547	2.55	1.453	1.583	1.621	0.312	0.306	0.295	0.336	0.34	0.319	580
	E	0.277	0.278	0.278	0.557	0.527	0.507	0.587	0.543	0.552	0.511	0.535	0.549	580
	F													580
	G													580
	H													580
