# Supplementary material for: Programmable receptors enable bacterial biosensors to detect pathological biomarkers in clinical samples
Source: Nat Commun. 2021 Sep 1;12:5216. doi: 10.1038/s41467-021-25538-y (PMC8410942; doi:10.1038/s41467-021-25538-y)
Supplement: Supplementary file 6 — Source data [file 41467_2021_25538_MOESM6_ESM.zip › 5_Source data/FigS16/A_raw data/20200813_Liver transplantation_20_per_serum_all patient.xlsx]

## Sheet: Plate 1 - Sheet1
Software Version	3.03.14
Experiment File Path:	C:\Users\synergy\Documents\Hung Ju\Liver transplantation_Exp\20200813_liver transplantation_20per_serum_total.xpt
Protocol File Path:	C:\Users\Public\Documents\Protocols\HungJu\CRPG_A580_scan.prt
Plate Number	Plate 1
Date	2020-08-13
Time	17:17:43
Reader Type:	Synergy H1
Reader Serial Number:	18032017
Reading Type	Reader
Procedure Details
Plate Type	96 WELL PLATE
Well Selection	Runtime
Eject plate on completion
Shake	Double Orbital: 0:10 (MM:SS)
	Frequency: 282 cpm (3 mm)
Read	Absorbance Endpoint
	Full Plate
	Wavelengths: 580
	Read Speed: Normal, Delay: 100 msec, Measurements/Data Point: 8
Results
Actual Temperature:	26.8
		1	2	3	4	5	6	7	8	9	10	11	12			ΔA580	1	2	3	4	5	6	7	8	9	10	11	12
	A	0.349	0.429	0.439	0.753	0.597	0.587	0.424	0.404	0.333	0.391	0.403	0.364	580		A							0.0183333	-0.00166667	-0.0726667	-0.0146667	-0.00266667	-0.0416667
	B	0.399	0.395	0.38	0.542	0.51	0.517	0.517	0.52	0.539	0.506	0.462	0.467	580		B	-0.00666667	-0.0106667	-0.0256667	0.136333	0.104333	0.111333	0.111333	0.114333	0.133333	0.100333	0.0563333	0.0613333
	C	0.589	0.845	0.803	0.648	0.652	0.657	0.855	0.938	1.012	1.227	0.885	0.928	580		C	0.183333	0.439333	0.397333	0.242333	0.246333	0.251333	0.449333	0.532333	0.606333	0.821333	0.479333	0.522333
	D	0.305	0.349	0.338	0.47	0.4	0.39	0.637	0.729	0.676	0.611	0.585	0.534	580		D	-0.100667	-0.0566667	-0.0676667	0.0643333	-0.00566667	-0.0156667	0.231333	0.323333	0.270333	0.205333	0.179333	0.128333
	E	0.384	0.443	0.484	0.535	0.401	0.411	0.378	0.403	0.414	0.415	0.404	0.381	580		E	-0.0216667	0.0373333	0.0783333	0.129333	-0.00466667	0.00533333	-0.0276667	-0.00266667	0.00833333	0.00933333	-0.00166667	-0.0246667
	F	0.263	0.374	0.377	0.391	0.298	0.298	0.324	0.42	0.396	0.639	0.56	0.544	580		F	-0.142667	-0.0316667	-0.0286667	-0.0146667	-0.107667	-0.107667	-0.0816667	0.0143333	-0.00966667	0.233333	0.154333	0.138333
	G	0.438	0.6	0.601	0.603	0.52	0.52	0.548	0.573	0.583	0.595	0.567	0.585	580		G	0.0323333	0.194333	0.195333	0.197333	0.114333	0.114333	0.142333	0.167333	0.177333	0.189333	0.161333	0.179333
	H	0.048	0.05	0.049	0.049	0.049	0.049	0.05	0.051	0.047	0.05	0.05	0.049	580		H	-0.357667	-0.355667	-0.356667	-0.356667	-0.356667	-0.356667	-0.355667	-0.354667	-0.358667	-0.355667	-0.355667	-0.356667
PLATE ORGANIZATION
		1	2	3	4	5	6	7	8	9	10	11	12
	A	Serum Control			Serum Control + 40 μM GCDCA			Patient 1			Patient 2
	B	Patient 3			Patient 4			Patient 5			Patient 6
	C	Patient 7			Patient 8			Patient 9			Patient 10
	D	Patient 11			Patient 12			Patient 13			Patient 14
	E	Patient 15			Patient 16			Patient 17			Patient 18
	F	Patient 19			Patient 20			Patient 21			Blank
	G	Blank			Blank			Blank			Blank
	H	Blank			Blank			Blank			Blank
				Average	stdeva													ΔA580	ΔA580	Sigma
	Serum Control			0.405667	0.0493288													Stdeva	Average	TBA (µM)
	1			0.387			1			2.56049					1			0.0478226	-0.0186667	2.56049
	2			0.386			2			34.4413					2			0.019975	-0.0196667	34.4413
	3			0.391333			3			7.59411					3			0.0100167	-0.0143333	7.59411
	4			0.523			4			7.85805					4			0.0168226	0.117333	7.85805
	5			0.525333			5			166.206					5			0.0119304	0.119667	166.206
	6			0.478333			6			0.616083					6			0.0240901	0.0726667	0.616083
	7			0.745667			7			76.2165					7			0.137293	0.34	76.2165
	8			0.652333			8			7.86282					8			0.00450925	0.246667	7.86282
	9			0.935			9			38.7358					9			0.078543	0.529333	38.7358
	10			1.01333			10			72.9133					10			0.186286	0.607667	72.9133
	11			0.330667			11			18.2428					11			0.0228983	-0.075	18.2428
	12			0.42			12			15.6541					12			0.043589	0.0143333	15.6541
	13			0.680667			13			169.912					13			0.0461772	0.275	169.912
	14			0.576667			14			9.62731					14			0.0391706	0.171	9.62731
	15			0.437			15			11.1014					15			0.0502693	0.0313333	11.1014
	16			0.449			16			56.5765					16			0.0746458	0.0433333	56.5765
	17			0.398333			17			12.0656					17			0.0184481	-0.00733333	12.0656
	18			0.4			18			15.3694					18			0.0173494	-0.00566667	15.3694
	19			0.338			19			20.7122					19			0.0649692	-0.0676667	20.7122
	20			0.329			20			20.0844					20			0.0536936	-0.0766667	20.0844
	21			0.38			21			12.6039					21			0.04996	-0.0256667	12.6039
