# Supplementary material for: Programmable receptors enable bacterial biosensors to detect pathological biomarkers in clinical samples
Source: Nat Commun. 2021 Sep 1;12:5216. doi: 10.1038/s41467-021-25538-y (PMC8410942; doi:10.1038/s41467-021-25538-y)
Supplement: Supplementary file 6 — Source data [file 41467_2021_25538_MOESM6_ESM.zip › 5_Source data/Fig5B/A_raw data/Sigma assay_liver transplantation_serum and urine.xlsx]

## Sheet: 20200812_Liver trans_SERUM
	21 patients => prepare 22 rxn
	Working reagent			Blank reagent			Standard				Sample	Standard	Blank
	Fomula	Volume	For exp (44 rxn)	Fomula	Volume	For exp (22 rxn)	Fomula	Volume		Clinical sample	20	20	20
	Assay buffer	75	3300	Assay buffer	75	1650	H2O	230		Standard		5
	NAD	8	352	NAD	8	176	Standard	20		H2O	5		5
	Probe	4	176	Probe	4	88				Working reagent	80	80
	EnzA	1	44	EnzA		0				Blank reagent			80
	EnzB	1	44	EnzB	1	22
			3916			1936
	25% of clinical sample
	1	2	3	4	5	6	7	8	9	10	11	12
A	P1	P2	P3	P4	P5	P6	P7	P8	P9	P10	P11	P12	Working R
B	P1	P2	P3	P4	P5	P6	P7	P8	P9	P10	P11	P12	Working R
C	P1	P2	P3	P4	P5	P6	P7	P8	P9	P10	P11	P12	Blank R
D	P13	P14	P15	P16	P17	P18	P19	P20	P21				Working R
E	P13	P14	P15	P16	P17	P18	P19	P20	P21				Working R
F	P13	P14	P15	P16	P17	P18	P19	P20	P21				Blank R
G
H
	Take deep well for Working reagent and Blank reagent
1	15 uL of LB in each well				15	uL
2	5 uL of clinical sample in each well				5	uL
3	Add H2O in Lane A,C,D,F				5	uL
4	Add Standard in Lane B and E				5	uL
5	Add working and blank reagent with multichannel pippet				80	uL
6	Tap plate to mix. Incubate for 20 minutes in the dark.
	Read1	P1	P2	P3	P4	P5	P6	P7	P8	P9	P10	P11	P12	P13	P14	P15	P16	P17	P18	P19	P20	P21	P22	P23
	Sample	1472	2923	1820	1903	11266	1564	5393	1833	3873	5568	1992	2220	7441	1845	1965	3940	1910	1941	2380	2149	1864
	Standard	5222	6073	4902	5154	15889	5378	9181	5715	8557	9495	4594	5531	10373	5358	5384	7292	5010	5198	5515	5028	5151
	Blank	1437	1547	1493	1535	1637	1473	1623	1456	1654	1960	1395	1579	1504	1348	1454	1524	1452	1336	1604	1383	1374
		P1	P2	P3	P4	P5	P6	P7	P8	P9	P10	P11	P12	P13	P14	P15	P16	P17	P18	P19	P20	P21
Sigma	[TBA] uM	0.746667	34.946	8.48799	9.05568	166.628	1.90876	79.6199	7.76919	37.8992	73.5014	18.3551	15.4878	161.992	11.318	11.9567	57.6611	11.8194	14.8603	19.8022	21.2852	11.9258
Hospital		4.5	24	7.5	5.4	193.1	2.7	19	7.9		55.8	10.4	13.2	77	10.6	11.3	40.9
	Read2	P1	P2	P3	P4	P5	P6	P7	P8	P9	P10	P11	P12	P13	P14	P15	P16	P17	P18	P19	P20	P21
	Sample	7769	15272	9294	9965	58939	8044	28327	9660	20377	29174	10381	11673	39122	9458	10337	20294	10045	10130	12737	11218	9893	86	94	103
	Standard	27234	31722	25791	27211	83173	28301	48816	29663	44993	49855	24164	28788	53835	28321	28014	37627	25958	27510	28743	26856	27056
	Blank	7146	8190	7728	8271	8591	7888	8807	7694	8458	10325	7238	8324	7873	7188	7884	8036	7645	6791	8593	7292	7189
		P1	P2	P3	P4	P5	P6	P7	P8	P9	P10	P11	P12	P13	P14	P15	P16	P17	P18	P19	P20	P21
	[TBA] uM	2.56049	34.4413	7.59411	7.85805	166.206	0.616083	76.2165	7.86282	38.7358	72.9133	18.2428	15.6541	169.912	9.62731	11.1014	56.5765	12.0656	15.3694	20.7122	20.0844	12.6039
Hospital		4.5	24	7.5	5.4	193.1	2.7	19	7.9		55.8	10.4	13.2	77	10.6	11.3	40.9
	20200813_Liver transplantation patient_20per serum
Blank	20 uM GCDCA	Pateint_1	Pateint_2	Pateint_3	Pateint_4	Pateint_5	Pateint_6	Pateint_7	Pateint_8	Pateint_9	Pateint_10	Pateint_11	Pateint_12	Pateint_13	Pateint_14	Pateint_15	Pateint_16	Pateint_17	Pateint_18	Pateint_19	Pateint_20	Pateint_21
0.405667	0.645667	0.387	386	391.333	523	525.333	478.333	745.667	652.333	935	1013.33	330.667	0,42	680666667	576666667	437	449	398333333	0,4	338	329	0,38
49328829	93087772	47822589	19974984	10016653	16822604	11930353	24090109	137292874	450925	78542982	186285623	22898326	43588989	46177195	39170567	50269275	7464583	18448125	17349352	64969223	53693575	49959984

## Sheet: 「20200826_Liver trans_URINE
	21 patients => prepare 22 rxn
	Working reagent			Blank reagent			Standard				Sample	Standard	Blank
	Fomula	Volume	For exp (44 rxn)	Fomula	Volume	For exp (22 rxn)	Fomula	Volume		Clinical sample	20	20	20
	Assay buffer	75	3300	Assay buffer	75	1650	H2O	230		Standard		5
	NAD	8	352	NAD	8	176	Standard	20		H2O	5		5
	Probe	4	176	Probe	4	88				Working reagent	80	80
	EnzA	1	44	EnzA		0				Blank reagent			80
	EnzB	1	44	EnzB	1	22
			3916			1936
	25% of clinical sample
	1	2	3	4	5	6	7	8	9	10	11	12
A	P1	P2	P3	P4	P5	P6	P7	P8	P9	P10	P11	P12	Working R
B	P1	P2	P3	P4	P5	P6	P7	P8	P9	P10	P11	P12	Working R
C	P1	P2	P3	P4	P5	P6	P7	P8	P9	P10	P11	P12	Blank R
D	P13	P14	P15	P16	P17	P18	P19	P20	P21				Working R
E	P13	P14	P15	P16	P17	P18	P19	P20	P21				Working R
F	P13	P14	P15	P16	P17	P18	P19	P20	P21				Blank R
G
H
	Take deep well for Working reagent and Blank reagent
1	15 uL of LB in each well				15	uL
2	5 uL of clinical sample in each well				5	uL
3	Add H2O in Lane A,C,D,F				5	uL
4	Add Standard in Lane B and E				5	uL
5	Add working and blank reagent with multichannel pippet				80	uL
6	Tap plate to mix. Incubate for 20 minutes in the dark.
	20200826_urine	P1	P2	P3	P4	P5	P6	P8	P10	P11	P12	P13	P14	P15	P16	P17	P18	P19	P20	P21			P22	P23
	Sample	11655	23667	5425	12167	13964	7015	6741	9977	5225	16163	4222	3657	13945	11376	12193	4996	13892	10062	4514
	Standard	16855	30034	10613	18726	26433	14023	12688	16295	11015	24271	10179	10535	19632	17537	19343	11741	19227	14734	10567
	Blank	10058	22041	5245	12100	3414	7538	6574	5834	5967	14817	3763	3203	12631	9409	6412	3881	11849	7864	3651			The diverse in background is huge, comparing to serum result. dilute more again
		P1	P2	P3	P4	P5	P6		P8		P10	P11	P12	P13	P14	P15	P16	P17	P18	P19	P20	P21
Sigma	[TBA] uM	24.5692	20.4303	2.77564	0.817198	67.6879	-5.97032		2.24651		52.4596	-10.2522	13.2807	6.16418	5.2806	18.4843	25.5413	64.6825	13.2246	30.6354	37.637	11.4059
Hospital		4.5	24	7.5	5.4	193.1	2.7		19		7.9		55.8	10.4	13.2	77	10.6	11.3	40.9
	20200812_serum	P1	P2	P3	P4	P5	P6	P7	P8	P9	P10	P11	P12	P13	P14	P15	P16	P17	P18	P19	P20	P21
	Sample	7769	15272	9294	9965	58939	8044	28327	9660	20377	29174	10381	11673	39122	9458	10337	20294	10045	10130	12737	11218	9893	86	94	103
	Standard	27234	31722	25791	27211	83173	28301	48816	29663	44993	49855	24164	28788	53835	28321	28014	37627	25958	27510	28743	26856	27056
	Blank	7146	8190	7728	8271	8591	7888	8807	7694	8458	10325	7238	8324	7873	7188	7884	8036	7645	6791	8593	7292	7189
		P1	P2	P3	P4	P5	P6	P7	P8	P9	P10	P11	P12	P13	P14	P15	P16	P17	P18	P19	P20	P21
	[TBA] uM	2.56049	34.4413	7.59411	7.85805	166.206	0.616083	76.2165	7.86282	38.7358	72.9133	18.2428	15.6541	169.912	9.62731	11.1014	56.5765	12.0656	15.3694	20.7122	20.0844	12.6039
	20200813_Liver transplantation patient_20per serum
Blank	20 uM GCDCA	Pateint_1	Pateint_2	Pateint_3	Pateint_4	Pateint_5	Pateint_6	Pateint_7	Pateint_8	Pateint_9	Pateint_10	Pateint_11	Pateint_12	Pateint_13	Pateint_14	Pateint_15	Pateint_16	Pateint_17	Pateint_18	Pateint_19	Pateint_20	Pateint_21
0.405667	0.645667	0.387	386	391.333	523	525.333	478.333	745.667	652.333	935	1013.33	330.667	0,42	680666667	576666667	437	449	398333333	0,4	338	329	0,38
49328829	93087772	47822589	19974984	10016653	16822604	11930353	24090109	137292874	450925	78542982	186285623	22898326	43588989	46177195	39170567	50269275	7464583	18448125	17349352	64969223	53693575	49959984
Comparison of serum and urine bile salt concentration
		P1	P2	P3	P4	P5	P6	P7	P8	P9	P10	P11	P12	P13	P14	P15	P16	P17	P18	P19	P20	P21
Sigma_serum	[TBA] uM	2.56049	34.4413	7.59411	7.85805	166.206	0.616083	76.2165	7.86282	38.7358	72.9133	18.2428	15.6541	169.912	9.62731	11.1014	56.5765	12.0656	15.3694	20.7122	20.0844	12.6039
Sigma_urine	[TBA] uM	24.5692	20.4303	2.77564	0.817198	67.6879	-5.97032		2.24651		52.4596	-10.2522	13.2807	6.16418	5.2806	18.4843	25.5413	64.6825	13.2246	30.6354	37.637	11.4059
