# Supplementary material for: Programmable receptors enable bacterial biosensors to detect pathological biomarkers in clinical samples
Source: Nat Commun. 2021 Sep 1;12:5216. doi: 10.1038/s41467-021-25538-y (PMC8410942; doi:10.1038/s41467-021-25538-y)
Supplement: Supplementary file 6 — Source data [file 41467_2021_25538_MOESM6_ESM.zip › 5_Source data/FigS16/A_raw data/20200814_Liver transplantation_40_per_serum_all patient.xlsx]

## Sheet: Plate 1 - Sheet1
Software Version	3.03.14
Experiment File Path:	C:\Users\synergy\Documents\Hung Ju\Liver transplantation_Exp\20200814_liver transplantation_40per_serum_total.xpt
Protocol File Path:	C:\Users\Public\Documents\Protocols\HungJu\CRPG_A580_scan.prt
Plate Number	Plate 1
Date	2020-08-14
Time	18:37:21
Reader Type:	Synergy H1
Reader Serial Number:	18032017
Reading Type	Reader
Procedure Details
Plate Type	96 WELL PLATE
Well Selection	Runtime
Eject plate on completion
Shake	Double Orbital: 0:10 (MM:SS)
	Frequency: 282 cpm (3 mm)
Read	Absorbance Endpoint
	Full Plate
	Wavelengths: 580
	Read Speed: Normal, Delay: 100 msec, Measurements/Data Point: 8
Results
Actual Temperature:	26.6
	A580	1	2	3	4	5	6	7	8	9	10	11	12			ΔA580	1	2	3	4	5	6	7	8	9	10	11	12
	A	0.546	0.626	0.593	0.698	0.655	0.663	0.483	0.533	0.478	0.536	0.513	0.593	580		A							-0.105333	-0.0553333	-0.110333	-0.0523333	-0.0753333	0.00466667
	B	0.533	0.535	0.56	0.646	0.646	0.572	0.584	0.602	0.618	0.567	0.582	0.454	580		B	-0.0553333	-0.0533333	-0.0283333	0.0576667	0.0576667	-0.0163333	-0.00433333	0.0136667	0.0296667	-0.0213333	-0.00633333	-0.134333
	C	0.597	0.676	0.611	0.599	0.639	0.558	0.72	0.664	0.674	0.982	0.931	0.96	580		C	0.00866667	0.0876667	0.0226667	0.0106667	0.0506667	-0.0303333	0.131667	0.0756667	0.0856667	0.393667	0.342667	0.371667
	D	0.416	0.457	0.429	0.593	0.639	0.602	1.148	1.04	1.11	0.725	0.712	0.66	580		D	-0.172333	-0.131333	-0.159333	0.00466667	0.0506667	0.0136667	0.559667	0.451667	0.521667	0.136667	0.123667	0.0716667
	E	0.651	0.674	0.638	0.751	0.712	0.713	0.508	0.498	0.524	0.497	0.483	0.479	580		E	0.0626667	0.0856667	0.0496667	0.162667	0.123667	0.124667	-0.0803333	-0.0903333	-0.0643333	-0.0913333	-0.105333	-0.109333
	F	0.543	0.511	0.502	0.45	0.512	0.532	0.57	0.581	0.6	0.867	0.84	0.852	580		F	-0.0453333	-0.0773333	-0.0863333	-0.138333	-0.0763333	-0.0563333	-0.0183333	-0.00733333	0.0116667	0.278667	0.251667	0.263667
	G	0.576	0.677	0.655	0.842	0.902	0.946	0.837	0.859	0.835	0.86	0.914	0.74	580		G	-0.0123333	0.0886667	0.0666667	0.253667	0.313667	0.357667	0.248667	0.270667	0.246667	0.271667	0.325667	0.151667
	H	0.811	0.769	0.847	0.802	0.922	0.86	0.865	0.875	0.87	0.912	0.887	0.705	580		H	0.222667	0.180667	0.258667	0.213667	0.333667	0.271667	0.276667	0.286667	0.281667	0.323667	0.298667	0.116667
PLATE ORGANIZATION
		1	2	3	4	5	6	7	8	9	10	11	12
	A	Serum Control			Serum Control + 40 μM GCDCA			Patient 1			Patient 2
	B	Patient 3			Patient 4			Patient 5			Patient 6
	C	Patient 7			Patient 8			Patient 9			Patient 10
	D	Patient 11			Patient 12			Patient 13			Patient 14
	E	Patient 15			Patient 16			Patient 17			Patient 18
	F	Patient 19			Patient 20			Patient 21			Blank
	G	Blank			Blank			Blank			Blank
	H	Blank			Blank			Blank			Blank
				Average	stdeva													ΔA580	ΔA580	Sigma
	Serum Control			0.588333	0.0402036													Stdeva	Average	TBA (µM)
	1			0.498			1			2.56049					1			0.0304138	-0.0903333	2.56049
	2			0.547333			2			34.4413					2			0.0411866	-0.041	34.4413
	3			0.542667			3			7.59411					3			0.0150444	-0.0456667	7.59411
	4			0.621333			4			7.85805					4			0.0427239	0.033	7.85805
	5			0.601333			5			166.206					5			0.0170098	0.013	166.206
	6			0.534333			6			0.616083					6			0.0699738	-0.054	0.616083
	7			0.628			7			76.2165					7			0.0421545	0.0396667	76.2165
	8			0.598667			8			7.86282					8			0.040501	0.0103333	7.86282
	9			0.686			9			38.7358					9			0.0298664	0.0976667	38.7358
	10			0.957667			10			72.9133					10			0.0255799	0.369333	72.9133
	11			0.434			11			18.2428					11			0.0209523	-0.154333	18.2428
	12			0.611333			12			15.6541					12			0.024379	0.023	15.6541
	13			1.09933			13			169.912					13			0.0547844	0.511	169.912
	14			0.699			14			9.62731					14			0.0343948	0.110667	9.62731
	15			0.654333			15			11.1014					15			0.01823	0.066	11.1014
	16			0.725333			16			56.5765					16			0.0222336	0.137	56.5765
	17			0.51			17			12.0656					17			0.0131149	-0.0783333	12.0656
	18			0.486333			18			15.3694					18			0.00945163	-0.102	15.3694
	19			0.518667			19			20.7122					19			0.0215484	-0.0696667	20.7122
	20			0.498			20			20.0844					20			0.0427551	-0.0903333	20.0844
	21			0.583667			21			12.6039					21			0.0151767	-0.00466667	12.6039
