# Supplementary material for: Programmable receptors enable bacterial biosensors to detect pathological biomarkers in clinical samples
Source: Nat Commun. 2021 Sep 1;12:5216. doi: 10.1038/s41467-021-25538-y (PMC8410942; doi:10.1038/s41467-021-25538-y)
Supplement: Supplementary file 6 — Source data [file 41467_2021_25538_MOESM6_ESM.zip › 5_Source data/FigS11/FigS11.xlsx]

## Sheet: Group 1 FOD
Fluo/OD Mean	12.05.2020		A1	A2	A3	A4 P14 160	B1	B2	B3	B4 P14 200	C1	C2	C3	C4	D1	D2	D3	D4	E1	E2	E3	E4 P9 160	F1	F2	F3	F4 P9 200	G1	G2	G3	G4	H1	H2	H3	H4
		10	-70.2409	-215.479	475.694	-165.114	-59.4591		323.333	212.121	418.053	-563.206	265.694	306.349	-31.4831	458.311	608.77	424.402	88.9114	-149.425	242.07	-447.932	180.621	-69.7107	-344.21	552.778	-449.673	-23.2769	194.746	#DIV/0!	-188.53	752.053	#DIV/0!	#DIV/0!
		20	462.727	384.532	294.444	612.454	461.131		-321.34	580	537.538	35.1713	241.302	87.0635	-118.861	334.82	934.343	626.912	205.305	285.92	-776.448		-92.4564	-363.81	-14.8004	783.701	-495.006	-228.164	36.1336	#DIV/0!	42.7807	379.356	#DIV/0!	379.356
		30	226.495	276.236	857.143	107.744	544.246		-31.8063	-19.1532	210.123	-425.355	180.519	110.88	325.883	404.202	657.468	509.643	293.979	410.46	-124.443	195.791	-17.1569	-15.6642	277.467	675.927	-85.055	413.918	47.2563	#DIV/0!	403.095	791.646	#DIV/0!	791.646
		40	440.843	489.281	336.263	417.108	410.999	79.4872	474.203	568.897	314.033	-127.345	547.077	292.496	194.257	597.652	581.818	851.206	569.658	-317.917	-547.967	197.738	361.505	326.882	430.159	768.615	-354.419	33.18	161.145	#DIV/0!	106.481	475.725	#DIV/0!	475.725
		50	255.922	558.637	442.894	370.645	616.213	117.639	406.908	799.521	293.09	-305.078	424.795	508.623	275.181	433.823	364.198	1070.25	133.617	369.442	-31.345	150.599	374.119	239.38	393.714	792.169	2.12523	494.684	344.871	#DIV/0!	437.086	789.576	#DIV/0!	789.576
		60	316.083	555.535	638.605	1420.25	185.269	74.1667	338.044	1984.44	250.434	107.739	287.276	1601.11	344.03	797.682	510.788	2128.68	593.123	529.72	324.567	887.646	463.607	699.494	691.385	1743.35	708.383	806.708	358.828	#DIV/0!	1010.51	1383.81	#DIV/0!	1383.81
		70	232.041	598.668	244.095	3217.56	-42.6738	285.159	383.868	4226.46	458.291	227.275	429.203	3498.02	430.312	881.764	692.308	4439.97	1024.78	867.142	611.676	2019.25	1654.28	1752.43	932.487	2964.72	1406.21	1831.08	1027.96	#DIV/0!	2072.76	2471.43	1506.76	2471.43
		80	274.347	561.819	385.84	5623.53	157.3	290.787	326.868	7339.61	440.046	334.432	635.872	5708.95	931.568	1064.49	979.499	7534.32	1907.62	1667.7	1141.18	3503.18	3210.91	2980.12	1850.76	4609.39	3578.95	3514.46	2025.74	#DIV/0!	4058.98	4565.3	2878.28	4565.3
		90	203.537	394.702	465.493	8652.03	204.117	610.928	569.254	10646.7	693.607	558.393	612.085	8825.05	1776.35	1978.79	1473.75	10327.8	3246.3	2595.01	1840.28	5357.74	5227.84	4811.93	2924.93	7123.79	5711.92	5865.13	3425.49	#DIV/0!	6898.59	7081.56	4353.59	7081.56
		100	335.785	323.281	374.199	12041.4	339.395	575.312	700.163	14185.9	934.594	813.301	967.7	11822.5	2802.9	2694.05	1844.14	13834	4865.7	4123.51	2795.24	7826.63	7615.89	6717.04	4134.53	9740.86	8525.16	8197.35	4603.96	#DIV/0!	9840.23	9727.44	6545.55	9727.44
		110	302.453	420.235	324.728	15300.1	689.837	976.763	912.741	17775.5	1264.4	940.08	1064.49	14693.5	4075	3553.81	2422.79	17141.6	6413.06	5728.35	3836.63	9791.89	10282.3	9261.5	5249.15	12119.4	11422.5	10607.5	6508.93	#DIV/0!	13611.8	12744	8503.99	12744
		120	346.867	524.807	371.082	17959	876.234	1061.05	1082.29	21341.5	1687.95	1355.69	1359.72	17985.9	5352.57	4969	3054.5	19939	8501.33	7564.34	4736.47	12289.8	13017.2	11965.5	6587.44	14701.7	13933.9	12723.1	8402.34	#DIV/0!	16490.3	15581	10787.3	15581
		130	308.601	514.952	484.346	21222.8	1279.04	1452.07	1341.57	24384	2010.67	1714.95	1531.96	21048.3	6982.02	6176.81	3714.29	22600.9	10925.2	9291.12	6020.17	13908.6	16234.3	14445.2	7872.03	16954.3	17189.7	15266.8	10664.2	#DIV/0!	19989.5	18247.5	13538	18247.5
		140	435.491	525.215	414.981	23638.6	1649.49	1735.39	1552.66	28463.7	2537.97	1987.94	1899.69	24174	8473.78	7520.89	4516.05	24908.6	13322.1	11802.3	7335.63	16557.4	18870.4	17076.9	9485.19	19475.9	20298.5	16947.4	13289	#DIV/0!	23410.7	21502.4	16372.2	21502.4
		150	359.27	620.247	475.57	27060.9	2127.46	1914.13	1876.52	31897.3	3112.35	2682.51	2132.48	26729.3	10238.7	8722.92	5308.31	27440.7	16287	13921.2	8553.34	18973.6	21820.2	19885.4	11368.4	22056.3	23811.2	18937.3	15175.8	#DIV/0!	27312.4	24621.6	19283.2	24621.6
		160	385.292	590.651	539.688	30067	2481.16	2439.57	2142.97	35922.7	3686.3	3143.82	2510.58	30174.3	11744.2	9954.21	5966.89	29132.6	18914	16027.9	10133.5	21564.4	24901.8	21841.8	13315.2	24596.6	26918.5	21987	17028.5	#DIV/0!	30589.9	27408.3	21664.2	27408.3
		170	315.539	685.812	512.983	31969.1	3067.55	2877.11	2471.48	39142	4063.82	3715.68	2837.68	33389	13140.4	11130	6634.15	31587.5	21350.9	18279.1	11616	24552.9	28079.8	24766.7	14995.5	27999.2	30447.7	24733.5	19776.5	#DIV/0!	33774.9	30063.3	24474.3	30063.3
		180	463.85	709.736	572.504	35127	3448.39	3424.77	2711.19	43222.1	4729.46	4120.39	3102.28	36792.7	14769.2	12101.6	7119.1	34763.2	23912.5	20653.2	12787.7	26932.9	30793.7	27088.3	16910.8	31933.4	34075	26768.8	21818.3	#DIV/0!	36782.7	32890.1	27041.4	32890.1
		190	430.664	717.072	617.61	37807	3975.83	3754.39	2883.51	46663.9	5277.45	4542.32	3380.76	39595.7	16399.2	13466.3	8096.37	37136.8	26459.8	22492.5	14451.4	29305.4	32756	29308	18648.9	34906.6	36902.3	28398.8	23549.6	#DIV/0!	40332.9	35611.9	29240.3	35611.9
		200	402.669	746.284	608.031	39350.4	4415.71	4136.5	3154.8	48896.2	5738.63	5062.44	3678.57	42735.8	17525.3	14480.4	8960.09	40256.4	27729.8	23688.3	15405.9	31032.8	34873.6	31365	19983.9	36849.2	39322.3	30960.9	24942.1	#DIV/0!	41789.2	37766.7	31549.5	37766.7
		210	463.131	810.836	642.996	40990.9	4890.99	4591.51	3246.79	51349.4	6065.2	5416.3	3861.99	45277.2	18637.6	14839.9	9459.23	42553.8	29001.5	24871.7	16072.7	32616.5	36315.3	32294.6	21332.2	39000.2	40939.6	32049.2	26002.9	#DIV/0!	43377.1	40620.1	32960.7	40620.1
		220	469.676	914.996	634.649	41982.8	5111.82	4889.66	3504.97	52330	6373.51	5842.83	4060.78	47168.2	19265.2	15518.4	9858.48	44319.6	29855.1	25673.1	17115.1	33712.3	37614.8	33933.6	21769.6	40958.9	43468.4	33684.3	27748.3	#DIV/0!	45296.2	41791.6	33991.9	41791.6
		230	487.274	876.999	632.084	43014.2	5234.16	5255.06	3604.08	54866.7	6628.67	6065.51	4253.48	48301.6	19520.1	15827.4	10455.1	46120.5	30867.3	26157.7	17842.6	35254	38450	35713.8	22885.6	42300.5	43801	35563.2	29204.5	#DIV/0!	45756.4	43121.9	35294.8	43121.9
		240	466.975	909.953	622.387	45082.8	5496.47	5493	3771.4	56103.6	6853.42	6443.47	4430.9	50512.1	19839	16420.3	11274.7	48101.9	31662.4	26884.3	18494.8	36409	39883.1	36886.7	24410.5	43769.6	44982.4	35323.2	30105.2	#DIV/0!	46817.2	44473.7	36751.4	44473.7
		250	474.42	915.266	654.25	46875	5659.03	5757.41	3955.78	57833.2	7254.5	6835.1	4719.16	52412.5	20268	16978.6	11989.7	49196.7	32160.1	28009.7	19384.5	38652.1	41589.5	37200.3	25325.5	45665.3	45795.2	36978.2	31029	#DIV/0!	48674.8	46042.9	38072.9	46042.9
		260	500.173	948.37	649.821	48349.7	6003.3	6000.21	4152.34	59795.3	7579.26	7158.45	4888.7	54281.4	20773.7	17362.7	12412.2	52180	33426.5	28817.8	19713	40425.5	42614.8	37965.3	26789.2	47481.7	47887.5	39065	32121	#DIV/0!	50318.7	47390.1	39964.2	47390.1
		270	512.445	920.546	677.381	51134.7	6275.82	6331.89	4384.21	62437.4	7925.8	7424.89	5012.39	56300.3	20788.2	17490.5	12579.8	53793.3	33921.2	29885	20181.5	43073	44531.3	39016.8	28019.1	48413.1	49833.8	40301.1	33002.1	#DIV/0!	53130.1	49176.2	41155.3	49176.2
		280	529.766	922.378	703.137	53204.2	6449.53	6762.17	4526.87	64396.4	8032.34	7763.43	5307.93	59205.3	20869.1	17326.5	12768.1	55097.2	35274.3	30897.9	20505.3	45135.7	46241.4	40682.7	29158.8	50326.4	51517.3	42671.5	34733.7	#DIV/0!	54741.9	50923.6	43174.6	50923.6
		290	509.432	1001.94	721.89	56343.4	6757.63	7057.82	4620.25	66757.6	8084.62	7872.56	5452.18	61783.1	20971.5	17523.2	12683.8	57478.3	36606.8	31468.1	21009.6	47555.9	48171	42276.3	30534	53145.8	53327.4	44021.4	35941.4	#DIV/0!	56159.3	52799	45004.7	52799
		300	492.41	1001.26	685.366	57993.7	6916.4	7165.45	4833.3	69540.2	7875.53	7698.26	5468.94	63924.3	21150.9	17479.2	13247.4	60052.2	37045.8	32420.8	21374.7	49459.6	49235.5	43211.1	31529.9	54461.4	55403.4	45185.7	36994.8	#DIV/0!	57843.7	55187.9	46719.2	55187.9
		310	525.677	1060.15	740.278	60052.9	7055.28	7228.25	4839.76	71571.8	7874.74	7622.13	5475.04	66381.6	20758.7	17489.1	13569.4	61921.2	37814.1	33020.2	22031.5	51717	50922.7	44222.6	32632	56660	56007.8	47071.3	37871.6	#DIV/0!	60299.2	56565.6	48272.8	56565.6
		320	573.136	1079.38	761.684	62634.7	7020.62	6956.31	4888.62	73380.1	7737.6	7461.01	5706.88	68193.2	20815.7	17917.3	13659.1	64729	38572.9	33476.7	22622.3	53618.6	51909.8	45746.7	33670.5	58786.3	57501.4	48274.5	38981	#DIV/0!	62254	58685.6	49857.6	58685.6
		330	550.992	1104.48	792.752	65435	6772.39	6796.1	4971.53	75254.7	7797.25	7423.45	5666.28	71245.5	21458.7	18236.5	13473.5	67417.8	39963.2	33976.2	22986.2	55566.9	53298.3	46859.3	34628.9	60829	58829.9	49791.4	39807	#DIV/0!	64383	60575.5	52547.6	60575.5
		340	562.588	1088.43	782.643	68081.2	6950.42	6834.3	5028.44	77957.2	8072.57	7512.43	5841.22	72446	21181.2	18319.5	13792.2	70069.8	40743.8	33933.6	23351.7	57232	54140.1	47646	35785.6	63586.8	60482.2	51397.4	41198.2	#DIV/0!	66504.8	63146.9	52971.4	63146.9
		350	584.529	1097.07	786.482	70648.8	6938.5	7008.23	5144.52	79761.5	8145.46	7668.8	5908.98	75352.4	21695.4	18246.7	13916.5	72297.5	41033.5	33513.9	23898.4	58928.9	55901.5	49231	36826	65758.9	62649.1	52357.4	41774.8	#DIV/0!	68075.5	65181	55318.9	65181
		360	606.705	1143.35	799.76	74000.7	7113.8	7122.55	5277.11	82615.4	8371.94	7694.05	5982.54	76337.3	22303.6	18771.3	14110.3	74928.8	41599.2	34278.2	24272.6	60615.6	57606.2	50379	38468.5	67285.1	63658.6	54730	42742.5	#DIV/0!	70670.2	67482.6	55618.5	67482.6
		370	625.467	1193.75	811.881	77131.8	7326	7199.03	5354.33	84597.1	8490.96	7843.38	6137.13	79671.9	22840.8	18911	14502.5	77350.9	42006	34802.5	25130	62725.7	58515.7	51539.9	39574.2	68058.2	64974.3	56239	43297	#DIV/0!	72523.6	69943.6	57800.2	69943.6
		380	626.44	1194.24	824.546	78585.9	7344.21	7265.37	5384.45	85760.4	8583.61	8093.49	6245.88	81621.7	23224.5	19422.1	14738	79427.7	42831	35679.9	25044.4	63643.8	59517.6	52816.7	39948.4	69053.5	66147.1	58362.2	44375.7	#DIV/0!	74094.5	71152.4	58657.1	71152.4
		390	623.833	1202.62	832.901	81167.1	7552.25	7435.28	5454.3	85911.7	8809.05	8340.25	6267.84	83543.5	23500.5	19839.1	15171	80522.3	43880.2	37085.6	25301.6	65978.4	60651.4	54474.9	40110.8	70920.3	67133	59973.2	45072.8	#DIV/0!	75408.9	72584.3	59509.6	72584.3
		400	633.22	1201.32	868.137	82036.1	7741.5	7550.24	5526.57	86605	8804.12	8314.97	6418.91	85429.2	24169.2	20191.8	15031	81665.5	43842.4	37240.5	25631.4	68021.6	61715	54855	40518.7	72171.1	68745	60473.1	46206.2	#DIV/0!	77232.5	74077.7	61456.5	74077.7
		410	629.457	1277.53	863.778	83550.9	8018.03	7653.51	5575.33	86859.5	8923.43	8484.59	6471.08	86096.7	24616.7	20361.9	15465.5	82012.1	44121.6	36838	25763.7	68897.4	62208.6	54798.6	40753.9	73157.7	70218.4	62218.6	46650.4	#DIV/0!	79357.9	75944.7	62668.3	75944.7
		420	641.363	1258.02	873.713	85612.4	7941.66	7820.97	5725.47	86942.4	9083.15	8446.68	6521.17	86063.7	24629.2	20411.3	15728.4	82238.6	44814	37815.5	26383.2	68964.3	62568.1	55501	41706.9	74379.9	71594.4	63625.1	47331.3	#DIV/0!	80692.4	76269.6	63483.1	76269.6
		430	642.673	1295.08	908.958	86215.5	8036.28	7914.8	5814.9	87150.4	9274.75	8541.55	6634.28	87297.8	25136.5	20811.9	15823.2	81959.8	45577.3	38065.8	26701.7	70162.9	63302.4	56564.9	41936.5	75600.3	71728.5	62733.4	48478	#DIV/0!	81619.5	77311.3	65423.1	77311.3
		440	671.471	1298.88	931.873	87437	8186.28	7914.61	5920.61	88869.9	9261.21	8647.72	6761.73	87424	26123.2	21160.4	16022	82881.9	46080.3	38612.2	27268.4	71131.5	64681.4	56601	42496.9	76241.3	72672.9	64158.4	48184.6	#DIV/0!	82542.3	78641.7	65425.6	78641.7
		450	673.263	1292.07	913.778	88210.1	8294.05	8059.43	5895.9	89532.9	9510	8741.27	6837.56	86784.9	26187.5	21583.8	16155.8	84382	46857.7	39503	27428.6	72582.2	65335	56858	43101.8	77798.2	73496.1	65498.3	49142.1	#DIV/0!	85336.5	79958.6	67289.8	79958.6
		460	715.636	1313.79	933.109	90058.5	8357.07	8257.25	5843.36	91291.6	9623.59	8813.94	6813.64	87538.6	26477.1	21872.1	16487.7	84165.4	47510.7	39493	27657.4	73790.7	65948.9	57300.6	44042.3	79373	74822.9	66470.5	49869.5	#DIV/0!	85469.5	81156.4	69134.1	81156.4
		470	722.027	1321.54	924.911	88727.3	8483.38	8264.32	6025.05	92869.3	9683.13	8902.96	6916.23	89137	27133.7	21997.9	16455.2	85823.1	47646.2	40327.5	28421.4	74899.2	67870.4	58138.8	44657.8	80791.4	75466	66799.6	50253.2	#DIV/0!	87874.6	81727.5	69491.4	81727.5
		480	731.261	1342.49	971.513	90260.2	8546.76	8460.17	6058.56	93709.5	9744.69	9002.97	6994.9	89749.4	27003.6	22442	16803.1	87288	48753.6	40661.7	28661.9	76049.2	68914.7	59085.9	44832	82289.8	77078.4	68574	51003.7	#DIV/0!	89004.2	83705.4	70460.5	83705.4
		490	719.13	1361.07	997.492	91507.5	8743.38	8516.58	6093.35	95876.8	9864.63	9096.44	7055.48	91102	27574.7	22392.1	16994.9	88128	49240	41536.1	28755.4	77153.6	69808.6	58987.9	45982.6	83076.6	77676	69034.1	51900.7	#DIV/0!	90796.6	85150.3	71662	85150.3
		500	719.015	1373.73	992.426	91501.8	8687.91	8493.59	6136.54	97491.2	10118	9250.63	7159.44	91580.7	27974.7	22769.7	17137.3	89173.5	49495.6	42027.6	29280.9	78159.7	70997.2	59727.9	46739.1	84026.4	79010.4	69947.8	52004.1	#DIV/0!	92204.4	86565.6	72947	86565.6
		510	735.874	1367.31	1004.62	92720.4	8805.62	8480.47	6252.11	98406.6	10110.1	9288.73	7130.95	93657.7	28092.8	23074.3	17366.7	90062.3	50744	42207.4	29569.6	79599.9	72420.3	60790.9	47076.9	85115	79997.5	70301.4	53347.2	#DIV/0!	92712.4	87932.4	74890.5	87932.4
		520	717.987	1434.18	1014.11	92679.4	8854.99	8684.29	6366.27	100080	10045.4	9337.64	7220.96	94314.2	28822.1	23406	17412.8	91438.1	51039.7	42915	30050.1	81765	73039.7	62064.5	47481.3	85131	81615.9	71600.4	52932.5	#DIV/0!	93928.7	90308.9	75298.8	90308.9
		530	734.601	1385.81	974.749	92838.3	8993.52	8711.52	6357.6	100601	10203.7	9296.91	7257.58	95853.8	29078.9	23510.9	17686.7	91620	51760.8	43337.1	30280.1	82809.3	74321.4	63216.1	48041.5	86379	82627.6	73167.8	54268.8	#DIV/0!	94362.9	91609.3	77481	91609.3
		540	792.831	1459.18	1028.07	92784.6	9013.66	8680.42	6424.17	101465	10348.7	9440.7	7361.43	97231.5	29357	23474.1	17816.4	93007.5	52415.7	43463.8	30502.2	84130.5	74858.5	63092	48646.3	87701.8	83559.2	74098.2	55189.9	#DIV/0!	95358.7	92221.3	79069.6	92221.3
		550	778.394	1440.65	1052.62	92622.5	9186.13	8860.84	6534.97	102763	10361.8	9495.55	7370.56	97883.1	29551	23943.8	18073.2	93119.5	52948	44543.3	30993.3	85109.9	76619.3	64451.8	49504.6	87959.4	84697.3	74505.3	55545	#DIV/0!	95977.1	93109.9	80410.7	93109.9
		560	793.988	1478.11	1034.77	92540.5	9177.9	8894.87	6522.02	102707	10522.6	9618.72	7466.52	98892	29978.5	24310.2	18116.9	94892.7	53635.6	45216.7	31277.9	86248	77341.5	64561.7	49721.1	89521.3	85923.3	75623.6	56784.9	#DIV/0!	96507.3	93955.2	80321.2	93955.2
		570	761.603	1471.66	1061.42	92279	9372.65	8974.09	6599.37	104202	10430.7	9794.6	7531.63	99683.9	30469.9	24466.2	18372	95375.2	54797	45404.8	32159.5	87049.7	78679.6	66429.4	50813.2	88847.3	86998.6	76144.5	56779.6	#DIV/0!	96711.1	95302.5	82379.2	95302.5
		580	807.327	1539.68	1103.08	92014.4	9376.54	8994.41	6627.86	104605	10673.1	9808.11	7611.1	100623	30704.7	24597.9	18500.6	96048.1	55193.5	45984.3	32230.9	87639.4	79344.3	66920.5	51310.8	90372.8	88646.7	76703	57567.1	#DIV/0!	96379.6	95731.3	83927.7	95731.3
		590	829.02	1542.3	1081.29	91924.9	9542.65	9135.7	6867.85	104522	10647.8	9915.59	7768.91	101328	30599.2	24803	18945.7	96713.8	55789.6	46497.9	32508.7	88408.2	80749.3	67232.3	52124.3	92174.6	89583.4	77296.4	58024.7	#DIV/0!	96316.5	95871.5	85403.4	95871.5
		600	816.589	1536.47	1084.82	91979.2	9630.81	9227.26	6750.41	104389	10682.9	10027	7751.98	101199	31434.8	25010.9	19018	97472.9	56407.3	47284.7	32408.3	88961.6	81342.5	68532.4	52193	92972.8	90355.5	79740.2	58802.2	#DIV/0!	95975.3	96683.1	86277.7	96683.1
		610	854.284	1538.19	1109.65	92044	9739.45	9220.76	6931.59	104417	11060.7	10044.1	7753.97	102322	31921.9	25393.5	19215.2	98539.3	57114.9	47185.3	32970.8	89812.9	82021.4	69100.4	53035.4	93253.6	90817.6	79767.4	59793.2	#DIV/0!	95554	96464	87979.1	96464
		620	825.002	1566.42	1122.24	91935.4	9770.1	9338.15	6864.57	104265	11244.9	10058.5	7837.14	103361	32227.5	25763.1	19325	99158.2	57548.9	48521.2	33299	91325.6	82940.4	70242.3	53338.3	93851.5	92037.3	80946.3	59945.9	#DIV/0!	95378.4	96555.8	88548.3	96555.8
		630	866.726	1535.77	1136.97	91901.1	9944.14	9410.56	7042.92	104270	11217.2	10343.5	8039.44	104451	32587.2	25963.4	19333.2	100091	58725.2	48950.7	33734.9	91899.5	82709.9	70622	53965.2	95317.4	92071.2	81546.3	60305.8	#DIV/0!	95858.4	96680.6	90338.5	96680.6
		640	840.103	1625.9	1104.73	91818.9	9903.25	9482.05	7077.15	103912	11216.4	10336.8	8008.73	104982	32548.1	26126.2	19673.8	100825	59392.8	48945.5	33846.3	92226.4	82974	71586.7	54730.8	95253.7	93557	82965.1	61358.9	#DIV/0!	95699.5	96525.4	92211.1	96525.4
		650	866.139	1554.26	1155.28	91678.1	10193.3	9597.15	7169.19	103955	11496	10364.2	8013.35	105190	32863.9	26725.9	19904.9	101516	60524.9	49056	34546.7	92737.7	84496.9	72418.2	55229.5	95969.1	93807.5	83237.1	62480.9	#DIV/0!	95699.8	96618.8	92734.7	96618.8
		660	855.959	1595.82	1179.98	91757.2	10105.6	9586.16	7131.62	104030	11447	10454.4	8157.42	105640	33141	26707.6	20143.5	102007	60914.5	49650.1	34699.9	93763.3	84468.7	72118.5	55806.2	96414.8	94859	83653.9	62759.2	#DIV/0!	95975.4	96962.8	93660.1	96962.8
		670	865.706	1633.52	1142.44	91853.2	10232.9	9812.57	7221.26	103937	11591.9	10414.3	8134.69	105503	33478.2	26856.1	20142.7	102022	61245.3	49851.2	35123.3	95108.8	85921.2	72065.4	56875.7	96761.2	95298	85519.6	63158.3	#DIV/0!	95828.6	96838.5	95046.1	96838.5
		680	862.521	1647.94	1156.95	91478.2	10287.5	9869.97	7169.93	103975	11608.9	10649.7	8245.02	105447	34030.9	27211.7	20309.8	102225	61999.3	50299.8	35277.5	95183.6	85553.2	73646.3	57709.5	97157.6	95707.3	87632.2	64183.3	#DIV/0!	95849.7	96838.5	95793.4	96838.5
		690	884.359	1647.75	1198.3	91274.8	10508.1	9956.47	7408.49	103980	11706.5	10640.9	8278.36	105407	34221.5	27384.9	20577.5	102438	63311.5	51044.4	36194.7	95768.8	86537.7	74367.9	57076.4	98193.3	95604.5	88109.7	64747.5	#DIV/0!	95868	96902.6	96483.9	96902.6
		700	867.402	1672.81	1203.7	91335.6	10546.9	10062.3	7362.97	103953	11696.3	10677.6	8372.56	105352	34714.9	27827.4	20852.4	103389	63116.4	52020.6	35942.6	96460	87462	75462.4	59059.3	98109.5	96270	88215.7	65575.4	#DIV/0!	95964.6	96839.8	95936.5	96839.8
		710	926.079	1656.39	1244.53	91389.3	10585.4	10032.3	7428.48	103985	11859.8	10856.8	8445.03	105431	34895.1	27880.6	20749	103417	63873.3	52147.7	36379.7	97081.3	87484.6	75598	59570.3	98172.2	96508	88931.1	66730.5	#DIV/0!	95897.6	96872.4	95954.7	96872.4
		720	881.142	1671.63	1236.66	91384.3	10665.4	10038.1	7472.32	103920	11848.7	10702.3	8505.13	105447	35455.1	28098.8	20998.7	103513	64598.8	52238.8	37014.1	98095.3	88286.5	76079.7	59503.7	99228	97561.4	90975	67125.8	#DIV/0!	96145.1	97060.8	97437.4	97060.8
		730	914.834	1712.13	1254.21	91473.1	10844.1	10239.3	7551.45	104067	12033	10870.7	8495.4	105630	35595.9	28416	21247.6	103691	64730.5	52721.8	37053.5	98116.3	88838.7	76481.3	60599.6	98887.7	97811.2	91301.9	68459.7	#DIV/0!	96178.6	97280.7	97485.1	97280.7
Fluo/OD Mean	18.05.2020		A1	A2	A3	A4	B1	B2	B3	B4	C1	C2	C3	C4	D1	D2	D3	D4	E1	E2	E3	E4	F1	F2	F3	F4	G1	G2	G3	G4	H1	H2	H3	H4
		10	1809.52	1757.58	395.571	1040.22	282.642		121.443	1335.35	446.571	4190.25	1971.15	103.676	1161.49	734.791	282.44	469.812	720.859	511.002	95.2446	544.55	1051.72	1462.05	-289.756	862.132	311.023	-566.123	660.797	#DIV/0!	7.42776	662.805	#DIV/0!	#DIV/0!
		20	528.867	1313.43	440.575	1140.06	940.285		420.012	990.015	1959.33	2812.5	1685.9	606.705	1391.08	-305.025	196.296	489.272	-386.192	1174.16	-102.398		599.487	1356.71	-232.143	425.997	66.092	-245.98	-2.32828	#DIV/0!	384.155	-148.03	#DIV/0!	-148.03
		30	1161.17	1484.99	750.358	2431.16	1042.94		701.852	253.064	1980.81	2057.7	1545.96	224.662	1786.44	-34.9462	-52.5443	1164.29	-396.032	-530.713	239.815	464.646	-221.392	1135.19	-5.19217	1156.24	-350.317	98.4264	9.72272	#DIV/0!	1099.28	345.434	#DIV/0!	345.434
		40	1372.8	1064.34	657.802	1858.95	645.575	232.119	538.932	1088.17	1439.68	2945.53	2135.06	387.798	1102.07	954.23	116.378	1222.69	775.708	546.979	173.845	502.094	802.708	1136.07	484.4	260.844	736.467	124.92	307.913	#DIV/0!	371.266	324.929	#DIV/0!	324.929
		50	939.069	1168.3	406.966	3048.16	751.111	1428.65	405.961	2530.94	1841.63	2834.75	1561.47	1767.61	1430.52	964.236	328.336	1666.69	511.411	860.786	-174.015	318.864	957.856	1535	192.098	900.245	1149.98	757.745	396.145	#DIV/0!	2022.42	1171.27	#DIV/0!	1171.27
		60	1014.87	847.637	629.915	6460.86	1039.09	983.39	301.481	6268.18	1774.36	2585.31	1197.83	2825.12	1699.19	1424.41	328.488	3956.51	2192.46	964.702	426.609	916.637	3090.84	1950.73	656.533	1527.85	3334.55	1953.59	473.873	#DIV/0!	4440.9	2469.33	#DIV/0!	2469.33
		70	887.4	1077.23	316.858	11480.8	1235.86	819.101	584.015	11384	1858.83	2592.35	1263	6274.57	3221.28	1917.2	953.769	7486.17	4474.36	2233.5	560.737	2094.44	6038.3	3651.99	734.399	2646.21	6573.26	3868.53	1406.96	#DIV/0!	9156.05	4971.92	1759.74	4971.92
		80	1457.46	1056.91	430.3	15217.9	1327.41	889.231	552.273	16308.3	2456.73	2703.92	1306.17	9781.63	5051.07	2632.54	864.282	11131.5	7393.52	3796.12	1030.36	3351.31	9446.55	5848.87	1631.53	4224.59	11192.8	6606.29	2093.18	#DIV/0!	12810.3	8248.27	2785.82	8248.27
		90	1121.76	1082.87	397.816	19912	1890.2	1093.83	761.111	20571.3	3284.78	2522.6	1248.56	13483.8	7053.26	3359.08	1237.64	14577.5	10261.5	5510.98	1472.14	5241.3	13397.8	7816.38	2635.47	6656.68	14833.8	9119.32	3431.47	#DIV/0!	16849.3	11694.5	4463.75	11694.5
		100	1284.13	990.761	561.204	23541.1	2550.31	1466.98	664.33	24714.6	4182.24	2933.63	1354.05	17058.1	9149.69	4550.3	1592.48	18129.6	13204	7292.59	2084.2	7510.22	16156	10524.6	3862.02	9103.41	18001.8	12182.3	5124.84	#DIV/0!	20707.5	14940.4	6424.05	14940.4
		110	1451.47	980.703	450.278	26874.9	3424.43	1738.64	792.664	26855	4987.54	3397.68	1432.98	20421.7	11193.4	5894.84	2058.72	21249.8	15864.2	8994.62	2681.28	9831.43	18875.2	12566.3	5330.77	11744.1	20760.1	14703.9	6284.86	#DIV/0!	24249.4	18593.2	8635.1	18593.2
		120	1427.44	1189.38	420.743	28911.2	3780.36	2223.49	907.092	29493.9	5581.18	4025.36	1553.27	23136.2	13190.6	7343.68	2319.94	24555.1	17931.1	10884.8	3813.14	12207.8	21679.9	15082.3	6748.63	14660.7	22864.3	17089	8306.35	#DIV/0!	27255.9	20977.2	10726.8	20977.2
		130	1554.98	1151.78	522.292	31445.6	4605.04	2522.35	974.249	31865.1	6620.66	4605.18	1834.81	25986.5	15470	8990.35	3032	26808.7	20153.6	12746	4860.71	14806	23604	16721.7	8480.74	17307.6	25092.8	19495.6	9803.16	#DIV/0!	30084.4	24263.8	12751.7	24263.8
		140	1891	1127.1	406.784	34344.7	5577.84	3036.85	1192.08	34430.1	7600.42	5266.29	2189.79	28505.5	16892.5	10507.1	3599.92	30012.1	21844.7	14361.6	5615.08	17505.1	25815.4	19064.4	10255.9	19826.2	26946.6	21802.8	12007.7	#DIV/0!	32300.5	26915.6	15170	26915.6
		150	1930.62	1271.83	458.658	36377.9	6368.88	3189.38	1302.04	37203.4	8705.38	5976.98	2360.28	31160.5	18737.4	11558.3	4073	32414.8	24134.9	15906	6688.33	20395.4	28697.6	21261.5	12273.3	22513.2	28930.6	23547	14006.7	#DIV/0!	35129.4	29823.1	17718.9	29823.1
		160	2049.79	1258.58	433.649	38422.2	7178.07	3668.42	1431.94	39330.5	10008.1	6804.76	2538.75	33716.2	20976.3	13235.9	4646.37	34867.9	25871.3	17948.3	7866.22	23132	31020.3	23891.4	14147.6	25359.6	31021.4	25172.8	16062.3	#DIV/0!	37605	32470.9	20115.2	32470.9
		170	2159.18	1372.74	475.427	41333.6	7898.23	4030.72	1563.45	41460.7	11017.3	7344.94	2792.66	36425	22692.1	14368.3	5349.58	36825	27952	19693.6	9277.38	25643.5	33266.7	26273.1	16299.1	28286.3	33450.7	27197.3	18468.4	#DIV/0!	40277.9	34609.1	22859.4	34609.1
		180	2213.31	1425.71	537.147	43900.9	8519.26	4501.02	1735.02	43795.9	12278.6	8165.27	3172.14	39748.1	24515	15811.9	5809.16	39891.2	30139.8	21462.3	10396	28741.4	36677.1	28611.4	18601.5	30827.2	34976.1	28751.3	20503	#DIV/0!	43019.2	37167.7	25052.6	37167.7
		190	2558.62	1485.18	477.139	46304	9223.98	4980.73	1930.06	46658.8	13488.1	9001.84	3397.03	42681.2	26289	17254.4	6412.92	42293.1	31857.5	23692	11393.3	30818.1	38996.1	31196	20162	33167.4	37524.6	31125.4	22615.3	#DIV/0!	45873.9	39004.4	26944.9	39004.4
		200	2601.7	1548.16	583.847	49421.2	9729.61	5385.24	2076.7	48865.3	14600.7	9527.69	3576.99	44984.5	27283.3	18317.2	6944.62	44205.6	33752.4	25206.4	12153.2	31949	41901	33535.2	21405.5	35000.1	39422.2	33613.7	24007.7	#DIV/0!	47675.3	41240.6	28943.3	41240.6
		210	2837.57	1616.32	502.51	51401.8	10513	5819.69	2090.72	51693.7	15873.7	9932.27	3665.09	47537.4	29232	19421.5	7350.37	46502.6	35158.6	26956.8	13048.5	33065.6	43685.7	35166.8	22323	36555.3	41383.2	35754.2	25238.6	#DIV/0!	50030.7	42907.3	30054.5	42907.3
		220	3024.32	1727.07	546.94	53541.6	10924.6	6205.63	2216.18	53938.1	17076.1	10509.1	3854.44	48971.4	31064.3	20192.5	7747.85	48003.7	37442	27590.9	13906.4	34416.9	45678.1	36311.1	23226.2	37901	43635.8	37083.7	26565.2	#DIV/0!	52486.9	43885.5	31231.4	43885.5
		230	3085.08	1706.26	538.094	55527.8	11598	6551.6	2300.79	56052.8	18133.4	10477.2	3991.63	50867.7	31701.4	20479.5	8305.75	49996.2	38540.7	28587.2	14601.7	35771.9	47076.3	36931.8	24264.4	39930	45421.2	38143.6	27358	#DIV/0!	55154.4	45339.9	32447.9	45339.9
		240	3147.91	1765.62	560.585	56481	12207.2	6790.5	2436.7	57216.7	18518.2	11051.9	4103.56	51256.5	32470.7	21690.2	8927.76	51252.9	39943.7	29455.8	15352.3	36817.6	48516.5	38419.2	24920.3	42379.6	46941.8	39097.1	28496.5	#DIV/0!	55196.2	46832.7	34302	46832.7
		250	3398.51	1795.73	564.455	57451.8	12936.2	7198.77	2582.32	59268.1	18915.2	11375.7	4301.51	53068.1	33300	21596.3	9326.03	53616.2	41314.8	30441.9	16107.4	38919.2	50093.5	39640.1	26162.8	44263.1	47944.2	40975.2	29713.7	#DIV/0!	56443.4	48493.8	36425.4	48493.8
		260	3514.49	1815.05	594.742	58601.8	13231	7409.42	2666.9	61115	19699.2	11724.9	4628.6	54116	33907.8	22206.9	9704.56	55056.5	42786	31840.6	16352.1	40416.4	51904.7	41902.7	26843.5	46943.5	49455.7	42337.9	31235.5	#DIV/0!	57698.3	49777.1	37723.6	49777.1
		270	3574.49	1906.29	608.074	59745	13634.5	7931.08	2784.16	61981.3	19919.2	12064.4	4723.22	55927.3	34311.2	22385.5	9940.25	56871.8	43553.4	33435	16883	42588.6	53918.4	43132.8	27956.1	49534.8	50899.6	44528.2	32596.7	#DIV/0!	59562.7	51770.9	39538.1	51770.9
		280	3760.52	1989.87	616.167	61217.9	14106.1	8233.78	2847.15	63985.5	19865.6	12167	4842.62	57546.7	35855.1	22591.2	10220	59194.5	44845.9	34924.1	17390	44149.1	56441.3	44757.9	29048	52390.9	53748.4	45998.3	34513.6	#DIV/0!	61253.9	53100.7	41458.9	53100.7
		290	3880.49	2014.56	629.562	62969.6	14332.5	8623.49	2953.17	65937.1	19695.2	11955.9	5159.7	59739.1	36315.8	23271.1	10244.5	61150.4	46813.4	36146	17641.7	46158.9	57363.9	46587.5	29820.7	54195.5	54927.1	48057.8	35963	#DIV/0!	62368.5	55657	43531.3	55657
		300	3927.68	2059.64	622.547	64731.3	14401.9	8520.48	2968.74	68205.8	19079.6	11792.5	5201.45	61677.1	36659.2	23417.2	10381.3	63254.1	48008	37214.3	18117	47758.9	58036.2	48367.6	31120.9	56611.8	57188	49431.2	37440.1	#DIV/0!	65073.6	58268.6	44988.2	58268.6
		310	3998.1	2110.46	633.584	67025.5	14107.3	8670.72	2996.74	70281	18768.3	11605.7	5189.41	63667.2	37501	23728.8	10398.7	65440.5	48999.7	38338.9	18344.9	49238.8	60007.1	49049.9	32183.5	58764	58246.8	50781.7	38669	#DIV/0!	66293.5	59648.5	47156.8	59648.5
		320	4009.8	2112.83	624.404	68089.6	13947.6	8464.11	3013.43	72383.9	18456.7	11303.2	5183.16	66790.7	38720.9	24327.7	10440.2	67718.6	50920.2	39433.5	18652.8	51136.1	61598.5	50734.2	33014.3	61150.2	60879.4	53070	39658.1	#DIV/0!	68594.4	61704.2	48642	61704.2
		330	4149.32	2120.59	594.814	70164.4	13881	8353.99	2943.76	74802.9	18140.6	11091.2	5021.32	68383.5	38894.8	24446.7	10329.4	70112.4	52399.4	40913.9	18974.2	52600.1	62959.8	52383	33375.1	63566.6	62207.1	54633.5	39966.7	#DIV/0!	69821.2	63727	49558.1	63727
		340	4157.79	2082.81	622.962	72600.8	13770.1	8202.89	3003.32	76558.2	17871.3	11076.3	5035.38	70540.4	40325.7	24874	10247	73022.5	53985.5	42530.6	18869.4	54650.7	65046.1	53871.7	34292.3	65124	63939.1	56219.1	41209.5	#DIV/0!	71304.9	66092.6	51497.3	66092.6
		350	4216.88	2070.46	619.545	74475.3	13498.4	8124.6	3017.8	78121.9	17735.8	10971.1	5120.03	73268.9	39873.3	25185.8	10328.5	75520.6	55366.6	42275.2	19127.3	55686.6	66718.7	55721.7	34948.5	66743	65861.2	57532.7	41979.4	#DIV/0!	73556.8	68505.8	52580.6	68505.8
		360	4067.25	2063.95	631.133	76665.8	13377	7903.5	3056.27	80813.5	17487.2	10892.1	5214.89	75694.5	41067.4	25455.1	10429.1	78266.1	56264.7	43514.8	19222.8	56522.7	67771.1	57570.1	35250.4	67864	67360.5	59677.8	42953.2	#DIV/0!	75959	70813.2	53749.2	70813.2
		370	4068.79	2134.92	620.204	79657	13269.8	7781.7	3154.95	83415.1	17218.4	11013.5	5216.66	77280.3	40287.8	25159.1	10688.1	79671.8	57378.1	44580.5	19354.7	58269.7	69409.8	58286.8	35639.2	68587.4	70102.1	59898.2	43800.2	#DIV/0!	78279.9	72771.8	54774	72771.8
		380	4020.65	2164.91	653.386	82028.9	12816.9	7956.47	3136.35	84943.4	17127.1	11023.8	5324.29	79794.5	40729.9	24995.7	10772	81617	58601.5	44871.2	19624.5	58655.2	70772.9	58615.2	36248.2	70319.6	71041.8	61153.1	44068.1	#DIV/0!	80485.2	74180.1	56231.5	74180.1
		390	4045.26	2215.79	657.327	84710.5	12671.3	8011.64	3243.92	87900.9	17007.6	11156.1	5411.11	79831.4	40703.5	25258	10743.1	82354.5	59680.1	44590.7	19984.3	59412.5	72206.3	59529.3	36665.4	70096	71556.8	62060.1	45238.3	#DIV/0!	82824.6	75168.4	56593.9	75168.4
		400	4190.97	2237.38	639.879	86664.9	12446.1	8220.63	3287.68	89364.9	17298.8	11431.6	5399.66	80696.4	41515.7	25350.4	10950.3	83738.2	59403.2	44765.4	20243.8	61089.5	73626.9	60184.8	37478.6	71206.5	73987.4	63121.3	45790.3	#DIV/0!	84669.9	76435.5	58465	76435.5
		410	4216.61	2230.89	676.364	89273	12799.9	8302.87	3277.33	92307.9	17532.7	11718.1	5571.16	81425	41338.8	25867.8	11242.3	83876.8	61761.7	45241.5	20455	62483.1	75398.3	59861.8	38205	72484.1	74253.6	65495.2	47051.5	#DIV/0!	85567.5	78246.2	59403.3	78246.2
		420	4305.09	2279.35	691.729	91001.2	12953.2	8448.02	3349.06	91914.3	17931.1	11882.8	5668.66	83174.3	41648.5	26245	11309.6	84780.4	63215.2	45930.6	20764.2	63006.6	75516.8	60812.5	39056.8	73305.5	75294.1	65757.5	47623.4	#DIV/0!	86997.9	79636.7	60625.7	79636.7
		430	4399.22	2315.3	718.779	91961.9	13141.8	8573.88	3434.1	94052.1	18284.3	11930.2	5762.63	82852.1	41525.1	26305.3	11259.6	85002.1	62260.5	46672.9	21046.3	64252.3	76186.5	61765.9	39181.6	74594.3	76147.5	65656	48967.3	#DIV/0!	88879.7	80220.5	61790.9	80220.5
		440	4387.19	2328.91	707.517	92831.3	13384.8	8715.13	3405.05	94138.6	18584.3	12106.8	5733.54	83475.2	42022.5	26974.7	11507.3	84980.3	62227.2	46899.3	21625.4	65536.8	75808.3	62342.2	39713.2	75636.8	77358.1	66919.6	49216.7	#DIV/0!	90045.3	81117.4	62678.7	81117.4
		450	4507.54	2390.56	716.872	94071.8	13521.4	8774.48	3427.93	95070.9	18635.5	12340.5	5752.58	84408.2	42860.1	27069.6	11738.4	86573.9	62419	47458.6	21586.5	66713.2	76590.2	62520.6	40449.9	76452.1	77181.7	68218	50278.3	#DIV/0!	90549.7	82867.2	64883.3	82867.2
		460	4585.12	2409.04	727.535	100000	13449	8891.26	3503.84	95143.3	18962.3	12452.6	5831.34	85468.2	43153.1	27397.7	11847.5	87964.9	63300.4	47794.4	21972.3	67625.4	76658.8	63770.7	41202.4	79132.2	78738	69308.3	50765.8	#DIV/0!	91420	83921	66279.1	83921
		470	4564.42	2464.05	736.452	100000	13949.2	8971.19	3542.86	95152.8	19123.4	12601.4	5914.2	86607.2	43598.2	27451.2	11914.6	88393.4	64284.6	48802.2	22064.8	68927.3	77275.6	64868.9	41695.2	100000	78985.1	69955.6	51306.2	#DIV/0!	92452.4	84379	67396	84379
		480	4618.64	2422.22	752.3	100000	14077.2	9032.99	3582.98	96007.5	19409.2	12774.5	6021.21	86740.9	44522.8	27993.9	12097.2	88980.3	65259.4	49509.6	22761.9	70305.8	78359.4	65337.1	41850.5	100000	79850.6	70145.1	52645.5	#DIV/0!	93553.5	85824.6	68850.2	85824.6
		490	4727.63	2451.16	754.479	100000	14132.8	9128.25	3649.73	100000	19429.9	12912.7	6041.63	89051.9	44867	28283	12316.2	89191.9	66260.3	50426.1	22876.8	71864.4	79751.8	65673.5	43105.5	100000	82281.5	72408.8	52971.2	#DIV/0!	100000	87486.8	69537.7	87486.8
		500	4813.69	2453.91	747.458	100000	14088.1	9317.07	3596.57	100000	19768.3	13002.6	6148.62	88957.3	45726.7	28437.7	12492.6	90669.3	66474.2	50291.5	22982.9	72826.7	80240.5	67353.9	43455.1	100000	82244.1	73305.6	53965.7	#DIV/0!	100000	100000	71074.8	100000
		510	4906.27	2531.27	789.569	100000	14312.2	9415.22	3682.23	100000	19860.2	13028.5	6188.63	91875.4	46298.1	28937.8	12524	100000	67513.2	51373	23342.7	73343.8	81198.7	68500.2	43957.7	100000	82826.2	74008	54750	#DIV/0!	100000	100000	71924.1	100000
		520	4925.27	2591.19	772.545	100000	14519.9	9485.42	3660.68	100000	20407.8	13284.9	6232.39	92531	46507.1	29157.4	12700.8	100000	67975.7	51885.8	23544.6	74195.8	83111.8	68992.2	44504.9	100000	84371.7	74621.7	55123.2	#DIV/0!	100000	100000	73225.7	100000
		530	4953.32	2559.17	797.148	100000	14327.7	9613.5	3744.27	100000	20522.7	13359.2	6212.82	93663.2	46852.4	29549.1	12820.1	100000	68993.3	52715.5	23957.3	76522.8	83414.1	69121.7	45217.8	100000	85996.4	76310.2	55760.3	#DIV/0!	100000	100000	74330.4	100000
		540	4955.51	2574.15	768.736	100000	14773.3	9585.7	3728.11	100000	20739.5	13513.8	6237.61	100000	47830.7	30027.2	12781.6	100000	69505.9	52879	24246.6	76863.6	84350.1	70748.4	46119.8	100000	86414.4	78236.7	56987.1	#DIV/0!	100000	100000	75868.6	100000
		550	5021.16	2581.46	813.691	100000	14732.2	9738.86	3782.07	100000	20868	13426.5	6352.18	100000	47861.9	30155.3	13014.6	100000	70932	54272.3	24196.8	78673.7	84941.1	71884.7	46139.9	100000	87299	78630.1	57103	#DIV/0!	100000	100000	76604.9	100000
		560	4984.03	2646.96	815	100000	14823.6	9813.65	3854.16	100000	21124.6	13738.7	6420.22	100000	48641.7	30728.2	13209.1	100000	71512.8	55095.4	24365.7	80108.1	86504.7	72525.3	46701.4	100000	89482.1	80761	57793.3	#DIV/0!	100000	100000	78649.7	100000
		570	5103.71	2610.98	818.426	100000	15130.1	9925.92	3852.31	100000	21346.9	13803	6487.87	100000	49336.5	31001.4	13282.5	100000	72748.6	54790.6	25109.7	80619.2	87390.3	73797.5	47229.8	100000	90717.4	80739	58768.3	#DIV/0!	100000	100000	79589.7	100000
		580	5118.01	2645.35	806.528	100000	15215.8	9960.25	3885.39	100000	21698.9	13960	6519.52	100000	49642.5	31230.9	13414.3	100000	72870.3	55507.9	25365.4	82361.7	88540.9	73999.4	47759.4	100000	91478.3	81860.1	59797.3	#DIV/0!	100000	100000	80538	100000
		590	5043.46	2727.04	815.207	100000	15338	10123.6	3929.54	100000	21798.6	14058.8	6545.61	100000	49834.9	31882.9	13631.8	100000	73631.5	56186.5	25652.7	83411.5	89229.9	75064	48484.1	100000	91562.5	82868.9	60439.5	#DIV/0!	100000	100000	81650	100000
		600	5189.98	2719.09	829.189	100000	15368.3	10088.6	3977.01	100000	22059.4	14250.3	6570.44	100000	50635.6	31869.2	13729.8	100000	75076.6	57358.5	25825.1	84648.9	91210.3	75968.3	48917.2	100000	93382.7	83590	60790.7	#DIV/0!	100000	100000	82730.5	100000
		610	5248.8	2728.38	861.282	100000	15483.2	10222	3997.9	100000	22105.6	14255.8	6652.09	100000	50481.8	32549.5	13858.2	100000	75386	57862.4	25870	85637.4	91591.2	77365	49300	100000	93738.6	84832.2	61952.8	#DIV/0!	100000	100000	84686.5	100000
		620	5278.35	2791.87	837.772	100000	15734.4	10242	3971.87	100000	22464.7	14376	6717.84	100000	51111.4	32550.1	13971.4	100000	76308.9	58840.2	26457	87139.7	93383.5	77908	50305.7	100000	95362	85825.7	62759	#DIV/0!	100000	100000	85405.9	100000
		630	5345.78	2759.82	871.33	100000	15732	10480.9	4062.96	100000	22352.9	14415.3	6737.45	100000	51816.7	33027.8	14236	100000	77125.2	59095.6	26722.6	87397.1	93123.4	78429.5	50642.2	100000	97107.3	86622.1	62983	#DIV/0!	100000	100000	86782.3	100000
		640	5407.71	2807.59	888.059	100000	16007.2	10494.3	4122.17	100000	22678.5	14526.6	6795.82	100000	51998.3	33113.6	14345.9	100000	78040.4	59599	26976.1	89022.7	95021.6	79499	51613.5	100000	100000	88369.3	64546.8	#DIV/0!	100000	100000	88569.4	100000
		650	5401.69	2837.57	868.39	100000	15972.4	10559.1	4107.86	100000	22950.7	14572.9	6833.8	100000	52725.5	33703.9	14378.5	100000	78777.4	60577.8	27485.9	89822.3	95462.7	80104.3	52094.5	100000	100000	88941.5	65663.7	#DIV/0!	100000	100000	89454.7	100000
		660	5389.83	2841.12	859.59	100000	16173	10677.1	4111.92	100000	23113.2	14892.4	6949.31	100000	53531.7	34094	14423.9	100000	79237.3	61279.3	27641.6	100000	96567.6	81697.2	52816.6	100000	100000	89186.1	66224.1	#DIV/0!	100000	100000	89970.5	100000
		670	5459.62	2902.35	867.151	100000	16339.7	10595	4202.35	100000	23183	14966.5	7000.12	100000	53790.9	34355.5	14625	100000	80616.2	62029.7	27936.6	100000	100000	82163.4	52977.6	100000	100000	90675.1	66912.1	#DIV/0!	100000	100000	91156.8	100000
		680	5458.36	2866.43	884.363	100000	16168.4	10756.8	4169.51	100000	23250.3	14812.3	7042.7	100000	54358.2	35047.4	14879.2	100000	81125.3	62504	28120.7	100000	100000	82411.6	53397	100000	100000	92262.3	68113.7	#DIV/0!	100000	100000	92910.9	100000
		690	5559.5	2930.98	907.449	100000	16557.7	10934.3	4264.4	100000	23653.1	15148	7104.65	100000	54998	35126.5	15018.1	100000	82383.7	62556.4	28375.4	100000	100000	84130.2	54215.7	100000	100000	92816	68111.4	#DIV/0!	100000	100000	100000	100000
		700	5628.99	2961.49	929.931	100000	16697.8	10876.2	4314.75	100000	23626.4	15250.8	7111.83	100000	55322	35255.5	15093.7	100000	81935.6	63350.6	28656.2	100000	100000	84489.9	54637	100000	100000	93642.5	68837.2	#DIV/0!	100000	100000	100000	100000
		710	5521.67	2948.16	919.721	100000	16699.3	11074	4344.51	100000	23853.1	15236.9	7180.43	100000	55254.9	35789.4	15157.5	100000	83075	64088.7	28975.1	100000	100000	85099.2	55330.4	100000	100000	95150.9	69421.5	#DIV/0!	100000	100000	100000	100000
		720	5618.89	2981.49	906.694	100000	16799.1	11060.3	4444.1	100000	24124.3	15210.3	7271.74	100000	56237.4	35951.7	15103.5	100000	84639.4	64916.4	29253.4	100000	100000	86194.8	55672.8	100000	100000	95419	70278.1	#DIV/0!	100000	100000	100000	100000
		730	5767.69	2941.6	900.547	100000	16952.6	11171.2	4353.84	100000	24203.1	15410.3	7257.27	100000	56750.9	36128.7	15405.5	100000	85119.8	65393.7	29628.4	100000	100000	86285.4	56861.6	100000	100000	97712.3	71099.7	#DIV/0!	100000	100000	100000	100000
Fluo/OD Mean	25.05.2020		A1	A2	A3	A4	B1	B2	B3	B4	C1	C2	C3	C4	D1	D2	D3	D4	E1	E2	E3	E4	F1	F2	F3	F4	G1	G2	G3	G4	H1	H2	H3	H4
		10	575	232	982		462			963	352	1097	1029	2091	985	460	781	1497	1275	1848	1205	469	793	932	796		893	161	828	1464	449	519	#DIV/0!	#DIV/0!
		20	296	501	580	198	670			937	391	1239	1056	1383	681	378	549	1372	1084	1634	2088		673	1104	360		878	866	1136	1150	805	731	#DIV/0!	731
		30	638	260	390	654	423		244	1240	709	1046	592	1887	777	798	577	1428	1121	1252	1460	937	763	846	690		638	736	911	1166	466	520	#DIV/0!	520
		40	329	559	389	900	401	453	144	1722	598	1263	1103	2054	624	960	696	1626	1028	961	1322	944	971	1175	661		1131	983	774	785	1104	1083	#DIV/0!	1083
		50	159	311	375	2271	200	749	164	3191	598	788	744	2858	736	733	617	3114	1420	1305	1260	1227	1706	1393	848	300	2008	1654	822	770	2288	1752	#DIV/0!	1752
		60	302	368	446	4670	383	785	167	6235	472	719	573	4913	1248	926	713	5070	2123	1769	1093	1872	2880	2209	848	1382	3474	2372	1113	770	4443	3426	#DIV/0!	3426
		70	355	325	295	7588	369	499	432	9238	943	929	638	7537	1987	1324	614	8211	3919	2533	1346	2995	5145	3243	1482	2556	5947	3699	1556	669	7852	5646	#DIV/0!	5646
		80	417	377	271	11006	653	425	275	12829	1247	1052	618	10786	3170	1999	975	11199	5648	3721	2120	4971	7123	5207	2165	4775	8554	5452	2487	561	10962	8180	#DIV/0!	8180
		90	374	273	296	14991	806	655	452	16591	1747	1205	723	14073	4623	2732	1145	14728	7921	4925	2442	7345	9918	7122	2979	7288	11391	7424	3607	495	14756	11396	#DIV/0!	11396
		100	405	180	298	18349	926	574	480	20095	2358	1286	829	17845	6285	3639	1576	18207	10148	6645	3515	9711	12895	9564	4405	9702	14543	9802	4714	472	18377	14468	#DIV/0!	14468
		110	438	328	281	21721	1117	821	579	23512	3189	1836	900	20702	8557	5033	2058	21626	13093	8717	4563	12596	16194	12804	5961	12290	18289	12723	6288	428	22055	17622	#DIV/0!	17622
		120	493	318	255	26320	1422	856	647	27672	3908	2360	1117	24317	10363	6555	2535	25508	16218	10688	5469	15877	20090	15573	7544	15160	21748	15666	7750	248	25958	20709	#DIV/0!	20709
		130	511	387	264	30233	1544	1111	678	31601	4901	2805	1274	26986	12866	7940	3059	28815	19404	12463	6671	18456	23700	18469	9705	17704	25646	19387	9889	292	30040	24084	#DIV/0!	24084
		140	539	309	275	32985	1751	1309	715	35221	5687	3249	1398	30183	14794	9699	3788	32204	22986	14881	8038	21831	27208	21842	11928	20705	29419	22730	12023	246	34033	27535	#DIV/0!	27535
		150	632	345	271	36435	2051	1570	783	39582	6479	3767	1625	33715	17005	11066	4347	35882	26379	17328	9185	24841	31133	24966	14274	23703	33397	25954	14539	216	37935	31048	#DIV/0!	31048
		160	599	415	280	39975	2204	1743	990	43784	7422	4412	1802	36883	18875	12544	5296	39188	29022	18731	10207	28401	34112	28130	16613	26242	36965	29303	16931	183	41859	34753	#DIV/0!	34753
		170	706	376	296	42953	2514	1881	972	47024	8013	4909	1985	40239	21122	13996	5856	42746	31554	21236	11381	31185	37532	30449	19216	29491	40151	32616	19536	211	44762	38428	#DIV/0!	38428
		180	620	419	304	45602	2763	2106	1114	50142	8898	5303	2212	43142	23173	15395	6649	45715	33754	22744	12495	34031	39701	32495	21239	31725	42560	35001	21461	186	48238	40535	#DIV/0!	40535
		190	717	381	291	47374	2981	2355	1156	53351	9582	5671	2324	46699	24559	16499	7061	48753	35028	24846	13315	36149	41046	34866	22516	33452	44476	37103	22503	143	50576	42761	#DIV/0!	42761
		200	786	455	309	49212	3060	2581	1176	55095	9946	5968	2461	48806	25534	17203	7464	50340	35381	25070	14172	37651	42827	36247	22930	35103	45586	38733	23650	164	52127	44816	#DIV/0!	44816
		210	785	449	322	50027	3218	2689	1214	56983	10460	6166	2570	50829	26416	17590	8021	52343	37102	25472	14809	38798	43686	36912	24054	36588	47211	39284	24585	166	53311	45233	#DIV/0!	45233
		220	773	491	353	51645	3340	2935	1319	59060	11098	6259	2736	53153	26843	18181	8560	53391	37203	26217	15592	40239	44191	37924	25310	38279	48048	40514	25444	129	54998	44952	#DIV/0!	44952
		230	806	518	353	52975	3535	3029	1387	59995	11648	6647	2969	54154	27418	18209	9187	55260	38008	26471	16146	41223	45317	38357	26269	39951	49279	42256	26386	130	55746	46125	#DIV/0!	46125
		240	842	522	365	54007	3623	3170	1399	62538	12268	6775	3128	55606	27559	18440	9766	57327	38659	26960	16804	42689	46046	39397	26297	42361	51125	42709	27294	129	58077	46679	#DIV/0!	46679
		250	847	510	372	56729	3832	3256	1478	64103	12736	7070	3392	57901	27674	18622	10195	59709	39895	27851	17011	45020	48032	40385	26525	45065	52120	44836	28311	116	59025	48326	#DIV/0!	48326
		260	912	566	402	58188	3998	3442	1553	67089	12878	7450	3549	59189	27508	18239	10581	60997	40876	28083	17306	46685	49336	41255	27375	47050	54465	45289	29914	124	61615	50329	#DIV/0!	50329
		270	910	601	397	59924	4151	3681	1615	68324	12968	7695	3665	61418	27908	18189	10536	64264	41913	28822	17384	49021	51161	42656	28045	49684	55404	47099	30855	108	62615	52124	#DIV/0!	52124
		280	897	599	418	60972	4284	3802	1666	71061	12818	7636	3912	63575	28475	18423	10799	66666	43145	29673	17675	50898	53085	43811	28809	52035	57112	49188	31838	113	63862	53509	#DIV/0!	53509
		290	914	641	435	61961	4453	3945	1731	72336	12492	7667	4030	65779	28765	18188	10775	68006	44069	30831	18214	52277	54006	44745	29372	53900	58719	50413	33071	111	65947	54807	#DIV/0!	54807
		300	937	609	445	63450	4607	4123	1754	74062	12184	7696	4052	66708	28611	18416	10752	70395	44984	31685	18151	54127	55363	46201	30128	54796	61137	52200	33937	95	67761	55889	#DIV/0!	55889
		310	905	637	457	65443	4479	4128	1732	76393	12038	7591	4114	69186	28479	18501	10729	72542	46369	32542	18467	55617	56906	46938	31369	56799	62107	52969	35309	97	69247	56882	#DIV/0!	56882
		320	901	660	456	65784	4462	4046	1676	76985	11643	7582	4043	69565	29005	18500	10863	74029	46425	32357	18407	57184	57896	48030	32397	58547	64541	54048	35890	106	69987	58628	#DIV/0!	58628
		330	905	637	457	67666	4315	3978	1712	79038	11699	7410	3988	70440	28971	18555	10805	75391	47262	33587	18844	57844	58795	49123	32855	59504	65986	56017	36578	82	72960	59490	#DIV/0!	59490
		340	943	679	469	68498	4315	3901	1712	79327	11453	7432	4085	72581	29298	18566	10870	75900	47546	33829	18538	59385	59872	50373	33495	61491	67539	57788	37678	89	74753	61331	#DIV/0!	61331
		350	950	699	487	69664	4463	3862	1759	79725	11602	7637	4113	72644	29378	18404	10997	76838	47904	34546	18853	60829	60226	50344	34414	63033	68645	58578	38233	82	75340	63308	#DIV/0!	63308
		360	949	706	496	70580	4464	4013	1810	81005	11902	7735	4106	74039	29141	18647	11186	76528	49013	34770	19310	62412	60680	50852	34571	64379	69242	59224	39353	86	77678	64087	#DIV/0!	64087
		370	968	710	510	72178	4508	3992	1793	81898	12049	7789	4278	75630	29555	19170	11321	78233	49121	34902	19151	63874	61128	51259	34562	65093	69645	60308	39727	95	78651	66068	#DIV/0!	66068
		380	946	744	494	73216	4610	4015	1848	83042	12204	7980	4238	76103	29950	19419	11442	79483	49679	35688	19958	64723	61163	51519	35100	66591	70612	61808	40430	78	79208	67483	#DIV/0!	67483
		390	973	744	493	75025	4611	4115	1891	84258	12270	8028	4358	77765	30662	19653	11467	80429	51147	36344	20340	66483	61910	51545	35284	67578	71246	61293	41073	76	80410	68143	#DIV/0!	68143
		400	1005	734	523	76904	4694	4182	1904	86021	12682	8170	4393	79419	30746	19835	11766	81662	52110	37098	20208	67295	63136	52733	35891	69041	70729	60513	42287	61	80706	71160	#DIV/0!	71160
		410	1021	783	510	77829	4740	4235	1933	88146	12892	8268	4499	80898	31593	20516	11950	83556	52653	37984	20821	69146	63450	52948	36356	70224	73414	61769	42604	71	80351	72241	#DIV/0!	72241
		420	1005	773	538	80138	4892	4273	1921	89563	13015	8399	4445	81960	31695	20666	12108	85308	53348	38510	21052	69964	65890	53425	37090	70698	73965	62079	43541	58	82467	73068	#DIV/0!	73068
		430	1079	764	549	81622	4975	4373	1981	91769	13136	8504	4593	84696	32588	20908	12158	86122	54828	39203	21182	71678	66147	54550	37511	72044	75382	64343	44351	70	83236	75513	#DIV/0!	75513
		440	1047	771	536	83203	4958	4421	2027	92376	13437	8740	4649	85843	33073	21618	12307	88959	55076	39905	21541	73314	66912	55079	38199	73267	76497	64969	45231	72	84607	76926	#DIV/0!	76926
		450	1070	775	565	85056	5024	4460	2038	94960	13775	8765	4659	87706	33447	22051	12379	90823	56755	40034	21945	74174	67673	56284	38413	74930	77143	65588	45531	63	86396	78438	#DIV/0!	78438
		460	1087	812	541	86181	5150	4534	2011	95739	13750	8910	4752	89169	33646	22161	12626	91761	58275	40901	22121	75927	69654	56622	38677	77019	78906	66436	46341	67	87391	81127	#DIV/0!	81127
		470	1069	850	550	88226	5122	4563	2097	97816	13880	8721	4866	91643	34432	22522	12547	92654	58670	41363	22511	77045	70250	58196	39421	77616	80294	68270	47117	52	89481	82046	#DIV/0!	82046
		480	1097	838	565	88635	5225	4591	2061	98827	14072	9096	4794	92173	34478	22422	12746	94326	59247	42225	22475	78184	71424	58534	40168	78926	80867	68392	47964	56	89991	84085	#DIV/0!	84085
		490	1121	845	586	89992	5298	4654	2127	101007	14205	9122	4860	94034	34872	22607	12860	95449	60201	42501	22597	79824	71609	59269	40638	79946	82144	70068	48267	68	91707	85295	#DIV/0!	85295
		500	1154	862	562	92355	5292	4612	2115	103033	14423	9179	4896	95982	35780	22795	13084	97811	60721	43561	23061	81988	73883	60468	40867	81225	83516	70185	49836	82	93577	86929	#DIV/0!	86929
		510	1138	887	578	94488	5319	4730	2165	100000	14663	9334	4969	96923	35916	23412	13117	100358	62452	43989	23459	82796	74415	61846	41496	82789	85619	71427	50403	57	100000	89099	#DIV/0!	89099
		520	1196	853	614	96905	5376	4844	2244	100000	14774	9385	5027	99357	36035	23285	13243	101688	62975	44014	23225	84419	75681	61769	42236	84750	86324	72980	50864	67	100000	90508	#DIV/0!	90508
		530	1161	896	602	97223	5433	4811	2183	100000	14876	9512	5024	100595	36477	23747	13449	102949	62778	44511	23723	85474	77052	62541	42774	86330	87647	74402	51248	71	100000	92330	#DIV/0!	92330
		540	1221	913	618	100000	5525	4797	2209	100000	15212	9607	5076	102590	37325	23638	13665	104353	64941	45175	23963	87730	78252	63989	43666	87637	88918	74546	52517	65	100000	94427	#DIV/0!	94427
		550	1213	916	619	100000	5596	4972	2224	100000	15349	9625	5126	104763	37860	23891	13691	105125	65959	45776	24235	88822	79051	64480	44398	87975	90571	75817	52946	66	100000	95755	#DIV/0!	95755
		560	1214	924	607	100000	5722	5024	2223	100000	15487	9728	5176	106807	38134	24452	13758	100000	65602	46347	24381	89227	80599	65646	44380	100000	92713	77548	54083	54	100000	96414	#DIV/0!	96414
		570	1242	931	626	100000	5733	4910	2241	100000	15512	9852	5245	108067	38405	24395	13710	100000	67610	46706	24729	91360	80996	66170	44773	100000	93472	78135	54778	72	100000	97473	#DIV/0!	97473
		580	1253	919	638	100000	5754	4964	2264	100000	15730	9886	5246	109297	38885	24628	14051	100000	67291	47120	24563	93138	83245	67199	45982	100000	94603	79252	55191	62	100000	100000	#DIV/0!	100000
		590	1240	944	638	100000	5797	5052	2288	100000	15840	9877	5334	110233	39392	24810	14097	100000	68486	47811	25095	95002	83918	67735	46023	100000	95363	79428	55987	64	100000	100000	#DIV/0!	100000
		600	1291	967	647	100000	5824	5117	2309	100000	15858	10172	5370	100000	39753	25021	14278	100000	70075	47803	25002	96278	87103	68255	46478	100000	96997	80758	55893	74	100000	100000	#DIV/0!	100000
		610	1280	956	665	100000	5911	5158	2296	100000	16134	10077	5335	100000	40189	25037	14303	100000	70487	48956	25246	97135	87065	69529	47146	100000	98322	82061	57014	48	100000	100000	#DIV/0!	100000
		620	1316	970	670	100000	5959	5126	2339	100000	16144	10226	5456	100000	40430	25036	14682	100000	71681	48852	26083	98797	100000	69923	47097	100000	98462	82598	57641	71	100000	100000	#DIV/0!	100000
		630	1335	974	656	100000	5887	5185	2411	100000	16432	10345	5453	100000	41068	25645	14583	100000	72481	49937	25842	99568	100000	71531	48139	100000	100000	83798	58744	73	100000	100000	#DIV/0!	100000
		640	1348	996	684	100000	6051	5198	2404	100000	16713	10318	5589	100000	41373	25869	14674	100000	73507	50305	26044	100000	100000	72873	49026	100000	100000	86363	58918	58	100000	100000	#DIV/0!	100000
		650	1386	1001	685	100000	6171	5337	2395	100000	16705	10433	5534	100000	41736	26175	14980	100000	74507	50402	26327	100000	100000	72511	49641	100000	100000	86159	59722	65	100000	100000	#DIV/0!	100000
		660	1366	1015	698	100000	6112	5407	2456	100000	16865	10541	5570	100000	42364	26001	15062	100000	75202	51294	26665	100000	100000	73627	49907	100000	100000	87470	60421	64	100000	100000	#DIV/0!	100000
		670	1355	1013	682	100000	6236	5335	2449	100000	16973	10734	5688	100000	42630	26319	15095	100000	76438	52072	26658	100000	100000	75082	50050	100000	100000	88232	61386	50	100000	100000	#DIV/0!	100000
		680	1381	1022	698	100000	6198	5493	2435	100000	17308	10612	5679	100000	42960	26505	15246	100000	77103	52737	26895	100000	100000	75962	50952	100000	100000	89471	61412	65	100000	100000	#DIV/0!	100000
		690	1376	1020	717	100000	6274	5571	2548	100000	17151	10823	5700	100000	42925	26916	15172	100000	77425	52945	26902	100000	100000	76151	51546	100000	100000	100000	61879	69	100000	100000	#DIV/0!	100000
		700	1410	1034	719	100000	6373	5565	2489	100000	17583	10938	5779	100000	43407	27144	15301	100000	77412	52951	27448	100000	100000	77387	51995	100000	100000	100000	62602	78	100000	100000	#DIV/0!	100000
		710	1444	1039	729	100000	6323	5516	2558	100000	17487	10885	5786	100000	44470	27351	15511	100000	78593	53278	27608	100000	100000	77199	52800	100000	100000	100000	62960	67	100000	100000	#DIV/0!	100000
		720	1436	1093	722	100000	6551	5667	2573	100000	17632	10968	5798	100000	44547	27294	15733	100000	78173	54240	27562	100000	100000	78291	53069	100000	100000	100000	63339	65	100000	100000	#DIV/0!	100000
		730	1437	1049	715	100000	6441	5556	2523	100000	17534	11116	5990	100000	44943	27505	15740	100000	81349	54312	28000	100000	100000	78889	53486	100000	100000	100000	65129	69	100000	100000	#DIV/0!	100000

## Sheet: Group 1OD
	A1	A1	A1	A2	A2	A2	A3	A3	A3	A4	A4	A4	B1	B1	B1	B2	B2	B2	B3	B3	B3	B4	B4	B4	C1	C1	C1	C2	C2	C2	C3	C3	C3	C4	C4	C4	D1	D1	D1	D2	D2	D2	D3	D3	D3	D4	D4	D4	E1
10	0.03	0.041	0.0283333	0.036	0.0323333	0.029	0.037	0.029	0.0323333	0.0306667	0.034	0.026	0.028	0.0286667	0.038				0.024	0.035	0.03	0.0246667	0.021	0.031	0.0213333	0.034	0.04	0.0226667	0.034	0.031	0.0216667	0.028	0.032	0.021	0.028	0.022	0.0243333	0.035	0.038	0.033	0.028	0.033	0.0283333	0.028	0.036	0.0276667	0.02	0.029	0.031
20	0.031	0.045	0.0313333	0.04	0.0333333	0.029	0.043	0.036	0.0386667	0.0283333	0.05	0.03	0.03	0.0336667	0.044				0.029	0.035	0.037	0.0266667	0.026	0.038	0.028	0.036	0.052	0.0266667	0.037	0.038	0.0273333	0.031	0.042	0.026	0.0316667	0.03	0.027	0.035	0.049	0.0296667	0.032	0.039	0.0333333	0.031	0.043	0.0293333	0.025	0.036	0.034
30	0.037	0.052	0.0356667	0.047	0.0403333	0.035	0.05	0.042	0.045	0.032	0.057	0.036	0.036	0.04	0.051				0.033	0.0433333	0.042	0.031	0.031	0.045	0.031	0.042	0.059	0.0306667	0.041	0.045	0.034	0.035	0.049	0.03	0.0343333	0.034	0.0306667	0.04	0.056	0.033	0.035	0.045	0.0346667	0.035	0.05	0.0356667	0.028	0.041	0.04
40	0.048	0.06	0.0403333	0.057	0.0436667	0.045	0.059	0.05	0.0533333	0.0373333	0.069	0.049	0.047	0.0466667	0.061	0.034	0.035	0.039	0.041	0.0493333	0.056	0.0383333	0.04	0.056	0.0373333	0.047	0.067	0.0353333	0.047	0.053	0.037	0.039	0.06	0.033	0.0416667	0.043	0.0356667	0.048	0.067	0.0376667	0.042	0.053	0.042	0.043	0.067	0.0443333	0.035	0.054	0.047
50	0.058	0.072	0.0456667	0.071	0.051	0.053	0.071	0.06	0.0656667	0.0416667	0.082	0.058	0.054	0.0553333	0.073	0.0383333	0.039	0.048	0.052	0.063	0.072	0.0436667	0.056	0.075	0.0463333	0.055	0.089	0.0466667	0.055	0.075	0.0483333	0.05	0.079	0.043	0.0483333	0.057	0.042	0.056	0.083	0.0506667	0.05	0.071	0.0573333	0.052	0.083	0.0516667	0.043	0.064	0.055
60	0.064	0.084	0.053	0.088	0.0603333	0.062	0.085	0.069	0.0763333	0.0476667	0.097	0.066	0.049	0.0406667	0.073	0.052	0.043	0.063	0.067	0.073	0.09	0.049	0.065	0.086	0.054	0.067	0.102	0.0626667	0.065	0.095	0.0683333	0.062	0.099	0.056	0.0566667	0.066	0.0483333	0.068	0.097	0.0636667	0.063	0.088	0.0766667	0.065	0.099	0.0603333	0.053	0.078	0.066
70	0.074	0.098	0.0626667	0.104	0.0713333	0.072	0.101	0.08	0.089	0.0563333	0.111	0.078	0.062	0.0466667	0.095	0.0586667	0.056	0.085	0.079	0.0863333	0.105	0.057	0.075	0.1	0.0636667	0.077	0.119	0.071	0.077	0.112	0.0823333	0.073	0.117	0.068	0.068	0.079	0.0553333	0.079	0.114	0.0746667	0.073	0.104	0.0906667	0.078	0.118	0.07	0.066	0.09	0.078
80	0.089	0.115	0.0743333	0.122	0.0846667	0.086	0.12	0.096	0.105667	0.0676667	0.132	0.093	0.083	0.0536667	0.107	0.0696667	0.078	0.1	0.09	0.103333	0.124	0.069	0.088	0.117	0.075	0.09	0.141	0.0816667	0.09	0.13	0.0936667	0.085	0.137	0.078	0.0786667	0.095	0.0646667	0.092	0.133	0.0863333	0.085	0.123	0.105667	0.091	0.14	0.085	0.077	0.106	0.09
90	0.104	0.133	0.0886667	0.145	0.101	0.1	0.144	0.11	0.121333	0.0806667	0.151	0.11	0.095	0.064	0.127	0.0836667	0.092	0.115	0.107	0.122667	0.145	0.081	0.104	0.134	0.0876667	0.106	0.159	0.096	0.105	0.151	0.109667	0.101	0.158	0.091	0.0926667	0.111	0.078	0.108	0.154	0.101333	0.1	0.146	0.123333	0.111	0.167	0.101667	0.092	0.123	0.106
100	0.122	0.153	0.105	0.173	0.118	0.117	0.175	0.129	0.140667	0.095	0.17	0.131	0.108	0.0763333	0.151	0.099	0.103	0.136	0.127	0.145333	0.168	0.095	0.123	0.156	0.103667	0.126	0.183	0.112	0.123	0.174	0.129333	0.12	0.183	0.107	0.109667	0.13	0.093	0.127	0.178	0.119667	0.119	0.17	0.147	0.135	0.197	0.118	0.11	0.142	0.126
110	0.141	0.179	0.123333	0.207	0.138	0.136	0.209	0.15	0.161	0.110667	0.196	0.154	0.128	0.091	0.176	0.116333	0.122	0.158	0.148	0.172	0.193	0.112	0.144	0.176	0.122667	0.147	0.207	0.129667	0.144	0.2	0.15	0.142	0.214	0.126	0.128667	0.154	0.109333	0.149	0.204	0.142	0.141	0.199	0.176	0.164	0.232	0.140667	0.131	0.164	0.15
120	0.161	0.207	0.144333	0.248	0.160333	0.16	0.253	0.172	0.183667	0.128	0.22	0.184	0.149	0.107333	0.207	0.137	0.143	0.183	0.173	0.201667	0.223	0.131	0.167	0.203	0.141667	0.172	0.233	0.150667	0.169	0.228	0.175667	0.166	0.249	0.15	0.151667	0.178	0.129	0.175	0.234	0.169333	0.167	0.23	0.215	0.196	0.271	0.163333	0.156	0.192	0.177
130	0.183	0.237	0.167333	0.293	0.184	0.182	0.297	0.196	0.208667	0.148333	0.245	0.213	0.171	0.125667	0.243	0.160667	0.166	0.211	0.2	0.233	0.253	0.151333	0.19	0.231	0.161667	0.198	0.264	0.174333	0.195	0.261	0.203667	0.194	0.287	0.174	0.176667	0.209	0.152	0.203	0.26	0.202	0.195	0.265	0.262667	0.229	0.316	0.195	0.187	0.22	0.207
140	0.208	0.27	0.192333	0.342	0.212333	0.206	0.344	0.221	0.237	0.170333	0.275	0.243	0.195	0.145667	0.278	0.187	0.19	0.239	0.229	0.267667	0.289	0.173	0.215	0.257	0.188	0.225	0.296	0.202	0.223	0.296	0.234667	0.224	0.324	0.202	0.207	0.239	0.179667	0.236	0.296	0.241	0.227	0.297	0.318333	0.266	0.354	0.223	0.222	0.249	0.238
150	0.235	0.302	0.219	0.394	0.241667	0.23	0.396	0.25	0.267	0.192667	0.308	0.278	0.222	0.170667	0.315	0.216333	0.218	0.27	0.261	0.305667	0.329	0.196333	0.24	0.287	0.213	0.257	0.327	0.230333	0.255	0.334	0.269	0.257	0.37	0.23	0.237	0.268	0.207667	0.271	0.333	0.284	0.261	0.337	0.373333	0.305	0.407	0.258	0.263	0.279	0.271
160	0.264	0.338	0.247667	0.441	0.273333	0.259	0.448	0.28	0.3	0.215667	0.34	0.317	0.251	0.199	0.355	0.249	0.247	0.306	0.296	0.348333	0.37	0.224333	0.266	0.314	0.237	0.29	0.364	0.261	0.288	0.367	0.305667	0.295	0.412	0.261	0.267667	0.3	0.235	0.319	0.369	0.327667	0.303	0.377	0.425	0.36	0.447	0.293333	0.303	0.31	0.306
170	0.295	0.375	0.278333	0.488	0.307667	0.29	0.497	0.314	0.337333	0.238	0.372	0.355	0.284	0.228333	0.393	0.285667	0.28	0.342	0.332	0.393	0.415	0.251	0.294	0.346	0.264333	0.324	0.402	0.295	0.323	0.406	0.345333	0.336	0.454	0.293	0.298	0.332	0.265	0.366	0.402	0.374333	0.355	0.415	0.476667	0.42	0.497	0.328	0.341	0.344	0.343
180	0.33	0.413	0.310333	0.535	0.344667	0.324	0.549	0.347	0.374333	0.266333	0.405	0.398	0.318	0.262	0.435	0.327	0.314	0.38	0.375	0.440333	0.456	0.280333	0.324	0.376	0.291	0.363	0.438	0.330333	0.361	0.446	0.386333	0.379	0.502	0.324	0.33	0.362	0.299	0.414	0.439	0.422667	0.41	0.457	0.524667	0.482	0.539	0.364	0.379	0.376	0.38
190	0.367	0.45	0.342667	0.579	0.385333	0.357	0.596	0.385	0.416667	0.294	0.438	0.437	0.355	0.303667	0.471	0.364	0.352	0.417	0.419	0.483	0.496	0.309	0.355	0.403	0.322	0.402	0.469	0.367667	0.4	0.483	0.427	0.423	0.546	0.354	0.362667	0.395	0.342	0.454	0.472	0.466333	0.457	0.498	0.572	0.528	0.59	0.400333	0.415	0.411	0.416
200	0.404	0.492	0.38	0.622	0.428	0.395	0.643	0.423	0.456	0.322667	0.47	0.481	0.395	0.347333	0.512	0.408	0.391	0.453	0.465	0.520667	0.539	0.339	0.387	0.433	0.353	0.441	0.504	0.405333	0.44	0.527	0.465333	0.468	0.598	0.385	0.396	0.425	0.379333	0.494	0.503	0.514	0.504	0.542	0.624333	0.573	0.633	0.435667	0.449	0.445	0.458
210	0.444	0.524	0.416667	0.665	0.468	0.434	0.691	0.458	0.496	0.357	0.502	0.525	0.436	0.389667	0.554	0.442	0.432	0.489	0.511	0.567333	0.592	0.372	0.419	0.458	0.384333	0.479	0.54	0.445	0.479	0.569	0.509333	0.517	0.643	0.418	0.433	0.453	0.419667	0.532	0.534	0.559	0.559	0.586	0.676333	0.63	0.68	0.475	0.481	0.474	0.496
220	0.481	0.568	0.453667	0.702	0.508667	0.468	0.74	0.499	0.552333	0.393333	0.529	0.564	0.477	0.435333	0.593	0.488333	0.472	0.525	0.556	0.607333	0.64	0.402333	0.45	0.483	0.416667	0.519	0.574	0.482333	0.516	0.624	0.554667	0.569	0.691	0.449	0.467667	0.481	0.453667	0.565	0.573	0.594667	0.606	0.629	0.722	0.688	0.729	0.509	0.512	0.5	0.532
230	0.518	0.605	0.491	0.737	0.559	0.507	0.784	0.539	0.606333	0.432333	0.559	0.604	0.516	0.479333	0.632	0.515333	0.51	0.564	0.596	0.653	0.682	0.435	0.479	0.505	0.445333	0.562	0.608	0.528	0.554	0.672	0.600333	0.609	0.733	0.478	0.503	0.508	0.489667	0.613	0.605	0.637333	0.655	0.671	0.772	0.743	0.777	0.542	0.541	0.528	0.567
240	0.557	0.644	0.524333	0.777	0.602	0.546	0.827	0.586	0.644333	0.47	0.584	0.638	0.561	0.508667	0.669	0.564667	0.549	0.608	0.635	0.696667	0.723	0.463	0.508	0.53	0.475667	0.6	0.64	0.570667	0.592	0.724	0.643667	0.648	0.77	0.505	0.535333	0.535	0.526333	0.66	0.641	0.659667	0.694	0.702	0.814	0.774	0.814	0.571333	0.568	0.557	0.604
250	0.596	0.682	0.561	0.813	0.639333	0.593	0.867	0.633	0.680333	0.504333	0.61	0.67	0.606	0.54	0.708	0.598	0.587	0.646	0.685	0.743667	0.764	0.489667	0.535	0.555	0.509	0.639	0.677	0.613667	0.627	0.767	0.691	0.696	0.825	0.529	0.566667	0.559	0.553	0.694	0.673	0.711	0.722	0.74	0.857333	0.805	0.862	0.600333	0.595	0.583	0.636
260	0.632	0.719	0.596333	0.852	0.681667	0.633	0.904	0.678	0.73	0.534667	0.64	0.701	0.649	0.585333	0.751	0.644333	0.623	0.676	0.732	0.791333	0.807	0.515667	0.563	0.578	0.537	0.675	0.713	0.656667	0.661	0.811	0.736	0.751	0.851	0.556	0.599667	0.586	0.570667	0.731	0.71	0.731	0.762	0.771	0.893333	0.844	0.889	0.630333	0.624	0.608	0.667
270	0.675	0.76	0.630333	0.908	0.724	0.675	0.947	0.722	0.766333	0.566	0.666	0.728	0.693	0.626667	0.787	0.672	0.656	0.71	0.775	0.844333	0.841	0.54	0.588	0.603	0.563	0.72	0.751	0.693	0.697	0.855	0.791	0.794	0.895	0.579	0.629667	0.613	0.61	0.766	0.739	0.766333	0.79	0.816	0.925667	0.884	0.919	0.661333	0.652	0.634	0.699
280	0.721	0.797	0.662667	0.951	0.761667	0.734	0.991	0.768	0.800667	0.589667	0.694	0.755	0.736	0.658667	0.821	0.718333	0.693	0.746	0.822	0.894667	0.882	0.560667	0.611	0.626	0.592333	0.777	0.782	0.728667	0.737	0.902	0.829667	0.84	0.934	0.605	0.657	0.641	0.634	0.796	0.764	0.791667	0.827	0.849	0.950333	0.926	0.937	0.686333	0.685	0.657	0.73
290	0.765	0.838	0.696	0.992	0.812333	0.777	1.021	0.796	0.843333	0.619	0.723	0.777	0.78	0.685	0.863	0.753667	0.731	0.789	0.865	0.928	0.919	0.583	0.633	0.645	0.619	0.821	0.812	0.766333	0.772	0.94	0.866667	0.89	0.975	0.626	0.682333	0.669	0.650333	0.83	0.785	0.809333	0.847	0.883	0.992	0.971	0.997	0.712667	0.71	0.679	0.758
300	0.8	0.868	0.739333	1.022	0.856333	0.81	1.058	0.826	0.879333	0.643667	0.75	0.807	0.822	0.719	0.893	0.792	0.765	0.82	0.895	0.958667	0.958	0.604667	0.655	0.664	0.641333	0.864	0.845	0.797	0.817	0.968	0.905	0.919	1.002	0.647	0.709333	0.696	0.676667	0.861	0.819	0.850667	0.879	0.912	1.013	0.983	1.026	0.734333	0.732	0.701	0.786
310	0.817	0.898	0.780667	1.044	0.918667	0.828	1.086	0.838	0.920667	0.666667	0.771	0.828	0.865	0.747	0.925	0.827667	0.803	0.848	0.919	0.990333	0.98	0.626	0.673	0.688	0.677667	0.891	0.88	0.829333	0.849	0.991	0.943667	0.938	1.013	0.665	0.732333	0.718	0.690667	0.909	0.852	0.872333	0.923	0.944	1.024	1.005	1.032	0.757333	0.76	0.726	0.812
320	0.832	0.922	0.816333	1.052	0.962667	0.844	1.093	0.849	0.949667	0.69	0.794	0.851	0.891	0.780333	0.949	0.862333	0.837	0.88	0.93	1.00967	1.006	0.646	0.694	0.708	0.706667	0.91	0.9	0.866667	0.885	0.997	0.966667	0.945	1.026	0.685	0.754667	0.745	0.715667	0.942	0.877	0.902667	0.948	0.979	1.025	1.008	1.036	0.778333	0.772	0.748	0.842
330	0.843	0.956	0.864667	1.063	0.992	0.854	1.094	0.859	0.990333	0.716	0.815	0.874	0.919	0.808333	0.967	0.896	0.879	0.91	0.938	1.02667	1.014	0.665	0.717	0.73	0.74	0.916	0.923	0.899667	0.892	1.01	0.987667	0.947	1.04	0.703	0.774667	0.773	0.735333	0.953	0.903	0.929333	0.96	0.997	1.02433	1.009	1.045	0.797667	0.788	0.77	0.865
340	0.852	0.95	0.900667	1.063	1.00933	0.859	1.097	0.866	0.995667	0.735667	0.827	0.899	0.925	0.83	0.977	0.925333	0.893	0.941	0.939	1.025	1.016	0.683667	0.736	0.747	0.768	0.919	0.937	0.930667	0.899	1.018	0.992	0.949	1.045	0.724	0.792333	0.789	0.749667	0.962	0.94	0.966667	0.964	1.003	1.02633	1.002	1.05	0.817	0.805	0.793	0.882
350	0.86	0.956	0.921	1.069	1.02933	0.864	1.099	0.871	1.00267	0.756	0.839	0.918	0.927	0.862333	0.981	0.943667	0.899	0.948	0.94	1.02733	1.017	0.698667	0.753	0.769	0.801667	0.923	0.945	0.949	0.901	1.02	1	0.947	1.043	0.739	0.809333	0.806	0.782	0.964	0.954	0.976667	0.97	1.01	1.026	1.006	1.049	0.833333	0.819	0.814	0.903
360	0.869	0.963	0.947667	1.071	1.03633	0.869	1.1	0.88	1.00867	0.774	0.847	0.94	0.931	0.883667	0.984	0.964	0.901	0.955	0.945	1.027	1.021	0.716667	0.772	0.782	0.832667	0.922	0.947	0.962	0.907	1.018	1.00033	0.949	1.049	0.758	0.829333	0.817	0.788333	0.964	0.962	0.975	0.967	1.011	1.02433	1.011	1.049	0.850333	0.834	0.826	0.932
370	0.875	0.962	0.962	1.069	1.03633	0.876	1.1	0.883	1.014	0.790333	0.851	0.959	0.933	0.895	0.985	0.972	0.904	0.959	0.947	1.02833	1.02	0.733667	0.789	0.79	0.862	0.925	0.95	0.971333	0.907	1.02	1.003	0.949	1.046	0.774	0.847333	0.823	0.818667	0.966	0.96	0.983	0.964	1.01	1.021	1.006	1.048	0.871	0.851	0.828	0.966
380	0.884	0.967	0.974	1.073	1.041	0.878	1.101	0.886	1.01467	0.809	0.857	0.98	0.937	0.906333	0.986	0.972667	0.908	0.961	0.948	1.027	1.024	0.749	0.81	0.798	0.878333	0.927	0.952	0.972333	0.908	1.02	1.00533	0.947	1.046	0.789	0.868333	0.828	0.843333	0.965	0.961	0.983333	0.962	1.014	1.02033	1.004	1.05	0.889	0.869	0.831	0.982
390	0.889	0.972	0.976333	1.071	1.04133	0.882	1.098	0.893	1.02067	0.824333	0.863	1.002	0.94	0.920667	0.988	0.972667	0.909	0.965	0.95	1.027	1.02	0.765667	0.838	0.807	0.895667	0.928	0.953	0.975	0.91	1.024	1.00533	0.949	1.049	0.804	0.894	0.832	0.864667	0.966	0.96	0.984	0.964	1.015	1.02167	1.005	1.049	0.917	0.893	0.839	0.985
400	0.891	0.974	0.981	1.073	1.04367	0.892	1.1	0.899	1.02067	0.838333	0.869	1.022	0.94	0.921667	0.988	0.974	0.911	0.966	0.946	1.029	1.02	0.781667	0.866	0.813	0.896333	0.931	0.956	0.974	0.911	1.021	1.005	0.948	1.046	0.82	0.919	0.836	0.877333	0.962	0.961	0.981333	0.961	1.015	1.02033	1.004	1.047	0.938333	0.921	0.843	0.986
410	0.895	0.982	0.987	1.074	1.04567	0.893	1.101	0.901	1.02667	0.857	0.877	1.038	0.942	0.919667	0.99	0.974667	0.911	0.968	0.951	1.03	1.023	0.804	0.89	0.819	0.901333	0.932	0.961	0.975333	0.913	1.027	1.00667	0.949	1.047	0.843	0.942667	0.843	0.888	0.964	0.964	0.981	0.96	1.022	1.02067	1.001	1.048	0.953333	0.939	0.85	0.988
420	0.901	0.99	0.988667	1.076	1.05	0.892	1.102	0.902	1.02767	0.874333	0.883	1.044	0.943	0.919333	0.995	0.977333	0.916	0.973	0.949	1.029	1.023	0.822	0.899	0.826	0.900667	0.933	0.964	0.975	0.915	1.025	1.00867	0.951	1.044	0.868	0.949333	0.848	0.899	0.968	0.968	0.978333	0.959	1.024	1.02133	1.004	1.045	0.955	0.941	0.855	0.991
430	0.905	0.989	0.988	1.074	1.051	0.9	1.096	0.91	1.034	0.893333	0.887	1.046	0.946	0.914667	0.997	0.978	0.919	0.976	0.95	1.02733	1.022	0.839333	0.908	0.829	0.901	0.934	0.966	0.977	0.918	1.022	1.00667	0.948	1.047	0.891	0.948667	0.85	0.902	0.972	0.973	0.977	0.959	1.024	1.01967	1.004	1.048	0.951667	0.943	0.859	0.993
440	0.91	0.989	0.994333	1.076	1.04833	0.904	1.105	0.908	1.038	0.906	0.891	1.044	0.949	0.915667	0.996	0.98	0.921	0.978	0.952	1.03233	1.026	0.854667	0.911	0.836	0.905	0.934	0.971	0.979333	0.921	1.026	1.01167	0.95	1.047	0.902	0.945667	0.854	0.899667	0.97	0.975	0.976	0.962	1.027	1.02033	1.005	1.048	0.947667	0.939	0.863	0.998
450	0.912	0.995	0.990333	1.072	1.05333	0.905	1.098	0.913	1.038	0.914667	0.895	1.045	0.95	0.917333	0.996	0.981333	0.924	0.981	0.953	1.03433	1.024	0.864333	0.917	0.84	0.909667	0.937	0.971	0.979667	0.92	1.023	1.011	0.952	1.045	0.903	0.944667	0.858	0.898667	0.973	0.974	0.976667	0.962	1.023	1.02167	1.006	1.046	0.947333	0.941	0.865	1.001
460	0.92	1.002	0.992	1.07	1.05667	0.907	1.103	0.918	1.04467	0.921333	0.901	1.052	0.952	0.916	0.998	0.982333	0.925	0.982	0.955	1.03167	1.028	0.868667	0.923	0.845	0.910667	0.94	0.971	0.978667	0.921	1.022	1.01167	0.953	1.045	0.904	0.947667	0.862	0.901	0.973	0.975	0.975333	0.96	1.025	1.02167	1.005	1.045	0.950667	0.945	0.868	1
470	0.925	1.005	0.997	1.07	1.05667	0.911	1.101	0.923	1.04767	0.929667	0.904	1.058	0.954	0.916667	1	0.983333	0.924	0.982	0.957	1.03267	1.03	0.870667	0.926	0.852	0.912	0.942	0.972	0.980667	0.922	1.024	1.011	0.957	1.048	0.907	0.951667	0.866	0.899333	0.976	0.979	0.976333	0.961	1.024	1.02033	1.006	1.046	0.955	0.948	0.872	1.003
480	0.929	1.005	0.999333	1.07	1.05733	0.917	1.102	0.925	1.04967	0.934667	0.908	1.063	0.957	0.916333	1	0.986333	0.929	0.986	0.961	1.03167	1.029	0.871667	0.93	0.856	0.913	0.946	0.977	0.98	0.924	1.028	1.01233	0.959	1.046	0.913	0.956333	0.87	0.899	0.977	0.976	0.976667	0.962	1.022	1.023	1.006	1.049	0.958333	0.952	0.877	1.004
490	0.934	1.012	1.00567	1.072	1.06333	0.919	1.097	0.926	1.05267	0.937667	0.912	1.066	0.96	0.917	1.001	0.987667	0.93	0.986	0.963	1.03367	1.026	0.877	0.933	0.86	0.915	0.945	0.977	0.979667	0.924	1.027	1.01233	0.959	1.047	0.917	0.961333	0.871	0.896667	0.975	0.977	0.978333	0.962	1.023	1.024	1.007	1.044	0.964667	0.953	0.879	1.006
500	0.938	1.013	1.011	1.073	1.06367	0.921	1.102	0.93	1.05567	0.943333	0.916	1.069	0.961	0.915333	1.003	0.99	0.93	0.988	0.963	1.03367	1.028	0.882333	0.936	0.86	0.916	0.947	0.976	0.981333	0.926	1.027	1.01567	0.961	1.047	0.922	0.966333	0.874	0.900667	0.978	0.981	0.980667	0.962	1.022	1.02567	1.008	1.046	0.968333	0.956	0.88	1.005
510	0.943	1.014	1.01	1.076	1.064	0.925	1.103	0.93	1.05767	0.947667	0.921	1.071	0.965	0.919667	1.004	0.992333	0.933	0.989	0.964	1.03067	1.029	0.887333	0.936	0.863	0.919667	0.951	0.978	0.983333	0.925	1.025	1.01467	0.96	1.046	0.924	0.968	0.877	0.902	0.98	0.981	0.98	0.963	1.022	1.02433	1.009	1.044	0.968333	0.956	0.883	1.006
520	0.947	1.014	1.013	1.076	1.06267	0.927	1.101	0.933	1.05967	0.951667	0.922	1.074	0.965	0.919	1.005	0.993667	0.934	0.991	0.966	1.034	1.025	0.890333	0.94	0.87	0.918333	0.954	0.979	0.982667	0.929	1.025	1.01567	0.962	1.041	0.927	0.969	0.879	0.9	0.979	0.98	0.979667	0.963	1.02	1.025	1.011	1.045	0.971667	0.958	0.883	1.007
530	0.951	1.023	1.01067	1.078	1.062	0.931	1.103	0.937	1.06033	0.953	0.924	1.077	0.969	0.919333	1.006	0.994667	0.934	0.993	0.969	1.03533	1.028	0.893	0.944	0.872	0.919	0.956	0.981	0.985	0.932	1.027	1.014	0.965	1.044	0.933	0.97	0.883	0.898667	0.982	0.981	0.980667	0.964	1.02	1.02733	1.011	1.046	0.973	0.963	0.886	1.009
540	0.953	1.023	1.01267	1.082	1.06467	0.934	1.107	0.936	1.06333	0.956	0.928	1.078	0.972	0.918667	1.007	0.996667	0.938	0.995	0.97	1.03267	1.03	0.894333	0.946	0.879	0.918	0.957	0.985	0.984667	0.933	1.027	1.01367	0.965	1.046	0.934	0.971667	0.886	0.9	0.983	0.982	0.981	0.967	1.023	1.027	1.011	1.048	0.975667	0.965	0.891	1.008
550	0.955	1.028	1.013	1.083	1.06633	0.936	1.109	0.94	1.06533	0.957333	0.932	1.08	0.973	0.919	1.01	0.999	0.94	0.996	0.972	1.035	1.027	0.894	0.948	0.881	0.923	0.96	0.984	0.985	0.936	1.028	1.014	0.966	1.046	0.936	0.973667	0.888	0.901	0.983	0.984	0.982333	0.967	1.022	1.02933	1.01	1.047	0.978667	0.967	0.892	1.009
560	0.961	1.032	1.01333	1.081	1.06533	0.937	1.105	0.941	1.06967	0.958	0.933	1.081	0.975	0.92	1.009	1	0.942	0.999	0.974	1.037	1.033	0.898	0.95	0.883	0.925	0.961	0.985	0.984333	0.938	1.026	1.01367	0.967	1.045	0.937	0.975667	0.888	0.901667	0.985	0.986	0.981333	0.967	1.022	1.03	1.011	1.048	0.978667	0.97	0.896	1.009
570	0.962	1.029	1.012	1.082	1.06533	0.939	1.105	0.942	1.07133	0.96	0.936	1.084	0.978	0.921	1.011	0.999333	0.944	1	0.974	1.03867	1.033	0.899667	0.95	0.886	0.928	0.967	0.986	0.986	0.939	1.025	1.016	0.968	1.043	0.938	0.978	0.89	0.902333	0.982	0.986	0.982333	0.968	1.023	1.03033	1.01	1.049	0.982667	0.971	0.899	1.009
580	0.965	1.035	1.013	1.082	1.06833	0.944	1.101	0.944	1.07233	0.963333	0.94	1.087	0.979	0.920667	1.013	1.00133	0.945	1.003	0.977	1.03933	1.035	0.903	0.955	0.888	0.928333	0.966	0.989	0.985	0.942	1.026	1.016	0.969	1.047	0.94	0.980333	0.892	0.903333	0.983	0.989	0.985	0.967	1.024	1.032	1.011	1.049	0.982667	0.973	0.901	1.011
590	0.967	1.033	1.012	1.084	1.06967	0.944	1.103	0.945	1.07233	0.965	0.942	1.088	0.98	0.923	1.016	1.003	0.948	1.005	0.978	1.04133	1.035	0.904667	0.957	0.889	0.929333	0.968	0.991	0.986667	0.942	1.026	1.01667	0.969	1.046	0.942	0.983	0.893	0.904333	0.985	0.989	0.985667	0.968	1.022	1.033	1.01	1.047	0.986	0.973	0.9	1.01
600	0.967	1.046	1.01467	1.08	1.07167	0.946	1.11	0.946	1.074	0.966667	0.946	1.088	0.981	0.922	1.017	1.003	0.95	1.006	0.979	1.041	1.032	0.904667	0.958	0.896	0.930667	0.968	0.994	0.986	0.944	1.028	1.01767	0.972	1.048	0.946	0.982333	0.896	0.905333	0.986	0.993	0.986	0.969	1.024	1.03333	1.011	1.049	0.984667	0.973	0.904	1.01
610	0.971	1.045	1.014	1.083	1.072	0.946	1.112	0.946	1.07567	0.969	0.949	1.087	0.982	0.923333	1.017	1.00433	0.951	1.006	0.98	1.04233	1.035	0.905333	0.958	0.896	0.930667	0.969	0.995	0.986333	0.945	1.029	1.01933	0.972	1.048	0.948	0.981667	0.897	0.908667	0.987	0.991	0.987333	0.969	1.023	1.033	1.011	1.048	0.985	0.972	0.905	1.009
620	0.976	1.048	1.01667	1.087	1.07133	0.95	1.111	0.948	1.078	0.970333	0.95	1.088	0.985	0.923667	1.019	1.00567	0.952	1.009	0.981	1.04067	1.035	0.904667	0.959	0.898	0.933	0.968	0.997	0.987333	0.945	1.026	1.01767	0.972	1.046	0.948	0.982333	0.899	0.908667	0.987	0.991	0.986333	0.968	1.023	1.03267	1.011	1.046	0.983333	0.971	0.908	1.01
630	0.976	1.053	1.01867	1.086	1.07233	0.952	1.113	0.951	1.07733	0.970667	0.954	1.089	0.983	0.924333	1.018	1.006	0.953	1.009	0.982	1.04033	1.033	0.904667	0.959	0.9	0.934333	0.97	0.999	0.988	0.945	1.029	1.01667	0.971	1.047	0.948	0.982667	0.9	0.907667	0.986	0.994	0.987667	0.969	1.025	1.03167	1.01	1.048	0.982667	0.97	0.908	1.011
640	0.977	1.053	1.02	1.085	1.07467	0.955	1.111	0.954	1.07867	0.973	0.957	1.09	0.987	0.925	1.02	1.00467	0.953	1.01	0.983	1.04133	1.036	0.907	0.962	0.904	0.938333	0.971	1.001	0.988333	0.947	1.029	1.01767	0.973	1.047	0.949	0.985	0.902	0.908	0.99	0.994	0.987667	0.969	1.024	1.03167	1.011	1.048	0.984333	0.971	0.911	1.013
650	0.981	1.055	1.022	1.09	1.075	0.955	1.112	0.957	1.08067	0.973	0.96	1.091	0.988	0.928	1.02	1.00733	0.955	1.011	0.983	1.042	1.035	0.905667	0.962	0.908	0.941	0.97	1.002	0.989333	0.946	1.029	1.01833	0.973	1.047	0.949	0.984333	0.905	0.908	0.989	0.997	0.987333	0.968	1.024	1.03133	1.011	1.049	0.984667	0.97	0.914	1.012
660	0.981	1.061	1.02167	1.09	1.07433	0.956	1.112	0.957	1.082	0.975333	0.964	1.09	0.988	0.93	1.021	1.00767	0.956	1.012	0.984	1.043	1.037	0.907333	0.961	0.911	0.940333	0.971	1.003	0.990333	0.946	1.03	1.01867	0.972	1.049	0.948	0.985333	0.907	0.909	0.989	0.998	0.989667	0.966	1.025	1.03267	1.01	1.048	0.985667	0.968	0.915	1.012
670	0.985	1.062	1.02233	1.086	1.07333	0.958	1.115	0.96	1.08133	0.974667	0.968	1.089	0.989	0.930667	1.021	1.00767	0.957	1.013	0.985	1.04233	1.037	0.908333	0.962	0.913	0.941667	0.97	1.003	0.989	0.948	1.03	1.01667	0.974	1.045	0.949	0.984333	0.908	0.909667	0.989	1	0.988333	0.968	1.025	1.031	1.01	1.048	0.984667	0.97	0.918	1.012
680	0.989	1.059	1.02333	1.086	1.075	0.959	1.117	0.963	1.08133	0.976	0.97	1.094	0.99	0.931667	1.023	1.00833	0.958	1.014	0.986	1.042	1.036	0.91	0.962	0.915	0.942333	0.97	1.004	0.989333	0.948	1.028	1.01633	0.974	1.045	0.95	0.985	0.911	0.908	0.99	1	0.988667	0.969	1.024	1.03	1.01	1.047	0.984667	0.969	0.919	1.011
690	0.989	1.061	1.025	1.092	1.07433	0.964	1.111	0.968	1.083	0.977667	0.972	1.096	0.991	0.932667	1.022	1.00933	0.96	1.014	0.988	1.04267	1.037	0.910333	0.962	0.917	0.945667	0.971	1.01	0.989667	0.949	1.028	1.01733	0.975	1.046	0.95	0.986	0.911	0.908667	0.988	1.001	0.989667	0.97	1.024	1.03	1.01	1.046	0.984667	0.97	0.921	1.01
700	0.992	1.063	1.025	1.089	1.076	0.965	1.114	0.967	1.08367	0.978	0.976	1.095	0.992	0.933	1.023	1.00933	0.961	1.014	0.988	1.04233	1.036	0.912333	0.962	0.919	0.945667	0.972	1.003	0.989667	0.95	1.028	1.017	0.974	1.045	0.95	0.986667	0.913	0.907667	0.99	1	0.987667	0.97	1.024	1.02933	1.009	1.047	0.984667	0.969	0.922	1.01
710	0.994	1.068	1.026	1.087	1.07667	0.968	1.119	0.969	1.08233	0.98	0.979	1.095	0.993	0.933	1.024	1.00833	0.962	1.014	0.989	1.042	1.038	0.914333	0.962	0.923	0.947667	0.972	1.008	0.989	0.95	1.029	1.01667	0.976	1.047	0.95	0.987333	0.915	0.908333	0.99	1.001	0.988333	0.969	1.025	1.02967	1.011	1.047	0.984	0.97	0.924	1.01
720	0.995	1.07	1.028	1.088	1.076	0.97	1.118	0.971	1.08433	0.982	0.981	1.095	0.994	0.934	1.024	1.009	0.963	1.015	0.987	1.04133	1.034	0.915	0.963	0.922	0.947667	0.973	1.006	0.989667	0.951	1.026	1.01667	0.975	1.042	0.95	0.987	0.915	0.908333	0.991	1.002	0.989333	0.969	1.022	1.029	1.009	1.045	0.983333	0.969	0.925	1.008
730	0.997	1.072	1.03067	1.089	1.07967	0.972	1.118	0.972	1.08667	0.986	0.982	1.094	0.994	0.934	1.023	1.00767	0.962	1.015	0.989	1.042	1.037	0.917333	0.961	0.927	0.948	0.974	1.005	0.990333	0.951	1.026	1.017	0.977	1.042	0.948	0.988667	0.917	0.911	0.991	1.001	0.990667	0.968	1.023	1.02967	1.008	1.045	0.984667	0.967	0.926	1.007
[truncated: 41 more columns]

## Sheet: Group 2
	A1	A1	A1	A2	A2	A2	A4		A4	B1	B1	B1	B2	B2	B2	B4		B4	C1	C1	C1	C2	C2	C2	C4		C4	D1	D1	D1	D2	D2	D2	D4		D4	E1	E1	E1	E2	E2	E2	F1	F1	F1	F2	F2	F2	G1
10		171	228.629			214.046	129		332.719	1809	2035	2566.05				941		118.382	120	527	555.136	443	543	174.603	519		45		524	152.465		341	35.7143	431		-390.432			253.596	67		-64.1762		859	266.082	216		123.653
20		414	-139.815		90	385.043	104		397.167	1751	1982	2579.49				477		-297.764		131	693.575	239	872	93.7704			-118.111		488	286.758	342	14	106.061	451		19.8492		151	148.453	326	10	214.71		705	106.975	612	36	331.65
30		183	85.7143	16	265	24.3902	322		376.993	1776	2627	2333.33				886		157.029	222	6	502.762	231	360	84.8079	154		76.9231		566	394.794		178	91.7496	339		-214.387		222	276.683	285		318.018		596	396.759	165	521	307.576
40		91	91.5547	90	296	224.198	754		390.982	1946	2049	2557.53	261	179	238.84	1446		232.264	352	143	397.198		187	113.333	463		-7.40741	214	1016	562.51	135	258	85.1371	679		-149.735		608	328.074	86	243	-14.5978		1064	482.619	295	293	177.216
50		146	-89.2204	49	272	193.355	1708		620.197	1849	1925	2495.44	257	308	18.018	1914		511.438		279	213.141	162	348	11.6959	267		-39.328		722	764.986	195	474	78.4238	83		58.8235	201	925	114.014	333	159	91.5799		1318	334.444	85	372	211.128	92
60	237	297	77.5115		266	187.328	2441		1245.4		671	383.543	265	336	129.221	3387		1152.18	180	663	424.41	64	191	226.4	260		88.3583	204	1272	484.445	192	177	2.99145	274		42.0948	408	1294	531.889	115	218	16.3934	631	1993	599.113	120	248	171.635	857
70		271	247.638		240	120.586	3961		1821.11	12	454	253.064	33	109	252.206	4537		2057.81	295	814	539.418	268	214	178.95	154		-22.8551	1345	1439	576.477	13	193	76.1905	232		-65.8436	1515	1749	758.625	206	81	56.0729	2078	3023	1014.2	21	326	196.3	1986
80	299	406	158.764	317	139	63.5158	5459		2797.15	289	685	282.401		54	43.8283	6204		3212.8	1048	799	465.677	201	155	81.4043	160		-37.5122	1840	1952	813.467	231	218	51.5464	174		24.6734	2883	2329	1145.25	211	155	206.501	3788	3844	1540.35	65	18	125.08	4902
90	206	275	34.0186	19	79	63.1833	6988		4192.79	600	610	239.145	10	137	146.035	7760		4559	1670	972	567.104	47	184	76.2346	125		-39.0603	3407	2245	970.032	83	127	41.2191	272		58.2456	4239	3310	1606.57	215	96	170.547	6215	4934	2336.77	142	99	49.7076	7212
100	560	355	149.53		55	94.8269	8443		5286.51	1576	674	153.807	8	118	89.4192	8972		5854.14	2246	1135	616.43	78	171	71.359	156		13.0521	5071	2949	1551.17		67	25.9115	142		-27.2519	5955	4348	2617.31	49	48	139.57	8190	6273	3568.77	27	122	71.9298	9533
110	847	339	129.555	139	79	39.7032	9861		6931	2581	508	230.38	69	25	113.488	10211		7220.17	3187	1411	754.883	171	113	96.2086	236		4.71589	5752	3651	2254.08	174	118	9.98605	111		15.2728	7095	5041	3635	124	94	58.6965	9548	7527	4909.57	80	144	20.7252	11494
120	1180	299	136.601	73	47	37.0272	11310		7891.91	3143	709	304.497	30	107	19.3577	11675		8779.24	3542	1511	978.064	108	66	24.3871	156		39.4144	6927	4249	2922.74	100	150	47.8537	114		31.1088	8273	5997	4947.88	303	80	25.4106	10438	8895	6450.61	67	132	58.7903	13024
130	1296	377	85.8936	32	73	77.2499	12641		9081.35	3879	746	376.037		75	35.4033	13001		10244.7	3920	1745	1102.8	24	114	39.2157	204		62.4819	8163	5158	3816.47	93	81	1.54321	143		70.0337	9282	7008	6223.44	30	88	3.55246	11605	10118	7915.39	107	130	61.8314	14071
140	1330	344	162.245	21	144	21.8579	14173		10264	4361	858	385.304		27	58.265	14580		12066.2	4483	2020	1340.02	54	117	83.129	164		7.93407	8702	5720	4541.96	168	104	25.8957	139		71.6788	10143	8039	7372.48	92	84	71.7391	12537	11680	9583.11	94	55	13.3366	15110
150	1357	380	145.326	67	92	39.6506	15724		11347.1	4980	938	419.211	18	99	49.4401	15694		13400.6	5212	2162	1452.35	43	78	48.7754	178		108.959	9927	6558	5184.92	125	81	67.8518	85		64.2698	11504	9246	8707.25	132	113	61.1523	13606	13081	10805.8	67	130	71.219	16466
160	1538	415	167.876		91	32.8205	17137		12279.7	5457	1047	511.976	16	99	29.127	17264		14891	5855	2398	1634.94	44	110	64.8038	157		-0.563701	11500	7060	5822.91	153	86	72.9804	154		121.599	12876	10207	9795.24	98	59	25.3104	14446	14299	12213.5	71	163	53.7448	17886
170	1660	366	159.311	65	88	28.7428	18137		13288.3	6278	1114	526.622	1	56	38.6679	18651		16030.9	6777	2545	1755.92	37	75	24.4925	209		141.765	12488	7766	6600.18	96	87	38.3655	175		54.5986	14138	11337	10938.1	157	126	79.7479	15389	15528	13307.5	164	112	122.307	18949
180	1682	432	143.859	23	30	21.9333	19311		14112.8	7203	1154	599.93	52	21	61.0423	19555		17553.5	7885	2739	1879.13	91	85	39.0649	218		101.309	14365	8298	7170.2	98	73	27.4263	201		64.9142	15219	11801	12097.8	135	79	81.1754	17470	16365	14208.6	113	102	47.9554	20586
190	1874	390	115.71	15	78	35.4973	20073		14776.4	8254	1216	655.891	16	57	18.7629	21060		18367.4	8909	2761	1922.52	91	60	40.5775	210		99.6148	16484	8703	7479.66	182	71	15.0955	241		108.289	16837	12490	13174.4	143	105	84.7247	19332	17191	15110.3	162	124	98.4125	22655
200	1959	412	161.88	16	70	21.4342	20588		15629.3	9351	1285	699.304	58	54	29.0154	22043		18992.3	9792	2910	2008.97	69	65	27.1399	195		135.986	17980	8881	7823.75	160	54	42.8413	269		162.264	18577	12815	13705.1	186	88	69.0238	20268	17539	15727.8	196	130	74.859	24119
210	2106	465	141.12	12	60	29.9464	21210		15969.3	10308	1345	683.731	52	31	9.57589	22637		19557.8	11028	3035	2016.26	107	48	10.2905	267		175.486	20295	8996	8167.34	104	36	43.66	241		202.429	20477	13071	14157.9	187	95	76.5366	21628	18142	16217.3	197	182	105.942	25759
220	2460	427	180.252	31	36	33.3865	21776		16539.9	11575	1322	736.968	31	29	35.0838	23396		20279.6	12306	3152	2144.57	60	49	6.67435	274		140.348	22184	9383	8540.67	156	75	57.5577	278		214.244	22491	13463	14545.2	208	144	106.171	23442	18168	16597.9	163	176	145.404	27631
230	2547	436	170.54	16	34	26.3989	21971		17216.6	12759	1356	742.602	91	34	29.3106	23926		20943.9	13338	3345	2241.07	55	45	15.1239	289		251.672	23797	9635	8961.93	148	73	62.0435	338		254.329	24409	13556	14791.3	188	141	110.615	26008	18847	17054.6	251	198	146.296	29007
240	2636	478	173.638	17	41	13.2784	22285		18160.2	14066	1410	788.59	54	47	28.5662	25432		21706.8	14600	3509	2341.96	101	55	9.71196	361		258.621	25645	9745	9237.23	162	69	35.1688	353		254.902	26153	13811	15077.8	206	150	146.474	27947	19126	17621.9	228	193	164.944	31261
250	2673	469	197.642	5	57	22.7009	22786		18959.8	15264	1458	822.233	75	48	12.5031	26359		22523	15642	3592	2486.15	69	41	34.1663	428		283.835	27049	9758	9537.21	159	94	64.5037	414		305.933	27903	14027	15203.9	204	136	166.932	28958	19764	18338.7	248	279	151.428	32289
260	2831	471	195.893	40	47	23.2401	23447		19912.9	15882	1537	852.649	49	45	4.20425	26991		23392.9	15884	3803	2580.87	64	36	29.5881	407		347.624	28652	10081	9551.03	159	98	68.5579	424		323.701	29021	14082	15412.5	229	160	167.689	30992	20046	18497.7	274	275	203.914	33939
270	2870	488	158.736	14	49	14.8136	24247		20427.7	16829	1553	887.249	64	33	1.69392	28126		24249.3	16364	3771	2661.64	92	46	33.2357	437		370.423	28928	10040	9577.34	175	97	84.6777	490		353.373	29973	14425	15324.8	290	167	202.028	31903	20530	19050	326	288	236.769	35224
280	2920	495	156.275	25	52	10.3611	24892		21355.2	17277	1609	903.627	35	36	5.70115	29149		24943.8	16777	3784	2757.2	103	42	13.506	500		414.848	29365	10241	9444.33	176	85	89.3967	548		393.198	31403	14915	15535.2	274	202	181.842	33048	20917	19698.7	310	343	263.459	35957
290	3147	488	174.844	0	47	14.7564	25513		22189.3	17407	1657	932.253	73	42	17.3614	29949		25596.9	16959	3772	2797.64	92	37	20.6341	538		444.669	30324	10275	9534.64	208	98	101.221	576		466.01	32209	15183	15719.3	294	217	224.968	33307	21235	19842.9	357	372	302.885	36861
300	3177	525	191.996	17	55	14.3178	26534		23234	17609	1694	946.109	83	23	32.2965	30805		26534.2	17198	3664	2842.58	115	48	36.7327	609		492.419	30740	10384	9396.82	216	114	85.8034	609		457.259	33608	15457	15940.5	331	230	242.539	34733	21762	20496.4	381	404	338.868	38756
310	3248	526	190.916	17	39	2.43244	27188		24077	17828	1740	972.453	80	47	17.1896	31547		27408.4	17603	3554	2776.73	107	56	26.2476	667		556.424	32137	10461	9552.28	271	118	117.658	658		496.035	35073	15889	16183.8	359	264	259.402	36809	22465	20751.3	430	405	332.161	40079
320	3382	513	166.63	24	33	16.209	28019		25348.6	17987	1739	968.99	110	32	20.1549	32206		28003.8	17648	3467	2801.86	128	73	30.7162	714		583.31	32982	10541	9313.11	273	106	147.907	727		556.367	36348	15958	16293.5	349	253	281.59	38196	22720	20959.7	420	449	381.373	40794
330	3610	487	173.772	9	28	25.4413	28755		26249.4	17979	1710	998.047	84	28	6.9321	33368		28793.6	17425	3498	2860.01	130	82	35.4885	796		638.543	33578	10594	9305.79	298	141	125.076	759		603.249	37350	15958	16401.9	406	295	284.39	39072	23178	21488.8	436	469	383.561	42736
340	3698	484	178.202	18	21	11.916	29822		27428.6	17868	1666	1014.63	116	25	13.6986	33534		29431.8	17746	3551	2951.99	151	59	51.0552	810		682.286	34388	10532	9096.09	304	141	139.136	864		657.746	38460	15963	16350.5	417	313	324.864	40482	23432	21657.3	487	497	422.979	45180
350	3692	502	191.836	14	44	18.891	30574		28355.9	18082	1692	1033.26	92	43	17.9102	34973		30541.9	17697	3618	2945.12	150	73	58.2065	897		724.649	34801	10715	9120.31	340	175	162.739	901		720.241	39482	16027	16475.2	488	349	369.969	41406	23402	21994.7	503	550	474.388	45966
360	3814	543	208.975	8	32	16.5408	31418		28766.8	17951	1697	1048.68	134	33	23.2581	35286		31416.8	17787	3695	2990.22	164	70	60.1897	932		764.956	35467	10965	9239.62	372	164	158.737	941		775.428	40743	16077	16349.3	516	365	358.543	42966	23648	22124.4	541	560	508.259	47002
370	3753	548	196.785	29	34	12.3997	31826		29581.4	17842	1715	1110.29	149	61	23.9178	36193		31567.7	17818	3699	3068.99	183	99	66.8947	1015		812.397	35858	11132	9519.48	379	195	215.319	986		817.836	41968	16287	16323.8	550	363	390.488	44739	23480	22493.9	570	604	544.844	49111
380	3641	544	198.777	18	35	7.15936	32007		29962.1	17681	1753	1099.94	132	56	42.3646	36869		32015.9	17807	3800	3171.52	183	88	68.8908	1040		886.804	35965	11268	9613.23	398	211	227.286	1086		847.654	43329	16452	16754.5	545	434	410.372	45913	23591	22291.3	610	688	554.239	50507
390	3645	544	227.469	13	18	23.3192	32364		30766	17945	1773	1116.93	161	47	31.2579	37619		32163.1	17787	3807	3233.21	191	99	67.8558	1117		978.284	36290	11526	9764.37	437	246	247.663	1160		951.259	44050	16771	17231.2	627	459	463.129	47207	23929	22728.1	630	726	629.064	52088
400	3703	556	216.387	7	33	20.1555	32690		31275.7	17495	1802	1149.38	182	39	29.7212	38094		32614.2	17627	3874	3301.51	202	123	117.143	1182		1022.89	36610	11575	10057.5	450	247	284.34	1248		1006.06	44669	16974	17196.6	630	496	511.95	48978	24268	22993.5	694	813	686.322	53758
410	3677	542	228.671	11	38	24.7789	32873		31559.6	17551	1806	1171.06	160	43	29.3015	37669		32375	17478	3901	3336.42	207	126	105.625	1311		1101.16	37591	11806	10257.3	477	260	311.29	1304		1095.1	45626	17117	17343	665	614	577.11	49534	24424	23265.4	731	847	718.61	54435
420	3806	569	234.777	10	47	15.3016	33434		32138.6	17320	1850	1183.39	191	55	20.3804	37972		32347.8	17578	4016	3415.74	236	150	106.591	1408		1172.56	38494	12103	10408.9	505	325	344.238	1385		1242.88	46637	17676	17725.4	717	624	642.24	50403	25017	23689.8	772	949	787.85	55523
430	3831	592	233.071	26	48	29.6504	34492		33113.1	17599	1868	1218.92	220	63	46.228	38568		33163.6	17925	4084	3415.34	290	143	124.627	1478		1248.14	38593	12153	10558.7	557	325	405.435	1520		1327.66	47519	17778	17934.7	775	744	696.255	51618	25447	24296.2	852	1052	864.748	57172
440	3958	586	230.461	6	40	13.8831	35168		33706.7	17946	1922	1227.41	229	57	48.3993	38709		33311.6	18362	4091	3501.83	314	181	153.227	1624		1364.42	38588	12446	10783.3	571	370	403.948	1641		1385.44	47855	18195	18296.8	801	774	780.191	53037	25917	24547.9	899	1189	1000.84	57785
450	3935	588	215.952	24	43	23.1731	35556		34235.1	18372	1912	1223.65	274	64	50.879	39528		33855.1	18602	4161	3493.01	345	144	166.264	1729		1425.98	38398	12504	10728.3	632	411	465.524	1807		1520.1	47546	18431	18673.2	887	850	879.25	53705	26544	25368.5	946	1242	1053.04	58907
460	4081	606	254.328	30	43	22.9347	36376		34698	18863	1995	1231.92	284	70	51.9313	40178		34410.2	19033	4188	3528.87	382	186	193.412	1900		1558.21	38963	12691	11028.9	672	445	480.832	1942		1548.74	48047	18765	18833.2	917	950	903.741	54443	26602	25624.3	1018	1387	1151.64	60300
470	4109	585	253.374	23	47	10.0725	37039		35763.1	18926	1961	1242.58	345	53	61.9551	40939		35012.3	19620	4309	3576.82	421	197	205.762	2048		1697.44	39696	13021	11062.3	750	476	565.953	2090		1713.8	49248	18972	19343.1	952	986	1011.81	54622	27162	26005.5	1113	1481	1292.02	60035
480	4138	581	260.098	15	30	20.648	37702		36701.7	19431	1993	1262.43	367	78	45.1851	41479		35373.3	19897	4278	3629.84	467	198	214.286	2212		1880.32	40543	13226	11270.1	765	492	604.346	2192		1852.12	50198	19149	19629.4	1045	1082	1096.69	55543	27903	26362.7	1149	1648	1357.65	62023
490	4173	626	263.331	25	33	17.6345	38418		37070.2	19674	2020	1285.59	426	84	75.7424	42378		36289.9	20209	4295	3709.14	514	234	231.505	2397		2034.09	40877	13464	11399.1	933	539	632.478	2393		2027.24	50806	19404	19747.9	1141	1145	1203.82	56620	27997	26725	1275	1752	1492.84	62279
500	4316	623	251.604	23	27	34.5089	39582		37559.9	20083	2049	1299.81	449	86	68.9109	42728		36879.1	20725	4387	3739.72	594	206	250.48	2595		2223.6	41928	13453	11560.9	981	568	696.332	2559		2168.95	51570	19826	20119.1	1263	1233	1273.55	57786	28626	27267.3	1363	1918	1636.13	63887
510	4318	652	257.039	30	38	10.7757	39988		38132.3	20582	2077	1322.67	506	81	65.6332	43843		37697.1	21094	4462	3723.54	641	225	247.733	2760		2417.96	42555	13671	11855.9	1157	602	722.942	2722		2362.18	52884	19963	20389.9	1421	1315	1395.27	58667	28980	27606.4	1509	1992	1786.94	64600
520	4354	638	240.819	38	46	17.8211	40767		38833.5	20726	2057	1303.74	541	77	84.2181	44132		38333.2	21198	4489	3814.45	672	250	301.106	3027		2617.55	43459	13926	11794.2	1223	634	828.066	3054		2590.67	54300	20409	20583.7	1589	1403	1509.24	59210	29382	28034.2	1678	2186	1987.31	66458
530	4398	628	267.194	38	44	12.532	41364		39539	21209	2126	1355.87	600	94	89.4892	44660		39152.2	21384	4521	3811	713	267	289.276	3231		2791.37	44184	14275	12015.1	1338	707	826.06	3317		2740.65	54379	20622	20984.1	1786	1537	1562.95	60703	29836	28556.5	1832	2280	2036.53	67631
540	4469	648	253.476	25	38	20.4273	42005		40323.8	21650	2100	1355.87	628	92	90.8805	45752		40051.8	21966	4643	3855.06	732	262	296.566	3412		3040.18	44917	14428	12159.3	1484	682	895.001	3525		2998.97	55914	20859	21164.7	1881	1557	1659.34	61599	30384	29270.4	1995	2455	2179.75	68644
550	4481	645	267.616	37	45	24.4134	42717		41223.2	21682	2171	1371.77	700	102	88.4354	46282		40447.3	22264	4630	3919.16	801	268	300.654	3762		3290.42	45997	14613	12204.8	1553	749	951.693	3831		3245.74	56767	21104	21441.9	2072	1634	1770.53	62507	30863	29549.5	2180	2604	2355.1	70740
560	4536	634	259.046	47	55	13.2235	43649		41480.9	21840	2163	1334.14	720	129	103.033	46949		40908.3	22254	4776	3974.27	859	303	358.286	4015		3597.71	46116	14716	12393.5	1702	755	993.373	4152		3462.62	57960	21251	21762.1	2300	1724	1860.43	63222	31584	29896	2400	2740	2481.05	71281
570	4581	686	263.661	44	50	18.1723	44192		42152.8	22300	2174	1384.9	752	105	101.964	47134		41396.7	22596	4713	3999.21	921	306	367.28	4273		3786.16	46817	14858	12441.8	1872	794	1014.32	4358		3751.18	59129	21597	22208.2	2514	1795	1991.79	65265	31622	30273.5	2625	2903	2664.77	71513
580	4589	681	275.535	62	38	13.8564	44619		42459.3	22557	2232	1389.04	792	99	118.507	47816		41882.8	23107	4812	3968.28	960	319	365.229	4531		4173.89	47940	14872	12546.5	2056	811	1096.65	4606		4026.51	60211	22043	22260.7	2772	1944	2095.92	66125	32022	30636.2	2833	3008	2829.77	73959
590	4645	687	285.01	42	51	34.7544	45169		43049.5	23061	2225	1407.04	867	123	109.691	48725		42524.8	23490	4828	3990.44	1007	328	397.355	4821		4406.17	49156	15174	12706.5	2119	861	1132.29	4943		4355.35	61214	22128	22745.7	2971	2000	2228.74	67569	32478	31046.1	3037	3179	2970.76	75050
600	4653	676	289.888	38	50	34.6224	46505		43807.3	23109	2219	1453.75	892	134	146.568	48936		42974.4	23577	4885	4068.83	1030	335	416.414	4983		4746.53	49288	15380	12796.2	2237	902	1183.92	5244		4520.35	62589	22576	23031	3089	2116	2283.6	68448	33168	31308.6	3362	3315	3126.15	76497
610	4784	671	278.797	47	50	16.3097	46768		44515.7	23622	2235	1444.69	946	147	142.924	49166		43806.5	24021	4890	4103.2	1086	358	430.426	5299		5048.42	50126	15441	12900.9	2419	932	1259.12	5525		4900.59	63538	22642	23065.3	3283	2181	2370.33	69618	33379	31896.6	3557	3436	3278.58	77258
620	4804	705	300.499	60	48	16.583	47486		45568.9	23785	2264	1447.42	985	130	150.574	50061		44192.9	24259	4936	4144.92	1134	368	452.349	5609		5289.49	51148	15504	13173.7	2578	923	1288.91	5867		5144.92	63478	23039	23460.1	3483	2266	2542.56	69684	33526	32483.7	3755	3594	3466.36	78516
630	4793	694	290.559	39	41	25.8249	48418		45959.5	24228	2300	1471.89	1019	133	151.686	50935		45107.8	24214	4982	4137.59	1208	375	448.446	5904		5588.45	51563	15938	12984.9	2680	993	1328.84	6099		5532.79	64931	23073	23679.3	3701	2376	2613.76	71630	33865	32667.2	4035	3802	3564.5	79357
640	4817	720	309.192	45	39	28.1049	49840		46535.1	24532	2315	1468.35	1117	166	148.264	51098		45506.1	24506	5009	4167.16	1280	403	473.635	6138		5881.15	52014	16027	13285.9	2796	1038	1399.73	6442		5728.68	65856	23327	23938.7	3884	2445	2708.39	72570	34355	33531.3	4250	3930	3716.3	80872
650	4912	700	299.271	68	54	29.6852	49976		47096.9	24472	2343	1487.19	1106	160	175.913	51799		45735.3	24753	5073	4234.48	1308	391	517.098	6397		6202.04	53285	16244	13393.6	2985	1085	1431.86	6647		6021.9	65743	23736	24254.1	4145	2522	2851.27	73588	34503	33822.9	4509	3998	3975.98	82216
660	4931	740	300.135	62	47	21.8485	50784		47946.3	24711	2335	1490.18	1181	165	183.69	52321		46252.9	25058	5145	4233.16	1379	420	505.287	6702		6478.97	53052	16553	13466.6	3103	1102	1499.01	7076		6444.92	66841	23906	24212.7	4297	2596	2913.13	74396	34994	34394.2	4692	4132	4132.13	83181
670	5043	742	321.455	53	47	28.0309	51284		48300.9	25041	2360	1531.63	1202	165	164.583	52820		47241.5	25352	5174	4289.97	1372	428	557.709	6916		6895.26	53986	16515	13629.2	3233	1143	1522.96	7445		6727.49	68158	24149	24628.8	4587	2679	3062.84	75125	35415	34334.3	4911	4344	4277.88	84147
680	5081	733	317.195	63	54	31.2062	51776		49159.2	25001	2360	1553.7	1244	164	175.465	53189		47664.3	25408	5176	4373.56	1438	456	555.54	7283		7249.14	54431	16732	13640.9	3348	1177	1637.55	7695		7110.79	69729	24447	24812.2	4723	2801	3138.55	76020	35833	35158.9	5136	4479	4423.81	84656
690	5075	720	325.866	72	65	24.8473	52595		49389.6	25582	2421	1531.9	1260	166	189.627	53944		47823.7	25742	5265	4353.37	1489	463	564.783	7588		7576.11	55324	16698	13896.2	3454	1250	1654.32	7936		7353.56	69544	24698	25219.6	4932	2898	3236.98	77759	36251	35350.9	5461	4716	4663.36	85620
700	5131	732	322.214	61	30	36.247	53743		50475.2	25638	2378	1513.01	1355	159	197.324	54584		48732.6	25648	5251	4416.64	1560	483	565.119	8021		7752.72	55979	16879	13877.8	3651	1242	1654.89	8225		7751.9	70306	24940	25466.7	5142	3064	3372.16	78575	36497	35704.8	5644	4795	4778.68	87767
710	5182	753	310.956	64	61	44.2579	54115		50832.8	26008	2449	1563.43	1377	189	202.805	54775		49070.4	26009	5318	4421.09	1591	487	613.121	8308		8289.95	56591	17069	14197.6	3794	1272	1743.14	8743		8160.13	71327	25209	25819.9	5334	3116	3384.86	79627	36826	36239.4	5904	4902	4949.62	88468
720	5232	763	324.601	75	68	36.8392	54786		51807.8	26329	2440	1572.14	1444	180	220.563	55006		49673.2	26297	5332	4444.84	1620	483	616.206	8625		8764.1	57011	17241	14034.5	3908	1286	1813.77	9146		8457.74	71594	25695	25829.8	5507	3150	3595.22	81000	37421	36081	6063	5117	5187.44	89918
730	5234	792	299.403	72	64	40.7144	55749		52100.7	26799	2466	1577.76	1458	170	224.274	55981		49958.8	26466	5401	4489.59	1649	490	670.737	8929		8995.8	57815	17479	14230.9	4012	1378	1836.06	9397		8835.19	72827	25635	26526.8	5681	3292	3669.04	81745	37408	36706.8	6367	5271	5277.38	91613
[truncated: 11 more columns]

## Sheet: Group 3
	A1	A1	A1	A2	A2	A2	A3	A3	A3	A4	A4	A4	B1	B1	B1	B2	B2	B2	B3	B3	B3	B4	B4	B4	C1	C1	C1	C2	C2	C2	C3	C3	C3	C4	C4	C4	D1	D1	D1	D2	D2	D2	D3	D3	D3	D4	D4	D4	E1
10	1535.02	964.744	49	2163.22	2403.7	411	4300	2195.79	1316	4814.65	4443.64	2852	4287.3	2971.79	2851	980		386.364	8828.95	2593.79	2177	2945.32	1116.46	3121	1417.09	2062.81	424	3416.67	1960.61	1801	5237.52	1492.09	401	5418.19	2244.57	5644	2826.6	955.698	55	2527.25	3108.47	319	4048.43	2128.42	1407	4714.07	2657.71	7210	1564.8
20	2216.32	896.268	47	4842.4	5852.24	887	5864.89	3741.1	681	2453.73	564.935	2436	4532.03	4845.57	1099	270.833	1871.79	183.673	7271.8	3882.08	1259	3281.87	1604.18	4333	2107.19	1601.65	246	4670.45	4349.27	2152	5820.72	3427.83	2009	4347.96	4528.48	7753	2696.8	1413.23		3684.68	3959.49	1957	6840.27	2064.48	2998	6550	3798.52	8040	1991.53
30	1963.26	1377.07	77	5861.38	5237.93	2700	6653.24	4772.29	1010	2973.31	732.194	2413	6633.26	4919.92	2450	1476.19	2282.61		8827.88	4024.03	3711	3110.77	2086.42	4456	2463.89	1598.87	711	3945.46	5813.05	2119	5608.4	3498.5	2362	5166.05	5630.6	7965	2367.16	1259.13		3758.33	4691.78	2254	6621.12	3167.05	3115	5553.89	5542.88	7671	1756.11
40	1803.35	1655.99		5289.55	5905.63	2015	7309.94	4522.07	656	3105.33	1465.09	2837	5813.05	5286.98	1880	4775.89	7146.59	898	9018.52	4729.68	4357	2725.88	2186.44	3378	2535.79	1311.97	821	3582.22	7023.42	1913	6959.8	4566.44	3628	5971.43	9437.88	7737	2456.96	784.927	502	3261.77	6096.35	3443	7543.35	4076.61	2928	5723.71	8049.29	7623	2515.99
50	1804.64	1372.38		4537.03	7366.72	2449	6832.51	5296.24	1616	3417.18	2220.26	4237	5518.09	6357.95	2160	4509.18	8713.37	1382	7881.5	5087.77	5863	3436.59	2652.97	5005	2187.59	1585.39	1599	4110.58	8286.22	4097	5989.9	4841.59	5338	6705.61	12027.8	9899	2205.85	1269.12	1060	4216.99	7072.62	3942	7056.25	4184.96	5615	8031.39	13016.2	9556	2800.8
60	1783.66	937.652	204	4345.46	8006.97	2732	6858.67	5991.09	3609	4488.02	3294.27	6740	2064.19	1109.93	652	4578.7	8797.32	2632	7449.44	5066.63	6793	4993.47	3737.93	7881	2109.4	1654.15	1823	4353.08	8925.57	5268	6842.4	5258.29	7616	8962.73	15686.9	13541	2467.04	1408.13	1446	4764.08	8615.64	5132	8313.2	4928.57	7078	11359.2	16660.8	12522	2781.01
70	1452.87	1040.09	200	3634.45	9182.81	3785	6542.75	5139.12	5955	6170.86	5371.02	9975	1928.64	1147.25	1276	4556.05	9746.22	3951	7822.16	5721.45	8244	7070.47	6626.25	11042	2057.51	1570.81	2070	5174	10197.2	6450	7502.74	5772.2	8314	13248.9	19575.6	17302	2756.84	1276.5	2867	5629.79	10366	8127	8848.78	5651.75	9526	14562.1	20718	16971	3220.01
80	1396.15	944.468	495	3274.39	8966.64	4370	6189.46	5446.4	7454	9364.14	7846.88	13227	1994.79	1212.48	1706	4732.87	10572.8	4879	7638.13	6227.08	9787	10542.6	9285.76	15010	2240.13	1619.69	2515	5648.81	12349.8	8699	7422.51	5980.52	11298	16583	23505.7	21858	3270.88	1536.74	3923	7194.64	12631.9	11260	9303.22	6040.38	12462	19046.2	24230.1	22123	4966.53
90	1375.18	951.626	712	3253.82	9036.98	4544	5901.65	5274.74	9376	13059	10529.5	17540	1915.41	943.814	1915	4482.02	11547.4	7034	7297.83	6036.44	11322	14066.6	12956.7	18483	2430.58	1656.75	3243	6536.38	15173.6	11560	7515.34	6167.07	13287	19961	27197.8	26297	4539	1868.61	5654	8844.49	15500.5	15236	9830.43	6363.27	14475	22378.2	28269	27321	6782.46
100	1326.16	790.873	869	2955.15	9030.29	5231	5697.95	5190.19	10284	17379.5	13804.9	20813	1791.14	954.679	2544	4617.02	12748.6	8941	7141.19	6016.81	13087	17725.4	16951	22134	3315.03	1710.15	4364	7698.09	17104.1	13868	7867.02	6426.92	14876	23540.3	31118.4	30433	6117.22	2107.24	7635	11454.4	18867.4	18363	10432.2	7367.92	16521	25819.8	31825	31411	9139.6
110	1349.14	858.335	1209	3227.31	9337.3	5860	5556.92	5036.73	10942	20695.8	17196.2	24602	1912.84	1109.98	3128	4814.73	13144.2	11340	7412.34	6302.1	14268	21919.4	21800.4	26005	4293.76	1742.93	5371	9412.81	19470.6	16497	8427.14	6659.52	16210	26407	35405.6	33607	8119.23	2455.9	9486	13894.3	22027.2	22161	11559.5	7585.75	18993	29136.7	34874.1	35290	12073.5
120	1392.9	874.644	1293	3060.91	9621.75	6713	5411.3	5152.39	11824	25110	21159.2	28257	2030.19	1065.8	4170	5161.11	14855	14150	7134.2	6383.25	14929	25823.1	27076.7	29331	5417.18	1847.2	6517	11636.7	22324.8	18471	8802.8	7104.71	17018	29533.6	37338.8	36982	10086.2	2957.3	11717	17335.1	26082.9	24509	12289	8321.26	20832	31464.9	37101.5	38618	14643.4
130	1135.22	873.153	1477	3026.46	10157.3	7240	5569.05	5221.86	12241	28888.2	24877.8	31237	2063.74	1056.45	5084	5794.99	16227.9	16182	7198.89	6603.29	15728	30204.6	32255.2	32967	6293.08	1910.36	7870	13536.1	25082.5	21221	9600.77	7492.89	18048	32914	41101	39739	12454.2	3212.12	14001	19870.9	30261.5	27536	13137	8849.31	21505	33649.2	41184.7	40695	18304.5
140	1196.37	852.887	1635	3162.21	10453.1	8152	5708.53	5222.37	12699	32480.9	29028.1	34833	2340.65	1089.51	5889	6472.88	17942.7	19573	7579.4	6753.5	17124	34082.7	37320.4	36842	7348.02	2040.46	9138	15742.2	29052	23491	10394.2	7867.29	18460	35292.3	43319.6	41672	14689.5	3768.43	16416	23702.1	33706.9	30611	14308.8	9559.49	23232	35423.5	44088	42455	21105.4
150	1104.44	792.547	1794	3316.33	10726.5	8928	5789.94	5244.79	13045	36496.6	32976.5	38393	2570.69	1072.31	7031	6778.6	19515.8	22167	7739.63	6825.54	17952	38634.8	42515.9	40387	8616.63	1985.11	10544	17580	31372.8	25318	11159.2	8072.52	19430	38803	45170.3	44548	16907.6	3932	18255	27363.9	37405.2	33447	15396.1	9915.87	23746	37675.1	46880.3	44499	23865.8
160	1120.17	760.855	1944	3179.21	10776.9	9576	5733.64	5323.29	13302	41427.5	35554.4	41956	2634.75	1141.55	8051	7401.92	20327.7	25635	7955.66	6915.36	19041	43501.2	46766.7	43893	9708.31	2032.22	11944	19621.1	33522.3	28086	11801.4	8058.82	20370	42243.1	48801.5	46748	18904.8	4046.78	20108	31012.7	40762.5	36231	16689.2	10112.9	25619	39251.8	50258.4	46519	26616.1
170	1087.7	743.375	2000	3396.58	11381.1	10114	5832.23	5323.12	14163	45244.6	38805.3	45365	2870.25	1107.46	8913	8139.05	21845.4	27799	8182.89	7039.76	19981	47192.9	49622.5	47414	10565.7	2111.6	13047	21709.3	35074.9	30150	12855.8	8249.57	20865	45179.7	52068.4	49036	20613.1	4198.97	22588	34015.7	43418.4	39207	17886.1	10453.8	26935	41484.7	52809.4	47934	29502.8
180	1183.81	760.018	2087	3332.93	11185.7	10793	5875.41	5136.43	14619	49116.7	40110.7	48138	3126.67	1099.78	9842	8863.78	22207.3	31332	8652.95	7047.33	20875	50897.2	52236.3	50049	11668.3	2249.47	14241	23461.6	36307	31633	13786.4	8388.66	21528	48969.1	53415.3	51121	22745.2	4529.99	24163	37172.1	45118.6	42318	18834.6	10566.1	28176	42751	55247	49179	31562.1
190	1168.58	742.167	2168	3508.51	11425.9	11264	6238.64	5302.59	14811	52237.9	42061.4	50878	3268.11	1157.55	10799	9598.78	22995.5	33686	8927.46	7008.12	21798	55097.3	54416.9	52296	12484.1	2234.39	14817	25126	37451.5	34149	14441	8588.16	22234	51794.7	56556.7	53383	23903.4	4603.16	25093	40221.7	47030.3	45036	20379.4	10910.5	29676	44847.9	57951.9	51407	33678.9
200	1160.24	752.937	2226	3503.77	11679.9	11601	6222.91	5245	15220	54820.9	43766	52807	3346.35	1122.07	11181	10284.7	23440.5	36340	9189.6	7214.79	22585	57663.6	57128.3	53359	12809	2335.44	15535	26103.1	38300.1	36029	15543.9	8728	23154	55206.9	58202.7	55741	25398.6	4907.77	26164	41438.4	48471	46885	21369.3	11154.7	30578	45758.8	59870	52994	35167
210	1192.01	735.072	2352	3471.5	11908.1	12101	6206.33	5266.33	15550	56707	44804.3	54894	3477.66	1165.3	11814	10639.6	24233.6	38790	9442.73	7325.27	23437	59703.2	59199.6	55125	13259.3	2399.53	16346	27469.7	40030.4	37198	15830	8897	23780	58173	59820.5	57486	26009.6	5133.98	27074	42871.4	49653.6	48901	22321.2	11766.9	32081	48055	62106.1	55049	35969.1
220	1173.69	753.75	2293	3535.32	11822.2	12199	6348.49	5497.23	15997	58955.8	45851.2	56442	3574.32	1176.98	12136	11113.2	24785.6	40748	9681.14	7495.82	23964	61936.6	61259.1	56692	13671.8	2449.79	16792	28452.2	41029.4	38017	16245.1	9302.32	24516	61015.8	62194.4	58686	26840.2	5540.67	27334	43568.4	51432.5	50204	23157	12111.1	32400	50274.8	62215.6	57212	36874.4
230	1283.06	775.038	2441	3608.1	12077.3	12320	6289.4	5506.66	16024	60719.1	46997.6	57968	3726.6	1291.2	12527	11556.1	25608.7	41871	9707.47	7521.28	24542	63812.9	63173.8	58146	14068.2	2541.5	17653	28991.9	41767	39315	16764.2	9382.31	24520	62836.7	64231.3	60080	27593.5	5598.16	28309	45133.4	52629.4	51188	24045.1	12580.4	33396	52162.2	63758.5	57649	38006.6
240	1289.3	730.024	2500	3563.54	12476.6	12825	6437.92	5541.05	16303	62279.3	48209.7	59527	3941.09	1246.33	13155	12186.9	25807.7	43470	9942.72	7640.9	24979	66591.7	64937.9	59709	14607.6	2505.51	17927	30470.1	43419.4	39978	17396.4	9730.68	25241	64646.6	66162.2	61435	28363.2	5931.79	28740	46270.6	54564.6	52188	24514.1	12848.3	34054	53920.8	65108.8	59470	39182.4
250	1336.36	753.476	2612	3766.6	12307.2	12871	6538.57	5630.19	16478	65582.3	49446.2	62283	4147.52	1345.32	13411	12526.6	26078.8	44068	10183	7866.54	25151	69399.1	67287.6	62080	15351.9	2629.56	18210	31391.4	43832.9	40830	17724.7	9827.37	25675	67035.5	67308.6	62825	28864.2	6162.3	29792	47377.4	55659.1	52573	24922	12935	34840	55865.8	66561	60801	39848.6
260	1367.44	743.529	2630	3912.47	12369.8	13090	6668.75	5759.33	16819	68525.7	50850.1	63595	4274.35	1306.78	13827	12916.4	26219.1	45133	10584.3	7842.71	25362	71633.2	68816.9	63782	15448.2	2615.81	18657	31712.4	44159.3	42159	18170.2	9893.86	26255	68668.3	69885.9	64258	29258.8	6222.79	30312	48793.5	57711.7	53616	25348.5	12803	36423	57434.3	67549.5	61253	40691.4
270	1411.79	732.416	2772	3917.65	12324.3	13607	6771.41	5653.02	16970	70104.7	52330.9	65419	4415.65	1257.99	14164	13518.9	26494.1	45901	10755.8	7815.79	25215	74220.4	71237.3	66189	15558.8	2592.78	18406	32205.5	44631.9	43523	18064.4	9781.05	25936	70473.4	71385.9	66012	28997.4	6074.26	31181	49785.8	58291.4	55770	25618	12972.2	36390	58906.7	69393.4	63385	41637.5
280	1415.62	750	2750	4027.55	12501	13732	6652.79	5701.7	17389	72735.1	53669.8	68822	4582.08	1338.64	14254	13793.7	26193.2	46772	10984.3	7766.14	25076	76136.4	73163.7	68734	15743.8	2526.19	18196	32934.9	45688.7	43975	17786.4	9742.33	26302	72896.5	73185.9	67925	29836	6014.63	31836	51166.1	59119.3	56607	25538.3	12662.7	38054	60550	71911	65340	42995.4
290	1450.54	725.009	2830	4076.03	12443.5	13969	6907.45	5667.89	17483	74839	56265.9	70088	4767.78	1241.61	14207	13820.3	26064.8	47567	10808.9	7704.26	25325	79186.3	75589.5	71144	15579.3	2523.09	17899	33503.7	45801.5	45177	17653.5	9482.01	26263	75347.8	75642.4	70244	29765.7	5918.54	32743	52908.2	60822.5	58096	25620.5	12388.7	38133	62460.6	73835.8	67006	43799.1
300	1464.88	694.339	2866	4265.73	12500.6	14014	6814.73	5526.73	17616	78065.7	57614.4	72567	4787.81	1300.25	14184	13745.6	25990.5	48092	10674.9	7427.01	24862	81612.4	77985.2	72580	15484	2589.74	17563	34111.4	46261.6	46286	17515.7	9539.6	26017	77948.8	77354.4	72231	29719.8	5952.15	33707	53749.4	61522.7	59557	25667	12085.2	39719	65661.2	74742	70051	44544.7
310	1481.3	714.603	2919	4234.85	12166.2	13863	6870.95	5552.22	17415	80474	59351	74775	4882.98	1298.74	13923	14161.8	26058.2	49060	10530.6	7393.58	24937	82864.4	79637	75310	15632.2	2603.77	17345	34063.5	46983.6	47747	17297.3	9199.95	26320	78132.4	79522.9	74201	29963.8	5860.39	34455	54980	62723.6	61453	25223.4	11914.8	40317	67977.1	77603.5	71980	45592
320	1486.26	754.173	2974	4152.68	12140	13623	6459.17	5516.49	16996	81995.4	60986.7	77329	4903.33	1262.49	13784	14003	26029.1	49846	10143.9	7336.82	24710	85896.4	81595	77631	15484.2	2628.97	17097	34639.8	47290.1	49166	16884	9085.3	26816	81392.1	81605.3	76887	30363	5901.56	34027	56490.6	63059.4	63395	25487.7	11874.9	41283	70001.6	78966	74752	47040.4
330	1436.38	736.439	2991	4252.62	11776.9	13421	7119.73	5633	17035	84021.4	62170.1	79311	4854.59	1322.68	13606	13751.9	26066.1	50692	10017.1	7444.03	24158	89368.1	82810.1	79820	15522.4	2702.36	17127	35214.8	48059.1	49276	16653.6	9174.08	26493	84629.6	84504.3	78998	30938.1	5962.4	34941	58088.3	63948.7	64624	25277	11710.9	42125	71764.3	80703.4	76466	47968.3
340	1442.86	766.847	3081	4549.95	11940.8	13701	6800.59	5807.62	16781	87963.8	63389.2	82092	4768.87	1331.49	13483	13697.6	25665.3	51247	9736	7511.24	24025	90291.8	84714.6	82357	15366.3	2732.56	17635	34694.1	48510	50373	16354.8	9232.58	26973	85588.2	85720.3	80234	31190.2	6051.77	35328	58841.5	65178.4	66649	25111	11919.3	42472	73616.3	82722	79059	48874.3
350	1494.19	768.96	3109	4501.55	11891.9	13825	6720.27	5865.39	16526	89559.5	64931.7	84464	4860	1351.42	13760	13489.8	25496.6	51330	9487.7	7503.95	23862	92608.1	86477.7	84537	15034.8	2776.17	17610	35103.6	48915.3	50318	15974.3	9306.92	26882	86691.4	88346.2	83580	31112.9	6185.32	34964	59849.9	65885.5	68551	25007.2	12116.1	43056	75871.2	84395.1	82133	49354.7
360	1471.89	792.868	3162	4506.26	12384.4	13888	6753.2	5804.76	16774	91755.9	66129.9	86777	4916.84	1362.05	13895	13385.9	24945.2	52132	9445.34	7740.06	23652	95179	87866.7	86360	15386.7	2794.58	18120	35214.3	48797.8	51080	15500.1	9636.56	26727	89909.6	91155.3	85763	30855.5	6314.75	35309	60724	66201	69472	24902.5	12462	42627	78487.2	85235.4	84202	50089
370	1515.95	843.464	3240	4531.97	12517.7	14103	6930.48	5975.74	17007	93434.9	67076.7	88845	5004.69	1352.7	14259	13128.6	25191.4	52250	9735.97	7895.42	23525	96766.6	87914.8	87845	15586.5	2852.68	18457	34961.5	48508.5	52017	15592.9	9703.53	26781	92913.3	92514	87279	31153.8	6366.59	36034	61138.4	65944.7	71677	25190.6	12462.8	42416	80710.3	87264.3	86223	50708.2
380	1576.89	859.885	3246	4631.02	12832.9	14429	6899.55	6033.41	17251	94921.1	68429.7	88636	4996.94	1420.05	14458	12957.1	25298.9	52069	9618.44	7962.57	24004	98344.7	87510	86964	15976.2	2843.87	18750	34636	47779.1	52721	15740.5	9842.48	26853	94282.6	95439.3	89876	31049	6424.87	37249	60425.4	67552.9	72377	24606.1	12713.6	43042	81360.6	89891.8	88867	51138.6
390	1584.29	852.724	3369	4752.18	13041.6	14649	7158.17	6110.43	17735	94338.8	68110.6	88676	5095.88	1446.48	14957	13069.3	25607.3	52394	9743.5	8099.09	24834	98014.7	88065.9	87751	16104.8	2957.94	19326	35083.6	48763.3	53244	16065.2	9965.75	27295	95256.3	96526.6	91724	31704.6	6555.36	37263	61196.1	67394.9	72939	24858.6	12802.1	42060	81659.2	91519.7	89736	51707
400	1612.54	843.489	3459	4776.1	13149.7	14857	7265.84	6261.42	17748	94090.8	69580.6	87818	5199.87	1471.43	15277	13200.9	25769.3	52603	9945.97	8100.43	25188	98325.1	88658	87068	16376.2	2930.97	19529	34783.3	48695	54048	16167.5	10053.2	27599	97241.4	97019.3	93067	32368.6	6666.48	37926	60179.2	68193	74384	25025	12722.9	42927	83801.6	92904.8	90801	52606.2
410	1657.48	859.436	3470	4773.2	13411.5	15065	7253.24	6345.6	18164	93270.6	71674.9	87698	5293.77	1488.87	15439	13432.9	25965.4	53810	10157.9	8176.66	25244	98101.7	89002.6	88396	16760	3012.49	19854	35151	49209	54230	16472.2	10344.8	28138	98486.9	97748.6	93361	32840.5	6709.7	38760	60308.8	67094.3	75296	25315.9	13229.6	43319	85118	93675.6	91321	53527.4
420	1628.6	886.728	3522	4989.53	13723.8	15296	7402.31	6478.41	18259	94198.9	71998.2	88076	5336.01	1490.64	15629	13475.4	26703.3	54193	10345.3	8278.81	25690	98845.8	90415.2	89774	17022.1	3018.9	20216	35202.1	49811.9	55299	16554.5	10326.1	28453	99266.5	99203.3	93400	33689.8	6792.01	39660	60763.9	68702.4	74770	25764.7	13205.9	44057	86442.7	93640.7	91307	54008.2
430	1679.54	894.565	3630	5038.88	13941.8	15423	7608.32	6563.02	18431	95917.9	74013	89828	5332.82	1518.01	15946	13662.7	26870.6	54738	10271.4	8442.76	25911	100631	90959.1	91872	17386.1	3063.72	20551	35850.8	50511.4	56029	16833.2	10414.9	28520	99647.1	99115.2	93979	34250	6821.58	39922	60978.6	68594.6	74653	26151.7	13501.2	44138	86851.4	94064.9	91538	54672.1
440	1697.13	900.617	3574	5041.52	14012.6	15634	7630.13	6580.35	18483	97596.8	75976.4	92161	5420.75	1555.19	16268	13583.8	26965.9	55661	10418.1	8425.78	26453	100755	92981.8	93521	17510.3	3104.06	20775	35992.4	51152.8	56816	17206.1	10593	29315	99497.1	99261.2	94657	34489.1	6918.79	40854	61859.8	69713.4	76242	26330.6	13645.8	44722	87611.3	93569.3	92939	56375.4
450	1689.93	902.241	3627	5147.91	14192.4	15708	7584.1	6662.94	18721	98344.8	76219.6	93205	5508.35	1592.32	16358	13873	27383.6	56555	10440.6	8663.42	26990	102210	94288.8	94286	17706.4	3120.37	20964	36760.9	51783.5	57759	17170	10613	29578	99177.6	100432	94539	35112.5	7015.24	41296	62990.8	70419.6	77507	26690.9	13834.7	44995	87614.5	94055.6	91870	56753.1
460	1709.07	947.145	3742	5075.98	14554.2	16045	7588.83	6687.05	19120	#VALUE!	77951.7	93854	5537.98	1577.42	16583	14080.9	28114.3	57545	10675.1	8736.38	27407	103528	94552.4	95482	17760.5	3198.68	21371	37153.1	52155.5	58202	17267.7	10769.9	29704	100099	101911	95119	35685.2	7175.3	41987	63791.2	71517.4	78193	26447.6	13887.7	46258	89280.9	95314.6	93922	57385.9
470	1757.97	942.955	3729	5117.05	14615.5	16358	7664.76	6812.45	19175	#VALUE!	79467.9	94339	5586.27	1613.33	16809	14116.4	28264.3	58831	10914.2	8812.18	27336	106114	96110.9	97717	17919.5	3259.86	21463	36993.2	52785.5	59221	17252.6	10798.9	30298	100317	102668	95632	36249.1	7153.34	42947	64236.4	72166.5	78874	27270.9	14076.4	46566	89656.6	96312.7	95060	58881.4
480	1738.91	973.715	3783	5210.96	14889.1	16294	7621.77	6818.43	19432	#VALUE!	80943.3	95789	5700.88	1637.79	17055	14884.2	28780.1	59526	10792.9	8817.71	27866	106840	98959.6	99005	18346.6	3253.32	21739	37720.3	54029.6	60503	17637.3	11007.6	30654	104709	102872	97011	36630.7	7250.45	43626	65814.2	72607.5	80582	27303	14126	47342	90224.5	96922.8	97030	59607.5
490	1763.05	950.022	3894	5255	15183.4	16594	7732.29	7009.62	19601	#VALUE!	81420.8	96063	5784.56	1673.87	17386	14620.8	28643.5	60024	10911.6	8960.42	27834	109237	100233	100453	18505.7	3303.93	21985	37960.8	53980.8	61751	17903.8	11167	30405	101911	105237	97169	37027.9	7268.04	43831	66680.8	73121.4	81048	27671.6	14227.6	47477	91005.5	99083.3	97500	60351.2
500	1805.78	1026.57	3888	5398.26	15035.8	16684	7959.47	7001.75	19822	#VALUE!	83182.5	97031	5905.68	1706.75	17465	15015.5	29309.7	61353	11202.8	8977.81	28421	#VALUE!	101267	100957	18874.4	3375.52	22323	38786	54905.2	62911	18012.5	11152	30976	104154	105636	97994	37427.4	7420.29	44793	67776	74888.7	82517	27944.8	14434.2	47986	92040.9	100583	99042	61414.5
510	1778.92	1007.03	3913	5325.43	15457.3	16803	7908.98	7059.65	20097	#VALUE!	84789.5	96903	5942.24	1710.15	17580	15369.4	29625.7	62019	11112.3	9236.3	28645	#VALUE!	103121	102256	18993.2	3327.92	22537	39067.7	55510.1	62396	18251.6	11252.3	31397	106676	108436	99464	37950.8	7435.72	44950	68138.9	75423.6	84023	28401.1	14741.1	48809	93125.2	#VALUE!	100062	62649.5
520	1824.19	985.413	4003	5372.99	15598.9	16985	8104.9	7183.22	20241	#VALUE!	86259.5	96840	6002.66	1678.94	17726	15366.2	30027.8	62891	11180.5	9258.6	28732	#VALUE!	105095	103437	19230.3	3373.8	22704	39450	57001.7	64225	18199.5	11232.6	31169	107451	110381	99785	38558	7547.09	45793	69633.7	76294.1	85518	28257.8	14711.9	49430	93569.9	#VALUE!	100219	63537
530	1823.86	997.408	4006	5368.85	15897.8	17144	8072.76	7225.46	20310	#VALUE!	88245.6	96193	5973.15	1768.9	18076	15490.9	30325.1	64129	11494.8	9344.82	29111	#VALUE!	106639	103424	19346.8	3468.12	23037	39738.7	57743.4	65600	18527.7	11449.5	32273	106836	#VALUE!	100895	38819.7	7700.57	46041	70198.6	76688.2	86232	28814.3	14929.4	49825	96166.6	#VALUE!	100835	64314.3
540	1844.82	1009.65	4039	5379.17	15930.6	17342	8159.91	7289.28	20446	#VALUE!	88291.9	96439	6097.92	1790.76	18224	15744	30643.9	64789	11471.6	9485.43	29798	#VALUE!	108604	103360	19627.2	3453.82	23118	39973.2	58258.5	66141	18788.7	11659.9	32308	107868	#VALUE!	101792	39175.4	7645.28	46767	71738.4	78400.3	87878	29177.8	14849	49969	96729.6	#VALUE!	101603	65142.8
550	1914.62	1045.75	4084	5528.63	15991	17527	8142.73	7351.69	20769	#VALUE!	90706.1	95976	6047.85	1758.44	18442	15739.4	30664.5	65330	11439.4	9530.01	29706	#VALUE!	108573	102870	19546.5	3532.66	23440	40482	59235.7	67666	18609.2	11674.3	32715	#VALUE!	#VALUE!	102521	39866	7774.63	47480	72027	79055.2	89606	29294.1	14947.1	50979	97671.5	#VALUE!	101869	65639.5
560	1864.48	1083.05	4143	5450.69	16303.7	17977	8175.69	7453.26	20781	#VALUE!	#VALUE!	96246	6190.63	1757.3	18676	15747.4	31304.3	65480	11495.3	9419.25	29907	#VALUE!	#VALUE!	103264	19941.1	3512	23620	40990	58958.4	67990	19134.2	11701	33126	#VALUE!	#VALUE!	102106	40366.7	7655.84	48173	72309.6	79289.3	91285	29737.1	15191.2	51916	99051.7	#VALUE!	102362	67075.6
570	1920.4	1072.85	4198	5530.19	16349.1	18156	8385.6	7584.14	21042	#VALUE!	#VALUE!	95298	6210.76	1790.21	18984	16038.1	31219.1	67201	11565.1	9621.25	29992	#VALUE!	#VALUE!	103021	20032.2	3601.43	23939	41686.1	59707.6	68275	19766.5	11949.9	33100	#VALUE!	#VALUE!	103074	40410.3	7764.94	48520	73159.5	80028.5	92175	30175.7	15244.1	52017	100127	#VALUE!	102387	67642.1
580	1936.7	1064.37	4192	5539.72	16436.5	17961	8283.31	7500.94	21360	#VALUE!	#VALUE!	95178	6287.04	1883.64	18955	15961.5	31609.2	67947	11687.8	9622.4	30340	#VALUE!	#VALUE!	102962	20232.4	3581.31	23958	41558.1	60218.4	69359	19598.9	11946.9	33797	#VALUE!	#VALUE!	102477	40526.9	7770.84	48509	74300.6	81371.6	92923	30477.3	15377.4	52772	101917	#VALUE!	102600	68538.7
590	1927	1072.14	4187	5594.64	16642.3	18497	8349.97	7671.17	21513	#VALUE!	#VALUE!	95177	6458.64	1832.85	19325	16294.6	32256.2	68298	11848.7	9697.67	30604	#VALUE!	#VALUE!	102904	20370.1	3612.62	24449	41822.6	61392.2	70299	19857.2	12058.2	33811	#VALUE!	#VALUE!	102998	41530.6	7827.44	50170	74674.1	81452.9	94249	30699.1	15633.8	52859	#VALUE!	#VALUE!	102490	69656.3
600	1988.91	1071.44	4292	5631.85	16855.8	18373	8432.94	7744.43	21828	#VALUE!	#VALUE!	95025	6573.93	1847.87	19342	16539	32137.9	68985	11857.5	9683	31103	#VALUE!	#VALUE!	102893	20643.6	3638.45	24502	42422.7	62025.7	71416	20037.9	12146.1	34086	#VALUE!	#VALUE!	103267	41318.3	7944.09	50554	75846.6	82230.7	95528	30692.4	15689.3	53568	#VALUE!	#VALUE!	102526	69935.2
610	1993.32	1094.95	4324	5678.3	17166.4	18842	8551.58	7759.71	21944	#VALUE!	#VALUE!	95295	6386.35	1906.94	19542	16907.1	32951.1	70143	11879	9976.35	31448	#VALUE!	#VALUE!	102931	20782.2	3687.48	24803	42932.4	62509.9	72458	20069.9	12212.9	34574	#VALUE!	#VALUE!	103375	41881.2	8042.82	50673	76841.9	83705.7	96158	30972.8	15968.4	54308	#VALUE!	#VALUE!	102241	70463.7
620	2034.07	1088.09	4402	5669.44	17282.1	18877	8561.24	7821.22	21956	#VALUE!	#VALUE!	94753	6454.28	1912.3	19767	17030.5	33068.3	70484	11891.3	10044.8	31338	#VALUE!	#VALUE!	102727	20927.6	3719.25	24796	43329.7	63003.9	73253	20108.8	12231.6	34702	#VALUE!	#VALUE!	103275	42835.8	8136.63	51015	78201.5	84345.2	97927	31333.8	15912	54677	#VALUE!	#VALUE!	102108	71335.9
630	2039.63	1122.39	4457	5749.97	17476.1	19021	8561.33	7862.25	22379	#VALUE!	#VALUE!	94605	6565	1901.12	20082	16970.4	32910.4	71616	11942.6	10145.2	31781	#VALUE!	#VALUE!	102721	21130.7	3716.8	25031	43447	64087.9	73910	20592.9	12457.2	35770	#VALUE!	#VALUE!	103319	42612.4	8120.67	52356	78998.1	84325.4	99140	31732.1	15939.9	56172	#VALUE!	#VALUE!	102030	72802.3
640	2060.41	1161.03	4458	5758.38	17712.1	19092	8544.07	8028.1	22545	#VALUE!	#VALUE!	94728	6487.47	1967.92	20175	17205.1	33535.6	72302	11971.9	10173.1	31949	#VALUE!	#VALUE!	102731	21130.6	3740.92	25205	43514.3	64762.2	74150	20450.4	12460.9	35689	#VALUE!	#VALUE!	103280	43372	8216.96	52887	79080.7	85387	100420	31824.7	16295.3	56499	#VALUE!	#VALUE!	102061	72708.7
650	2006.08	1167.76	4533	5760.67	17713	19553	8700.06	8122.13	22269	#VALUE!	#VALUE!	95025	6614.37	1974.12	20440	17286.6	33881.8	73106	12092.8	10175.2	32154	#VALUE!	#VALUE!	102693	21268.4	3785.51	25428	44031.1	64968.3	76294	20866.9	12467.3	35815	#VALUE!	#VALUE!	103116	44079.2	8328.15	53371	79781.1	86987.5	101935	31810.4	16369.5	56929	#VALUE!	#VALUE!	102028	73804.6
660	2048.35	1167.06	4565	5863.73	17879.6	19709	8822.33	8039.27	22903	#VALUE!	#VALUE!	95056	6727.4	1998.6	20601	17407.9	33738.5	73161	12169.4	10242.3	32359	#VALUE!	#VALUE!	102731	21477.6	3852.71	26043	44969.2	66071.7	76421	21040.6	12734.6	35960	#VALUE!	#VALUE!	103109	44022.4	8347.94	53585	80336.3	87961.3	102471	32132.5	16720.9	57257	#VALUE!	#VALUE!	102065	74557.7
670	2094.83	1151.21	4651	5871.86	18133.9	19717	8852.63	8288.53	23082	#VALUE!	#VALUE!	94667	6776.96	1973.01	20683	17500.3	34584.8	74288	12266.7	10294.2	32846	#VALUE!	#VALUE!	102812	21647.3	3890.14	25897	45281.3	67038.5	77254	21138	12768.8	36527	#VALUE!	#VALUE!	103074	44854	8431.72	54249	81226.8	89298.5	104360	32598	16652	58204	#VALUE!	#VALUE!	102062	75453.5
680	2071.2	1148.67	4608	5955.41	18232.4	19881	8934.57	8260.47	23145	#VALUE!	#VALUE!	94187	6738.56	2021.78	20942	17560.3	34742.4	74931	12436.2	10298.6	32905	#VALUE!	#VALUE!	102456	21584.8	3873.53	25966	45507	67427.2	78064	21289.9	12814.2	36461	#VALUE!	#VALUE!	102713	45007.8	8463.05	54893	82244.6	88982.1	104178	32606.6	16826.3	58683	#VALUE!	#VALUE!	101536	76331.8
690	2125.47	1148.14	4623	5972.99	18424.6	20013	8912.2	8363.73	23454	#VALUE!	#VALUE!	94368	6831.11	2003.8	21114	17663.1	34772.2	75525	12445.4	10356.9	33127	#VALUE!	#VALUE!	102665	21702.7	3923.66	26719	46060.7	67571.9	78912	21445.1	12969.9	36898	#VALUE!	#VALUE!	102868	45545.5	8531.99	55695	82623.7	90067.6	105138	33110.5	16918.5	59761	#VALUE!	#VALUE!	101957	76732.3
700	2115.37	1189.71	4758	5923.11	18515	20115	9062.9	8469.42	23578	#VALUE!	#VALUE!	94101	6866.35	2031.62	21353	18061.1	35178.6	76057	12641.2	10474.3	33300	#VALUE!	#VALUE!	102526	22230.5	3958.85	26785	46517.1	69025.8	78421	21734.9	12908.7	37238	#VALUE!	#VALUE!	102659	46325.8	8555.1	56062	84174.3	91108.8	105148	33810.9	16975.8	60360	#VALUE!	#VALUE!	101856	77721.9
710	2181.87	1188.82	4698	6004.27	18775.8	20320	9178.07	8551.55	23733	#VALUE!	#VALUE!	94189	6923.26	2074.54	21372	17904.4	35028	76092	12638	10463.5	33303	#VALUE!	#VALUE!	102685	22459.2	3935.35	26961	46860.4	68716.6	80002	22025.9	12999.1	37912	#VALUE!	#VALUE!	102444	46802.6	8634.58	57124	84677.1	92626	105075	33794	16903.1	60867	#VALUE!	#VALUE!	101715	78178.1
720	2175.54	1183.92	4752	6139.85	18865.9	20542	9288.34	8466.28	23904	#VALUE!	#VALUE!	94338	7069.2	2104.55	21512	17947.2	35455.5	77901	12753.7	10540	33600	#VALUE!	#VALUE!	103079	22307.9	4015.77	27201	47109.5	69998.1	81230	21965.4	13210.8	38218	#VALUE!	#VALUE!	102650	46944	8687.32	56691	85217.6	93617.6	105299	34065.7	17334.5	61372	#VALUE!	#VALUE!	102026	79307.2
730	2203.07	1224.88	4850	6121.25	19063.7	20634	9313.12	8690.14	23977	#VALUE!	#VALUE!	94073	7053.65	2052.86	21779	18167.8	35791.4	78161	12673	10653.8	33924	#VALUE!	#VALUE!	102476	22780.5	4041.15	27053	47112	70198.3	81246	22067.4	13320.8	38471	#VALUE!	#VALUE!	102438	47014.3	8674.83	57222	86376.4	94509.4	104847	34269.5	17315.2	61843	#VALUE!	#VALUE!	101539	79891.9
[truncated: 41 more columns]

## Sheet: Km
	P9-CadC_TcpPE18 0 μM	P9-CadC_TcpPE78 0 μM			P10-CadC_TcpPwt	P14-CadC_TcpPwt			P9-CadC_TcpPwt			P9-CadC_TcpPwt RFP
Michaelis-Menten				Michaelis-Menten				Michaelis-Menten			Michaelis-Menten
Best-fit values				Best-fit values				Best-fit values			Best-fit values
Vmax	67529	83036		Vmax	95414	160542		Vmax	76265		Vmax	619,7
Km	14,44	87,40		Km	141,9	454,5		Km	103,7		Km	169,5
95% CI (profile likelihood)				95% CI (profile likelihood)				95% CI (profile likelihood)			95% CI (profile likelihood)
Vmax	61858 to 74139	62384 to 126117		Vmax	81904 to 114613	101138 to 416420		Vmax	58713 to 110113		Vmax	426.6 to 1135
Km	8.988 to 22.21	42.06 to 195.2		Km	105.9 to 195.2	237.9 to 1411		Km	57.35 to 202.6		Km	84.87 to 413.7
Goodness of Fit				Goodness of Fit				Goodness of Fit			Goodness of Fit
Degrees of Freedom	28	28		Degrees of Freedom	28	28		Degrees of Freedom	86		Degrees of Freedom	26
R squared	8509	7856		R squared	9710	9465		R squared	6768		R squared	8641
Sum of Squares	1426960442	2107278370		Sum of Squares	304660180	446449701		Sum of Squares	10903336555		Sum of Squares	45641
Sy.x	7139	8675		Sy.x	3299	3993		Sy.x	11260		Sy.x	41,90
Constraints				Constraints				Constraints			Constraints
Km	Km > 0	Km > 0		Km	Km > 0	Km > 0		Km	Km > 0		Km	Km > 0
Number of points				Number of points				Number of points			Number of points
# of X values	30	30		# of X values	30	30		# of X values	90		# of X values	30
# Y values analyzed	30	30		# Y values analyzed	30	30		# Y values analyzed	88		# Y values analyzed	28
	P9-CadC_TcpP wt GFP	P10-CadC_TcpP wt GFP	P14-CadC_TcpP wt GFP	P9-CadC_TcpP E18 GFP	P9-CadC_TcpP E78 GFP	P9-CadC_TcpP wt RFP
Vmax	76265	95414	160542	67529	83036	619.7
Km	103.7	141.9	454.5	14.44	87.4	169.5
