# Supplementary material for: Programmable receptors enable bacterial biosensors to detect pathological biomarkers in clinical samples
Source: Nat Commun. 2021 Sep 1;12:5216. doi: 10.1038/s41467-021-25538-y (PMC8410942; doi:10.1038/s41467-021-25538-y)
Supplement: Supplementary file 6 — Source data [file 41467_2021_25538_MOESM6_ESM.zip › 5_Source data/Fig4B/B_data processing/Fig4B_20210522.xlsx]

## Sheet: Revision_NCB
PLATE ORGANIZATION
		1	2	3	4	5	6	7	8	9	10	11	12
	A
	B	Bacterial sensor only
	C	CA			GCA			TCA			CDCA
	D	GCDCA			TCDCA			UDCA			GUDCA
	E	DCA			GDCA			TDCA			LCA
	F
	G
	H
	20200831														20200903														20200904
		1	2	3	4	5	6	7	8	9	10	11	12			1	2	3	4	5	6	7	8	9	10	11	12			1	2	3	4	5	6	7	8	9	10	11	12
	A														A														A
	B	0.402	0.387	0.353	-	-	-	-	-	-	-	-	-		B	0.258	0.296	0.278	-	-	-	-	-	-	-	-	-		B	0.385	0.355	0.408	-	-	-	-	-	-	-	-	-
	C	0.45	0.535	0.414	1.565	1.699	1.507	1.794	1.661	1.678	0.443	0.403	0.386		C	0.422	0.438	0.421	1.734	1.749	1.686	1.495	1.646	1.675	0.347	0.345	0.321		C	0.343	0.341	0.299	0.84	0.924	0.834	0.872	0.887	0.938	0.359	0.36	0.341
	D	3.39	3.155	3.216	2.312	2.226	2.282	0.34	0.384	0.354	0.383	0.414	0.38		D	2.674	2.547	2.55	1.453	1.583	1.621	0.312	0.306	0.295	0.336	0.34	0.319		D	2.783	2.941	2.859	2.227	2.212	2.278	0.441	0.42	0.417	0.464	0.479	0.477
	E	0.359	0.365	0.35	0.461	0.531	0.571	0.593	0.625	0.626	0.433	0.426	0.44		E	0.277	0.278	0.278	0.557	0.527	0.507	0.587	0.543	0.552	0.511	0.535	0.549		E	0.395	0.393	0.396	0.594	0.486	0.612	0.917	0.868	0.933	0.491	0.5	0.479
	F														F														F
	G														G														G
	H														H														H
												Average
			Day1			Day2			Day3			Day1	Day2	Day3
		Cell	0.402	0.387	0.353	0.258	0.296	0.278	0.385	0.355	0.408	0.380667	0.277333	0.382667
		CA	0.45	0.535	0.414	0.422	0.438	0.421	0.343	0.341	0.299
		GCA	1.565	1.699	1.507	1.734	1.749	1.686	0.84	0.924	0.834
		TCA	1.794	1.661	1.678	1.495	1.646	1.675	0.872	0.887	0.938
		CDCA	0.443	0.403	0.386	0.347	0.345	0.321	0.359	0.36	0.341
		GCDCA	3.39	3.155	3.216	2.674	2.547	2.55	2.783	2.941	2.859
		TCDCA	2.312	2.226	2.282	1.453	1.583	1.621	2.227	2.212	2.278
		UDCA	0.34	0.384	0.354	0.312	0.306	0.295	0.441	0.42	0.417
		GUDCA	0.383	0.414	0.38	0.336	0.34	0.319	0.464	0.479	0.477
		DCA	0.359	0.365	0.35	0.277	0.278	0.278	0.395	0.393	0.396
		GDCA	0.461	0.531	0.571	0.557	0.527	0.507	0.594	0.486	0.612
		TDCA	0.593	0.625	0.626	0.587	0.543	0.552	0.917	0.868	0.933
		LCA	0.433	0.426	0.44	0.511	0.535	0.549	0.491	0.5	0.479
	A580	CA	GCA	TCA	CDCA	GCDCA	TCDCA	UDCA	GUDCA	DCA	GDCA	TDCA	LCA
	Day1	0.45	1.565	1.794	0.443	3.39	2.312	0.34	0.383	0.359	0.461	0.593	0.433
		0.535	1.699	1.661	0.403	3.155	2.226	0.384	0.414	0.365	0.531	0.625	0.426
		0.414	1.507	1.678	0.386	3.216	2.282	0.354	0.38	0.35	0.571	0.626	0.44
	Day2	0.422	1.734	1.495	0.347	2.674	1.453	0.312	0.336	0.277	0.557	0.587	0.511
		0.438	1.749	1.646	0.345	2.547	1.583	0.306	0.34	0.278	0.527	0.543	0.535
		0.421	1.686	1.675	0.321	2.55	1.621	0.295	0.319	0.278	0.507	0.552	0.549
	Day3	0.343	0.84	0.872	0.359	2.783	2.227	0.441	0.464	0.395	0.594	0.917	0.491
		0.341	0.924	0.887	0.36	2.941	2.212	0.42	0.479	0.393	0.486	0.868	0.5
		0.299	0.834	0.938	0.341	2.859	2.278	0.417	0.477	0.396	0.612	0.933	0.479
	ΔA580	CA	GCA	TCA	CDCA	GCDCA	TCDCA	UDCA	GUDCA	DCA	GDCA	TDCA	LCA
	Day1	0.0693333	1.18433	1.41333	0.0623333	3.00933	1.93133	-0.0406667	0.00233333	-0.0216667	0.0803333	0.212333	0.0523333
		0.154333	1.31833	1.28033	0.0223333	2.77433	1.84533	0.00333333	0.0333333	-0.0156667	0.150333	0.244333	0.0453333
		0.0333333	1.12633	1.29733	0.00533333	2.83533	1.90133	-0.0266667	-0.000666667	-0.0306667	0.190333	0.245333	0.0593333
	Day2	0.144667	1.45667	1.21767	0.0696667	2.39667	1.17567	0.0346667	0.0586667	-0.000333333	0.279667	0.309667	0.233667
		0.160667	1.47167	1.36867	0.0676667	2.26967	1.30567	0.0286667	0.0626667	0.000666667	0.249667	0.265667	0.257667
		0.143667	1.40867	1.39767	0.0436667	2.27267	1.34367	0.0176667	0.0416667	0.000666667	0.229667	0.274667	0.271667
	Day3	-0.0396667	0.457333	0.489333	-0.0236667	2.40033	1.84433	0.0583333	0.0813333	0.0123333	0.211333	0.534333	0.108333
		-0.0416667	0.541333	0.504333	-0.0226667	2.55833	1.82933	0.0373333	0.0963333	0.0103333	0.103333	0.485333	0.117333
		-0.0836667	0.451333	0.555333	-0.0416667	2.47633	1.89533	0.0343333	0.0943333	0.0133333	0.229333	0.550333	0.0963333
