# Supplementary material for: Programmable receptors enable bacterial biosensors to detect pathological biomarkers in clinical samples
Source: Nat Commun. 2021 Sep 1;12:5216. doi: 10.1038/s41467-021-25538-y (PMC8410942; doi:10.1038/s41467-021-25538-y)
Supplement: Supplementary file 6 — Source data [file 41467_2021_25538_MOESM6_ESM.zip › 5_Source data/Fig5B/A_raw data/20200824_Liver transplantation_10_per_serum_2hours-2.xlsx]

## Sheet: Plate 1 - Sheet1
Software Version	3.03.14
Experiment File Path:	C:\Users\synergy\Documents\Hung Ju\Liver transplantation_Exp\20200824_liver transplantation_10per_serum_2hours-2.xpt
Protocol File Path:	C:\Users\Public\Documents\Protocols\HungJu\CRPG_A580_scan.prt
Plate Number	Plate 1
Date	2020-08-24
Time	18:07:02
Reader Type:	Synergy H1
Reader Serial Number:	Unknown
Reading Type	Reader
Procedure Details
Plate Type	96 WELL PLATE
Well Selection	Runtime
Eject plate on completion
Shake	Double Orbital: 0:10 (MM:SS)
	Frequency: 282 cpm (3 mm)
Read	Absorbance Endpoint
	Full Plate
	Wavelengths: 580
	Read Speed: Normal, Delay: 100 msec, Measurements/Data Point: 8
Results
Actual Temperature:	23.8
		1	2	3	4	5	6	7	8	9	10	11	12
	A	0.697	0.752	0.789	1.195	1.085	1.072	1.074	0.794	0.757	0.986	0.753	0.902	580
	B	0.718	0.825	0.862	0.829	0.825	0.873	1.516	1.393	1.531	1.157	0.759	0.822	580
	C	0.847	0.966	1.069	0.68	0.73	0.713	1.186	1.056	0.973	1.425	1.272	1.348	580
	D	0.591	0.755	0.761	1.049	0.941	1.075	1.67	1.394	1.465	0.991	0.919	1.053	580
	E	0.8	0.942	0.921	1.02	0.918	0.995	0.946	0.8	1.129	1.019	1.075	1.152	580
	F	0.706	0.836	0.805	0.957	0.919	0.889	0.788	0.711	0.795	0.899	0.939	0.848	580
	G	0.915	0.884	0.935	0.944	0.875	0.911	0.939	0.855	0.876	0.899	0.974	0.945	580
	H	0.078	0.08	0.12	0.04	0.04	0.04	0.039	0.041	0.038	0.043	0.04	0.067	580
