# Supplementary material for: Programmable receptors enable bacterial biosensors to detect pathological biomarkers in clinical samples
Source: Nat Commun. 2021 Sep 1;12:5216. doi: 10.1038/s41467-021-25538-y (PMC8410942; doi:10.1038/s41467-021-25538-y)
Supplement: Supplementary file 6 — Source data [file 41467_2021_25538_MOESM6_ESM.zip › 5_Source data/FigS3A/A_Raw data/Day2/Table2-1.xls]

## Sheet: Sheet0
	E.coli/GFP | Geometric Mean (BL1-H)			80 UM BILE SALT							NO LIGAND							REF
B1.fcs	185			185	191	196	191	190	177		294	195	203	208	189	183		267
B2.fcs	2681			2681	5459	3215	1337	231	177		752	624	459	242	184	186		267
B3.fcs	4672			4672	6682	4311	1845	230	178		989	867	602	286	188	186		263
B4.fcs	4788			4788	7806	5697	1946	247	177		953	827	586	291	187	177		267
B5.fcs	6461			6461	7949	5411	1677	245	179		1027	913	606	308	306	178		264
B6.fcs	6037			6037	7905	5297	2087	251	183		977	817	549	274	185	175		262
B7.fcs	294
B8.fcs	752
B9.fcs	989
B10.fcs	953
B11.fcs	1027
B12.fcs	977
C1.fcs	191
C2.fcs	5459
C3.fcs	6682
C4.fcs	7806
C5.fcs	7949
C6.fcs	7905
C7.fcs	195
C8.fcs	624
C9.fcs	867
C10.fcs	827
C11.fcs	913
C12.fcs	817
D1.fcs	196
D2.fcs	3215
D3.fcs	4311
D4.fcs	5697
D5.fcs	5411
D6.fcs	5297
D7.fcs	203
D8.fcs	459
D9.fcs	602
D10.fcs	586
D11.fcs	606
D12.fcs	549
E1.fcs	191
E2.fcs	1337
E3.fcs	1845
E4.fcs	1946
E5.fcs	1677
E6.fcs	2087
E7.fcs	208
E8.fcs	242
E9.fcs	286
E10.fcs	291
E11.fcs	308
E12.fcs	274
F1.fcs	190
F2.fcs	231
F3.fcs	230
F4.fcs	247
F5.fcs	245
F6.fcs	251
F7.fcs	189
F8.fcs	184
F9.fcs	188
F10.fcs	187
F11.fcs	306
F12.fcs	185
G1.fcs	177
G2.fcs	177
G3.fcs	178
G4.fcs	177
G5.fcs	179
G6.fcs	183
G7.fcs	183
G8.fcs	186
G9.fcs	186
G10.fcs	177
G11.fcs	178
G12.fcs	175
H1.fcs	267
H2.fcs	267
H3.fcs	263
H10.fcs	267
H11.fcs	264
H12.fcs	262
Mean	1465
SD	2193
