# Supplementary material for: Programmable receptors enable bacterial biosensors to detect pathological biomarkers in clinical samples
Source: Nat Commun. 2021 Sep 1;12:5216. doi: 10.1038/s41467-021-25538-y (PMC8410942; doi:10.1038/s41467-021-25538-y)
Supplement: Supplementary file 6 — Source data [file 41467_2021_25538_MOESM6_ESM.zip › 5_Source data/Fig5B/A_raw data/20200820_Liver transplantation_10_per_serum_2hours.xlsx]

## Sheet: Plate 1 - Sheet1
Software Version	3.03.14
Experiment File Path:	C:\Users\synergy\Documents\Hung Ju\Liver transplantation_Exp\20200820_liver transplantation_10per_serum_2hours.xpt
Protocol File Path:	C:\Users\Public\Documents\Protocols\HungJu\CRPG_A580_scan.prt
Plate Number	Plate 1
Date	2020-08-20
Time	17:56:58
Reader Type:	Synergy H1
Reader Serial Number:	18032017
Reading Type	Reader
Procedure Details
Plate Type	96 WELL PLATE
Well Selection	Runtime
Eject plate on completion
Shake	Double Orbital: 0:10 (MM:SS)
	Frequency: 282 cpm (3 mm)
Read	Absorbance Endpoint
	Full Plate
	Wavelengths: 580
	Read Speed: Normal, Delay: 100 msec, Measurements/Data Point: 8
Results
Actual Temperature:	24.9
		1	2	3	4	5	6	7	8	9	10	11	12
	A	0.795	0.772	0.909	1.015	1.026	0.997	0.949	0.851	0.799	0.92	0.95	0.992	580
	B	0.881	0.863	1.014	1.121	1.057	1.161	1.831	1.663	1.609	0.838	0.862	0.869	580
	C	1.279	1.184	1.214	0.942	0.973	0.947	1.301	1.272	1.333	1.228	1.117	1.222	580
	D	0.778	0.81	0.94	0.939	0.912	1.009	2.034	1.748	1.918	1.05	1.142	1.149	580
	E	1.028	1.023	1.051	1.054	1.101	0.984	0.974	0.942	0.869	0.838	0.926	0.833	580
	F	0.784	0.778	0.823	0.739	0.878	0.826	0.651	0.662	0.812	0.176	0.187	0.215	580
	G	0.089	0.09	0.122	0.128	0.118	0.158	0.15	0.19	0.286	0.197	0.26	0.232	580
	H	0.089	0.085	0.089	0.095	0.084	0.098	0.081	0.108	0.195	0.149	0.211	0.145	580
