# Supplementary material for: Programmable receptors enable bacterial biosensors to detect pathological biomarkers in clinical samples
Source: Nat Commun. 2021 Sep 1;12:5216. doi: 10.1038/s41467-021-25538-y (PMC8410942; doi:10.1038/s41467-021-25538-y)
Supplement: Supplementary file 6 — Source data [file 41467_2021_25538_MOESM6_ESM.zip › 5_Source data/FigS16/A_raw data/20200825_Liver transplantation_10_per_serum_all patient_9 data point.xlsx]

## Sheet: Feuil1
	1	2	3	4	5	6	7	8	9	10	11	12
A	Serum Control			Serum Control + 40 μM GCDCA			Patient 1			Patient 2
B	Patient 3			Patient 4			Patient 5			Patient 6
C	Patient 7			Patient 8			Patient 9			Patient 10
D	Patient 11			Patient 12			Patient 13			Patient 14
E	Patient 15			Patient 16			Patient 17			Patient 18
F	Patient 19			Patient 20			Patient 21			Blank
G	Blank			Blank			Blank			Blank
H	Blank			Blank			Blank			Blank
20200820														20200824														20200825
	1	2	3	4	5	6	7	8	9	10	11	12			1	2	3	4	5	6	7	8	9	10	11	12			1	2	3	4	5	6	7	8	9	10	11	12
A	0.795	0.772	0.909	1.015	1.026	0.997	0.949	0.851	0.799	0.92	0.95	0.992		A	0.697	0.752	0.789	1.195	1.085	1.072	1.074	0.794	0.757	0.986	0.753	0.902		A	0.702	0.761	0.714	0.841	0.926	0.853	0.626	0.707	0.679	0.852	0.811	0.858
B	0.881	0.863	1.014	1.121	1.057	1.161	1.831	1.663	1.609	0.838	0.862	0.869		B	0.718	0.825	0.862	0.829	0.825	0.873	1.516	1.393	1.531	1.157	0.759	0.822		B	0.808	0.878	0.897	0.943	1.076	0.979	1.327	1.378	1.398	0.724	0.751	0.692
C	1.279	1.184	1.214	0.942	0.973	0.947	1.301	1.272	1.333	1.228	1.117	1.222		C	0.847	0.966	1.069	0.68	0.73	0.713	1.186	1.056	0.973	1.425	1.272	1.348		C	0.879	0.906	0.774	0.784	0.853	0.725	0.899	1.018	0.97	1.171	1.125	1.192
D	0.778	0.81	0.94	0.939	0.912	1.009	2.034	1.748	1.918	1.05	1.142	1.149		D	0.591	0.755	0.761	1.049	0.941	1.075	1.67	1.394	1.465	0.991	0.919	1.053		D	0.494	0.56	0.593	0.799	0.853	0.875	1.703	1.446	1.821	0.885	0.9	0.752
E	1.028	1.023	1.051	1.054	1.101	0.984	0.974	0.942	0.869	0.838	0.926	0.833		E	0.8	0.942	0.921	1.02	0.918	0.995	0.946	0.8	1.129	1.019	1.075	1.152		E	0.78	0.818	0.855	0.93	0.84	0.885	0.803	0.859	0.892	0.789	0.739	0.519
F	0.784	0.778	0.823	0.739	0.878	0.826	0.651	0.662	0.812	0.176	0.187	0.215		F	0.706	0.836	0.805	0.957	0.919	0.889	0.788	0.711	0.795	0.899	0.939	0.848		F	0.589	0.716	0.692	0.589	0.67	0.634	0.669	0.677	0.588	0.897	0.874	0.82
G	0.089	0.09	0.122	0.128	0.118	0.158	0.15	0.19	0.286	0.197	0.26	0.232		G	0.915	0.884	0.935	0.944	0.875	0.911	0.939	0.855	0.876	0.899	0.974	0.945		G	0.772	0.888	0.81	1.071	0.997	1.028	0.922	0.929	0.829	0.902	0.909	0.786
H	0.089	0.085	0.089	0.095	0.084	0.098	0.081	0.108	0.195	0.149	0.211	0.145		H	0.078	0.08	0.12	0.04	0.04	0.04	0.039	0.041	0.038	0.043	0.04	0.067		H	1.513	1.814	1.608	1.673	1.508	1.478	1.527	1.556	1.554	1.749	1.026	1.018
	A580			Day1 20200820			Day1 202008204			Day1 20200825				Average	Stdev
	Serum Control			0.795	0.772	0.909	0.697	0.752	0.789	0.702	0.761	0.714		0.765667	0.0648421
	Serum Control + 40 μM GCDCA			1.015	1.026	0.997	1.195	1.085	1.072	0.841	0.926	0.853		1.00111	0.113852
	Patient 1			0.949	0.851	0.799	1.074	0.794	0.757	0.626	0.707	0.679	1	0.804	0.139278
	Patient 2			0.92	0.95	0.992	0.986	0.753	0.902	0.852	0.811	0.858	2	0.891556	0.0804054
	Patient 3			0.881	0.863	1.014	0.718	0.825	0.862	0.808	0.878	0.897	3	0.860667	0.079019
	Patient 4			1.121	1.057	1.161	0.829	0.825	0.873	0.943	1.076	0.979	4	0.984889	0.126104
	Patient 5			1.831	1.663	1.609	1.516	1.393	1.531	1.327	1.378	1.398	5	1.51622	0.163373
	Patient 6			0.838	0.862	0.869	1.157	0.759	0.822	0.724	0.751	0.692	6	0.830444	0.13746
	Patient 7			1.279	1.184	1.214	0.847	0.966	1.069	0.879	0.906	0.774	7	1.01311	0.180217
	Patient 8			0.942	0.973	0.947	0.68	0.73	0.713	0.784	0.853	0.725	8	0.816333	0.114488
	Patient 9			1.301	1.272	1.333	1.186	1.056	0.973	0.899	1.018	0.97	9	1.112	0.162966
	Patient 10			1.228	1.117	1.222	1.425	1.272	1.348	1.171	1.125	1.192	10	1.23333	0.101489
	Patient 11			0.778	0.81	0.94	0.591	0.755	0.761	0.494	0.56	0.593	11	0.698	0.144853
	Patient 12			0.939	0.912	1.009	1.049	0.941	1.075	0.799	0.853	0.875	12	0.939111	0.0917339
	Patient 13			2.034	1.748	1.918	1.67	1.394	1.465	1.703	1.446	1.821	13	1.68878	0.220561
	Patient 14			1.05	1.142	1.149	0.991	0.919	1.053	0.885	0.9	0.752	14	0.982333	0.130497
	Patient 15			1.028	1.023	1.051	0.8	0.942	0.921	0.78	0.818	0.855	15	0.913111	0.104953
	Patient 16			1.054	1.101	0.984	1.02	0.918	0.995	0.93	0.84	0.885	16	0.969667	0.0836406
	Patient 17			0.974	0.942	0.869	0.946	0.8	1.129	0.803	0.859	0.892	17	0.912667	0.101531
	Patient 18			0.838	0.926	0.833	1.019	1.075	1.152	0.789	0.739	0.519	18	0.876667	0.192289
	Patient 19			0.784	0.778	0.823	0.706	0.836	0.805	0.589	0.716	0.692	19	0.747667	0.0790712
	Patient 20			0.739	0.878	0.826	0.957	0.919	0.889	0.589	0.67	0.634	20	0.789	0.134676
	Patient 21			0.651	0.662	0.812	0.788	0.711	0.795	0.669	0.677	0.588	21	0.705889	0.0766493
	Δ A580													Average	Stdev
	Patient 1			0.183333	0.0853333	0.0333333	0.308333	0.0283333	-0.00866667	-0.139667	-0.0586667	-0.0866667	1	0.0383333	0.139278
	Patient 2			0.154333	0.184333	0.226333	0.220333	-0.0126667	0.136333	0.0863333	0.0453333	0.0923333	2	0.125889	0.0804054
	Patient 3			0.115333	0.0973333	0.248333	-0.0476667	0.0593333	0.0963333	0.0423333	0.112333	0.131333	3	0.095	0.079019
	Patient 4			0.355333	0.291333	0.395333	0.0633333	0.0593333	0.107333	0.177333	0.310333	0.213333	4	0.219222	0.126104
	Patient 5			1.06533	0.897333	0.843333	0.750333	0.627333	0.765333	0.561333	0.612333	0.632333	5	0.750556	0.163373
	Patient 6			0.0723333	0.0963333	0.103333	0.391333	-0.00666667	0.0563333	-0.0416667	-0.0146667	-0.0736667	6	0.0647778	0.13746
	Patient 7			0.513333	0.418333	0.448333	0.0813333	0.200333	0.303333	0.113333	0.140333	0.00833333	7	0.247444	0.180217
	Patient 8			0.176333	0.207333	0.181333	-0.0856667	-0.0356667	-0.0526667	0.0183333	0.0873333	-0.0406667	8	0.0506667	0.114488
	Patient 9			0.535333	0.506333	0.567333	0.420333	0.290333	0.207333	0.133333	0.252333	0.204333	9	0.346333	0.162966
	Patient 10			0.462333	0.351333	0.456333	0.659333	0.506333	0.582333	0.405333	0.359333	0.426333	10	0.467667	0.101489
	Patient 11			0.0123333	0.0443333	0.174333	-0.174667	-0.0106667	-0.00466667	-0.271667	-0.205667	-0.172667	11	-0.0676667	0.144853
	Patient 12			0.173333	0.146333	0.243333	0.283333	0.175333	0.309333	0.0333333	0.0873333	0.109333	12	0.173444	0.0917339
	Patient 13			1.26833	0.982333	1.15233	0.904333	0.628333	0.699333	0.937333	0.680333	1.05533	13	0.923111	0.220561
	Patient 14			0.284333	0.376333	0.383333	0.225333	0.153333	0.287333	0.119333	0.134333	-0.0136667	14	0.216667	0.130497
	Patient 15			0.262333	0.257333	0.285333	0.0343333	0.176333	0.155333	0.0143333	0.0523333	0.0893333	15	0.147444	0.104953
	Patient 16			0.288333	0.335333	0.218333	0.254333	0.152333	0.229333	0.164333	0.0743333	0.119333	16	0.204	0.0836406
	Patient 17			0.208333	0.176333	0.103333	0.180333	0.0343333	0.363333	0.0373333	0.0933333	0.126333	17	0.147	0.101531
	Patient 18			0.0723333	0.160333	0.0673333	0.253333	0.309333	0.386333	0.0233333	-0.0266667	-0.246667	18	0.111	0.192289
	Patient 19			0.0183333	0.0123333	0.0573333	-0.0596667	0.0703333	0.0393333	-0.176667	-0.0496667	-0.0736667	19	-0.018	0.0790712
	Patient 20			-0.0266667	0.112333	0.0603333	0.191333	0.153333	0.123333	-0.176667	-0.0956667	-0.131667	20	0.0233333	0.134676
	Patient 21			-0.114667	-0.103667	0.0463333	0.0223333	-0.0546667	0.0293333	-0.0966667	-0.0886667	-0.177667	21	-0.0597778	0.0766493
	Patient 1	Patient 2	Patient 3	Patient 4	Patient 5	Patient 6	Patient 7	Patient 8	Patient 9	Patient 10	Patient 11	Patient 12	Patient 13	Patient 14	Patient 15	Patient 16	Patient 17	Patient 18	Patient 19	Patient 20	Patient 21
	0.183333	0.154333	0.115333	0.355333	1.06533	0.0723333	0.513333	0.176333	0.535333	0.462333	0.0123333	0.173333	1.26833	0.284333	0.262333	0.288333	0.208333	0.0723333	0.0183333	-0.0266667	-0.114667
	0.0853333	0.184333	0.0973333	0.291333	0.897333	0.0963333	0.418333	0.207333	0.506333	0.351333	0.0443333	0.146333	0.982333	0.376333	0.257333	0.335333	0.176333	0.160333	0.0123333	0.112333	-0.103667
	0.0333333	0.226333	0.248333	0.395333	0.843333	0.103333	0.448333	0.181333	0.567333	0.456333	0.174333	0.243333	1.15233	0.383333	0.285333	0.218333	0.103333	0.0673333	0.0573333	0.0603333	0.0463333
	0.308333	0.220333	-0.0476667	0.0633333	0.750333	0.391333	0.0813333	-0.0856667	0.420333	0.659333	-0.174667	0.283333	0.904333	0.225333	0.0343333	0.254333	0.180333	0.253333	-0.0596667	0.191333	0.0223333
	0.0283333	-0.0126667	0.0593333	0.0593333	0.627333	-0.00666667	0.200333	-0.0356667	0.290333	0.506333	-0.0106667	0.175333	0.628333	0.153333	0.176333	0.152333	0.0343333	0.309333	0.0703333	0.153333	-0.0546667
	-0.00866667	0.136333	0.0963333	0.107333	0.765333	0.0563333	0.303333	-0.0526667	0.207333	0.582333	-0.00466667	0.309333	0.699333	0.287333	0.155333	0.229333	0.363333	0.386333	0.0393333	0.123333	0.0293333
	-0.139667	0.0863333	0.0423333	0.177333	0.561333	-0.0416667	0.113333	0.0183333	0.133333	0.405333	-0.271667	0.0333333	0.937333	0.119333	0.0143333	0.164333	0.0373333	0.0233333	-0.176667	-0.176667	-0.0966667
	-0.0586667	0.0453333	0.112333	0.310333	0.612333	-0.0146667	0.140333	0.0873333	0.252333	0.359333	-0.205667	0.0873333	0.680333	0.134333	0.0523333	0.0743333	0.0933333	-0.0266667	-0.0496667	-0.0956667	-0.0886667
	-0.0866667	0.0923333	0.131333	0.213333	0.632333	-0.0736667	0.00833333	-0.0406667	0.204333	0.426333	-0.172667	0.109333	1.05533	-0.0136667	0.0893333	0.119333	0.126333	-0.246667	-0.0736667	-0.131667	-0.177667
	P6	P1	P3	P4	P8	P14	P15	P17	P21	P18	P12	P11	P20	P19	P2	P9	P16	P10	P7	P5	P13

## Sheet: Sigma
		Blank	P1	P2	P3	P4	P5	P6	P7	P8	P9	P10
	A580	0.765667	0.804	0.891556	0.860667	0.984889	1.51622	0.830444	1.01311	0.816333	1.112	1.23333
	Δ A580		0.0383333	0.125889	0.095	0.219222	0.750556	0.0647778	0.247444	0.0506667	0.346333	0.467667
	Sigma (µM)		2.56049	34.4413	7.59411	7.85805	166.206	0.616083	76.2165	7.86282	38.7358	72.9133
		P11	P12	P13	P14	P15	P16	P17	P18	P19	P20	P21
	A580	0.698	0.939111	1.68878	0.982333	0.913111	0.969667	0.912667	0.876667	0.747667	0.789	0.705889
	Δ A580	-0.0676667	0.173444	0.923111	0.216667	0.147444	0.204	0.147	0.111	-0.018	0.0233333	-0.0597778
	Sigma (µM)	18.2428	15.6541	169.912	9.62731	11.1014	56.5765	12.0656	15.3694	20.7122	20.0844	12.6039

## Sheet: Feuil2
			0.616083	0.0647778
			2.56049	0.0383333
			7.59411	0.095
			7.85805	0.219222
			7.86282	0.0506667
			9.62731	0.216667
			11.1014	0.147444
			12.0656	0.147
			12.6039	-0.0597778
			15.3694	0.111
			15.6541	0.173444
			18.2428	-0.0676667
			20.0844	0.0233333
			20.7122	-0.018
			34.4413	0.125889
			38.7358	0.346333
			56.5765	0.204
			72.9133	0.467667
			76.2165	0.247444
			166.206	0.750556
			169.912	0.923111

## Sheet: Feuil3
		P6	0.616083	0.0647778
		P1	2.56049	0.0383333
		P3	7.59411	0.095			Patient 1	Patient 2	Patient 3	Patient 4	Patient 5	Patient 6	Patient 7	Patient 8	Patient 9	Patient 10	Patient 11	Patient 12	Patient 13	Patient 14	Patient 15	Patient 16	Patient 17	Patient 18	Patient 19	Patient 20	Patient 21
		P4	7.85805	0.219222
		P8	7.86282	0.0506667
		P14	9.62731	0.216667
		P15	11.1014	0.147444
		P17	12.0656	0.147
		P21	12.6039	-0.0597778
		P18	15.3694	0.111
		P12	15.6541	0.173444
		P11	18.2428	-0.0676667
		P20	20.0844	0.0233333
		P19	20.7122	-0.018
		P2	34.4413	0.125889			P6	P1	P3	P4	P8	P14	P15	P17	P21	P18	P12	P11	P20	P19	P2	P9	P16	P10	P7	P5	P13
		P9	38.7358	0.346333			0.0723333	0.183333	0.115333	0.355333	0.176333	0.284333	0.262333	0.208333	-0.114667	0.0723333	0.173333	0.0123333	-0.0266667	0.0183333	0.154333	0.535333	0.288333	0.462333	0.513333	1.06533	1.26833
		P16	56.5765	0.204			0.0963333	0.0853333	0.0973333	0.291333	0.207333	0.376333	0.257333	0.176333	-0.103667	0.160333	0.146333	0.0443333	0.112333	0.0123333	0.184333	0.506333	0.335333	0.351333	0.418333	0.897333	0.982333
		P10	72.9133	0.467667			0.103333	0.0333333	0.248333	0.395333	0.181333	0.383333	0.285333	0.103333	0.0463333	0.0673333	0.243333	0.174333	0.0603333	0.0573333	0.226333	0.567333	0.218333	0.456333	0.448333	0.843333	1.15233
		P7	76.2165	0.247444			0.391333	0.308333	-0.0476667	0.0633333	-0.0856667	0.225333	0.0343333	0.180333	0.0223333	0.253333	0.283333	-0.174667	0.191333	-0.0596667	0.220333	0.420333	0.254333	0.659333	0.0813333	0.750333	0.904333
		P5	166.206	0.750556			-0.00666667	0.0283333	0.0593333	0.0593333	-0.0356667	0.153333	0.176333	0.0343333	-0.0546667	0.309333	0.175333	-0.0106667	0.153333	0.0703333	-0.0126667	0.290333	0.152333	0.506333	0.200333	0.627333	0.628333
		P13	169.912	0.923111			0.0563333	-0.00866667	0.0963333	0.107333	-0.0526667	0.287333	0.155333	0.363333	0.0293333	0.386333	0.309333	-0.00466667	0.123333	0.0393333	0.136333	0.207333	0.229333	0.582333	0.303333	0.765333	0.699333
							-0.0416667	-0.139667	0.0423333	0.177333	0.0183333	0.119333	0.0143333	0.0373333	-0.0966667	0.0233333	0.0333333	-0.271667	-0.176667	-0.176667	0.0863333	0.133333	0.164333	0.405333	0.113333	0.561333	0.937333
							-0.0146667	-0.0586667	0.112333	0.310333	0.0873333	0.134333	0.0523333	0.0933333	-0.0886667	-0.0266667	0.0873333	-0.205667	-0.0956667	-0.0496667	0.0453333	0.252333	0.0743333	0.359333	0.140333	0.612333	0.680333
							-0.0736667	-0.0866667	0.131333	0.213333	-0.0406667	-0.0136667	0.0893333	0.126333	-0.177667	-0.246667	0.109333	-0.172667	-0.131667	-0.0736667	0.0923333	0.204333	0.119333	0.426333	0.00833333	0.632333	1.05533
