# Supplementary material for: Programmable receptors enable bacterial biosensors to detect pathological biomarkers in clinical samples
Source: Nat Commun. 2021 Sep 1;12:5216. doi: 10.1038/s41467-021-25538-y (PMC8410942; doi:10.1038/s41467-021-25538-y)
Supplement: Supplementary file 6 — Source data [file 41467_2021_25538_MOESM6_ESM.zip › 5_Source data/Fig5B/A_raw data/20200825_Liver transplantation_10_per_serum_2hours-3.xlsx]

## Sheet: Plate 1 - Sheet1
Software Version	3.03.14
Experiment File Path:	C:\Users\synergy\Documents\Hung Ju\20200712_liver transplantation\20200825_liver transplantation_22per.xpt
Protocol File Path:	C:\Users\Public\Documents\Protocols\HungJu\CRPG_A580_scan.prt
Plate Number	Plate 1
Date	2020-08-25
Time	18:16:14
Reader Type:	Synergy H1
Reader Serial Number:	Unknown
Reading Type	Reader
Procedure Details
Plate Type	96 WELL PLATE
Well Selection	Runtime
Eject plate on completion
Shake	Double Orbital: 0:10 (MM:SS)
	Frequency: 282 cpm (3 mm)
Read	Absorbance Endpoint
	Full Plate
	Wavelengths: 580
	Read Speed: Normal, Delay: 100 msec, Measurements/Data Point: 8
Results
Actual Temperature:	24.5
		1	2	3	4	5	6	7	8	9	10	11	12
	A	0.702	0.761	0.714	0.841	0.926	0.853	0.626	0.707	0.679	0.852	0.811	0.858	580
	B	0.808	0.878	0.897	0.943	1.076	0.979	1.327	1.378	1.398	0.724	0.751	0.692	580
	C	0.879	0.906	0.774	0.784	0.853	0.725	0.899	1.018	0.97	1.171	1.125	1.192	580
	D	0.494	0.56	0.593	0.799	0.853	0.875	1.703	1.446	1.821	0.885	0.9	0.752	580
	E	0.78	0.818	0.855	0.93	0.84	0.885	0.803	0.859	0.892	0.789	0.739	0.519	580
	F	0.589	0.716	0.692	0.589	0.67	0.634	0.669	0.677	0.588	0.897	0.874	0.82	580
	G	0.772	0.888	0.81	1.071	0.997	1.028	0.922	0.929	0.829	0.902	0.909	0.786	580
	H	1.513	1.814	1.608	1.673	1.508	1.478	1.527	1.556	1.554	1.749	1.026	1.018	580

## Sheet: Plate 3 - Sheet1
Software Version	3.03.14
Experiment File Path:	C:\Users\synergy\Documents\Hung Ju\20200712_liver transplantation\20200825_liver transplantation_22per.xpt
Protocol File Path:	C:\Users\Public\Documents\Protocols\HungJu\CRPG_A580_scan.prt
Plate Number	Plate 3
Date	2020-08-25
Time	18:24:47
Reader Type:	Synergy H1
Reader Serial Number:	18032017
Reading Type	Reader
Procedure Details
Plate Type	96 WELL PLATE
Well Selection	Runtime
Eject plate on completion
Shake	Double Orbital: 0:10 (MM:SS)
	Frequency: 282 cpm (3 mm)
Read	Absorbance Endpoint
	Full Plate
	Wavelengths: 580
	Read Speed: Normal, Delay: 100 msec, Measurements/Data Point: 8
Results
Actual Temperature:	24.5
		1	2	3	4	5	6	7	8	9	10	11	12
	A	0.732	0.68	0.542	0.892	0.812	0.784	0.583	0.56	0.491	0.709	0.56	0.554	580
	B	0.635	0.66	0.588	0.694	0.742	0.557	1.045	1.146	1.014	0.629	0.535	0.58	580
	C	0.843	0.801	0.764	0.643	0.668	0.526	0.702	0.717	0.592	0.928	0.709	0.931	580
	D	0.533	0.521	0.422	0.57	0.717	0.499	1.088	1.065	0.918	0.695	0.695	0.781	580
	E	0.703	0.739	0.635	0.691	0.614	0.553	0.628	0.655	0.606	0.513	0.519	0.507	580
	F	0.525	0.452	0.392	0.476	0.476	0.464	0.486	0.663	0.433	0.596	0.621	0.633	580
	G	0.728	0.746	0.637	0.822	0.879	0.725	0.767	0.762	0.718	0.798	0.632	0.842	580
	H	0.109	0.097	0.198	0.173	0.182	0.188	0.181	0.139	0.147	0.169	0.066	0.07	580

## Sheet: Plate 1 - Sheet1 (1)
Software Version	3.03.14
Experiment File Path:	C:\Users\synergy\Documents\Hung Ju\20200712_liver transplantation\20200825_liver transplantation_22per.xpt
Protocol File Path:	C:\Users\Public\Documents\Protocols\HungJu\CRPG_A580_scan.prt
Plate Number	Plate 1
Date	2020-08-25
Time	18:16:14
Reader Type:	Synergy H1
Reader Serial Number:	Unknown
Reading Type	Reader
Procedure Details
Plate Type	96 WELL PLATE
Well Selection	Runtime
Eject plate on completion
Shake	Double Orbital: 0:10 (MM:SS)
	Frequency: 282 cpm (3 mm)
Read	Absorbance Endpoint
	Full Plate
	Wavelengths: 580
	Read Speed: Normal, Delay: 100 msec, Measurements/Data Point: 8
Results
Actual Temperature:	24.5
		1	2	3	4	5	6	7	8	9	10	11	12
	A	0.702	0.761	0.714	0.841	0.926	0.853	0.626	0.707	0.679	0.852	0.811	0.858	580
	B	0.808	0.878	0.897	0.943	1.076	0.979	1.327	1.378	1.398	0.724	0.751	0.692	580
	C	0.879	0.906	0.774	0.784	0.853	0.725	0.899	1.018	0.97	1.171	1.125	1.192	580
	D	0.494	0.56	0.593	0.799	0.853	0.875	1.703	1.446	1.821	0.885	0.9	0.752	580
	E	0.78	0.818	0.855	0.93	0.84	0.885	0.803	0.859	0.892	0.789	0.739	0.519	580
	F	0.589	0.716	0.692	0.589	0.67	0.634	0.669	0.677	0.588	0.897	0.874	0.82	580
	G	0.772	0.888	0.81	1.071	0.997	1.028	0.922	0.929	0.829	0.902	0.909	0.786	580
	H	1.513	1.814	1.608	1.673	1.508	1.478	1.527	1.556	1.554	1.749	1.026	1.018	580
