# Supplementary material for: Programmable receptors enable bacterial biosensors to detect pathological biomarkers in clinical samples
Source: Nat Commun. 2021 Sep 1;12:5216. doi: 10.1038/s41467-021-25538-y (PMC8410942; doi:10.1038/s41467-021-25538-y)
Supplement: Supplementary file 6 — Source data [file 41467_2021_25538_MOESM6_ESM.zip › 5_Source data/Fig2D/B_data processing/DataProcessing_VtrAC titration curve.xlsx]

## Sheet: Plate organization
Plate Organinzation
	1	2	3	4	5	6	7	8	9	10	11	12
A
B	0μM	10μM	20μM	40μM	60μM	80μM	100μM	120μM	160μM	200μM	GDCA
C
D
E	0μM	10μM	20μM	40μM	60μM	80μM	100μM	120μM	160μM	200μM	TDCA
F
G
H							Reference Promoter

## Sheet: Analysis
	TDCA											TDCA
	AFU	Day1			Day2			Day3				RPU	Day1			Day2			Day3				Average_RPU	Stdeva_RPU
	0	583	548	585	814	906	1022	626	558	546		0	1.34573	1.26494	1.35035	1.87894	2.09131	2.35907	1.44499	1.28802	1.26032		1.58707	0.413802
	10	2669	2727	2560	3936	3671	5734	2121	1641	1621		10	6.16081	6.29469	5.90921	9.08541	8.47371	13.2357	4.89587	3.78789	3.74173		6.84278	3.01942
	20	3181	3628	4324	6410	6024	11108	3297	5459	5799		20	7.34265	8.37445	9.98102	14.7961	13.9051	25.6404	7.61041	12.6009	13.3857		12.6263	5.63959
	40	6718	6381	6067	16889	15488	18714	9778	6928	6696		40	15.5071	14.7292	14.0044	38.9846	35.7507	43.1972	22.5704	15.9918	15.4563		24.0213	11.876
	60	8788	8260	9244	22525	24486	23711	14045	11516	10170		60	20.2852	19.0664	21.3378	51.9941	56.5206	54.7317	32.4199	26.5822	23.4753		34.0459	15.8133
	80	10950	9083	16090	14227	27541	28101	16159	17946	16608		80	25.2757	20.9661	37.1403	32.84	63.5725	64.8651	37.2996	41.4245	38.336		40.1911	15.1006
	100	21617	21083	25207	30871	32330	35958	19932	22097	26011		100	49.8982	48.6656	58.1849	71.259	74.6268	83.0013	46.0087	51.0062	60.0408		60.2991	13.1312
	120	15644	17270	20973	33528	33918	39630	26260	24764	24949		120	36.1108	39.8641	48.4116	77.3922	78.2924	91.4773	60.6155	57.1623	57.5894		60.7684	18.5313
	160	28534	25131	27716	39195	37442	41050	30989	24903	28488		160	65.8646	58.0095	63.9764	90.4732	86.4268	94.7551	71.5314	57.4832	65.7584		72.6976	14.1884
	200	29679	30839	32237	40486	41382	42276	30443	36349	25719		200	68.5076	71.1852	74.4122	93.4532	95.5214	97.585	70.2711	83.9038	59.3668		79.3562	13.7114
											Average
	REF	402	404	405	456	429	426	473	461	443	433.222
