# Supplementary material for: Programmable receptors enable bacterial biosensors to detect pathological biomarkers in clinical samples
Source: Nat Commun. 2021 Sep 1;12:5216. doi: 10.1038/s41467-021-25538-y (PMC8410942; doi:10.1038/s41467-021-25538-y)
Supplement: Supplementary file 6 — Source data [file 41467_2021_25538_MOESM6_ESM.zip › 5_Source data/FigS3A/B_data analysis/FigS3A.xlsx]

## Sheet: Sheet0
	E.COLI/GFP | Median (BL1-H)			80 UM BILE SALT							NO LIGAND							REF
B1.fcs	187		PLATE1	184	194	190	190	188	181		195	193	197	199	185	178		280
B2.fcs	6325			5192	7070	5371	1706	222	180		981	802	555	272	192	177		288
B3.fcs	7316			5929	8006	6119	2416	268	176		1287	1101	761	342	189	180		283
B4.fcs	9591			7715	8537	5678	2381	270	180		1387	1246	717	341	189	179		283
B5.fcs	10798			8579	8385	7176	2465	272	181		1307	1245	644	332	192	181		280
B6.fcs	11094			8800	8955	6380	2372	274	181		1354	1111	705	328	190	177		285
B7.fcs	195
B8.fcs	1024		PLATE2	183	193	188	194	189	179		192	183	192	191	188	180		267
B9.fcs	1432			4257	6768	5128	1532	210	177		182	182	420	229	191	184		266
B10.fcs	1579			6433	8873	7909	2545	214	177		1066	1081	602	266	192	181		269
B11.fcs	1461			7543	9367	7645	2934	216	180		1870	1995	618	278	191	178		269
B12.fcs	1501			9117	9463	8665	3348	218	180		1496	1213	833	279	187	182		265
C1.fcs	195			9399	9431	8754	3097	212	181		1427	1229	664	253	186	178		269
C2.fcs	9025
C3.fcs	10194		PLATE3	189	189	187	188	188	177		189	189	189	187	186	177		262
C4.fcs	10982			6412	7194	5198	1961	205	180		596	616	332	229	185	183		268
C5.fcs	10945			8665	10945	7989	3045	217	183		987	916	512	240	186	179		267
C6.fcs	11515			8873	10581	8209	3706	219	176		1122	1103	604	269	189	174		267
C7.fcs	191			9689	9888	8636	3463	220	179		1333	1165	685	269	184	174		259
C8.fcs	786			9624	10229	7194	2964	223	176		1393	1197	638	263	191	178		270
C9.fcs	1180
C10.fcs	1356		PLATE 21	188	191	195	191	192	179		292	186	189	188	191	186		260
C11.fcs	1370			3236	7492	4186	1370	212	180		715	544	343	212	186	189		260
C12.fcs	1192			5832	8813	5715	2029	207	181		1038	853	496	237	190	188		255
D1.fcs	189			5911	10368	7620	2163	215	179		983	803	469	237	189	179		260
D2.fcs	7001			7962	10581	7242	1814	215	182		1088	925	506	247	306	181		258
D3.fcs	8126			7645	10403	7145	2362	214	186		1024	781	433	229	188	177		255
D4.fcs	7441
D5.fcs	9431		PLATE22	186	195	193	193	194	180		193	192	189	191	186	181		257
D6.fcs	8264			4680	7145	5216	1808	216	182		701	629	373	226	190	179		258
D7.fcs	196			6012	10263	7776	2571	225	183		1422	1099	465	240	191	179		255
D8.fcs	456			6978	9955	7671	2284	226	182		1126	1141	549	254	185	184		262
D9.fcs	718			9210	9399	7645	2419	230	182		1427	1103	501	235	188	178		263
D10.fcs	655			9179	9855	8181	2924	229	182		1302	1021	553	242	194	185		264
D11.fcs	563
D12.fcs	642		PLATE23	191	195	193	192	191	179		196	197	196	198	193	182		260
E1.fcs	191			4102	7169	4974	1634	213	179		678	640	376	229	192	179		255
E2.fcs	1877			5952	10403	8016	2511	228	183		1417	1088	526	232	185	184		256
E3.fcs	2827			6543	10091	7909	2403	231	179		627	1157	566	245	191	180		266
E4.fcs	2742			7416	9117	7671	2419	220	184		1422	1157	519	243	191	182		263
E5.fcs	2846			8181	10945	8181	3045	230	182		1293	1122	551	246	191	183		268
E6.fcs	2789
E7.fcs	200
E8.fcs	235		PLATE 31	196	197	196	193	192	183		197	197	197	196	194	186		271
E9.fcs	264			6565	7242	6219	2339	222	184		472	506	310	239	199	190		261
E10.fcs	266			5305	7723	6094	2362	237	185		876	1259	533	250	191	180		259
E11.fcs	259			5216	7645	6838	3643	252	181		1034	960	495	233	192	187		269
E12.fcs	256			7882	7543	7492	2268	248	186		919	827	485	258	192	182		267
F1.fcs	190			9888	8578	6240	1961	235	181		1000	891	606	259	193	182		264
F2.fcs	206
F3.fcs	225		PLATE32	190	191	193	187	187	181		194	191	197	187	185	180		254
F4.fcs	224			5812	9304	7568	2855	226	179		1205	1197	602	247	188	180		258
F5.fcs	225			7145	9755	7121	3280	251	181		1563	2460	1007	263	189	180		250
F6.fcs	225			10761	13500	9788	4115	275	183		2223	2299	1088	311	189	183		253
F7.fcs	187			10368	11437	9117	3546	243	181		903	653	1209	344	184	180		256
F8.fcs	194			7145	11360	8784	2846	248	182		1784	1563	876	273	196	179		259
F9.fcs	190
F10.fcs	190		PLATE33	187	189	187	190	189	176		195	193	191	188	183	178		261
F11.fcs	193			7097	7169	5111	1701	217	177		728	604	349	222	189	180		252
F12.fcs	191			7697	8784	5952	2238	216	180		1088	784	396	238	186	182		253
G1.fcs	183			9755	10438	7073	3045	236	180		1315	1070	447	241	190	179		252
G2.fcs	183			8695	8321	5506	1928	211	178		1398	1172	590	255	184	178		252
G3.fcs	178			8549	7989	6094	1948	217	177		973	1096	444	227	187	179		253
G4.fcs	182
G5.fcs	184		AVERAGE	188.222	192.667	191.333	190.889	190	179.444		204.778	191.222	193	191.667	187.889	180.889	AVERAGE	263.259
G6.fcs	183			5261.44	7394.78	5441.22	1878.44	215.889	179.778		695.333	635.556	406.667	233.889	190.222	182.333
G7.fcs	180			6552.22	9285	6965.67	2555.22	229.222	181		1193.78	1182.33	588.667	256.444	188.778	181.444
G8.fcs	179			7699.44	10053.6	7603.44	2963.78	237.778	180		1298.56	1308.22	617	267.667	189.444	180.333
G9.fcs	183			8768.67	9348.22	7683.33	2630	230.778	181.444		1254.78	1051.11	663.556	273.556	200.889	179.778
G10.fcs	181			8712.22	9749.44	7439.22	2613.22	231.333	180.889		1283.33	1112.33	607.778	257.778	190.667	179.778
G11.fcs	183
G12.fcs	179		stdev	3.92994	2.82843	3.42783	2.36878	2.34521	2.12786		32.794	4.65773	3.7081	4.79583	3.8873	3.29562
H1.fcs	271			1298.75	740.009	951.576	457.857	6.66041	2.22361		288.619	268.152	102.9	17.3381	4.11636	4.58258
H2.fcs	280			1075.57	1112.55	986.749	387.581	19.709	2.95804		235.173	501.136	186.676	34.191	2.53859	2.92024
H3.fcs	275			1810.53	1619.66	1107.56	716.107	22.8023	2		483.572	497.918	195.232	36.9425	2.00693	3.80789
H10.fcs	274			937.349	1198.18	1069.92	657.119	19.9423	2.45515		226.241	203.074	233.586	38.9555	39.5583	2.68225
H11.fcs	270			922.973	1112.18	1069.69	458.735	19.5832	2.93447		258.023	221.177	136.504	30.3677	3.31662	2.86259
H12.fcs	276
Mean	2258	standard error of mean		1.30998	0.942809	1.14261	0.789593	0.781736	0.709286		10.9313	1.55258	1.23603	1.59861	1.29577	1.09854
SD	3548			432.916	246.67	317.192	152.619	2.22014	0.741204		96.2064	89.384	34.3001	5.77938	1.37212	1.52753
				358.522	370.85	328.916	129.194	6.56966	0.986013		78.3911	167.045	62.2254	11.397	0.846197	0.973412
				603.511	539.887	369.187	238.702	7.60076	0.666667		161.191	165.973	65.0773	12.3142	0.668977	1.2693
				312.45	399.394	356.64	219.04	6.64743	0.818384		75.4136	67.6914	77.8621	12.9852	13.1861	0.894082
				307.658	370.725	356.564	152.912	6.52772	0.978156		86.0078	73.7257	45.5015	10.1226	1.10554	0.954198
				80 uM bile salt							No ligand
			RPU of mean	0.714969	0.731851	0.726787	0.725098	0.721722	0.681626		0.777856	0.726365	0.733118	0.728053	0.713703	0.687113
				19.9858	28.0893	20.6687	7.13534	0.820062	0.682893		2.64125	2.41418	1.54474	0.888436	0.722566	0.6926
				24.8889	35.2694	26.4593	9.70611	0.870709	0.687535		4.53461	4.49114	2.23607	0.974114	0.717079	0.689223
				29.2466	38.1888	28.882	11.258	0.903208	0.683737		4.93261	4.96933	2.3437	1.01674	0.719612	0.685003
				33.3081	35.5096	29.1854	9.99015	0.876618	0.689223		4.76632	3.99268	2.52054	1.03911	0.763084	0.682893
				33.0937	37.0336	28.2582	9.92642	0.878728	0.687113		4.87479	4.22524	2.30867	0.979178	0.724254	0.682893
			RPU of Stdev	0.014928	0.0107439	0.0130207	0.00899789	0.00890836	0.00808275		0.124569	0.0176926	0.0140854	0.0182171	0.0147661	0.0125185
				4.93334	2.81095	3.6146	1.73919	0.0252998	0.00844647		1.09633	1.01859	0.390871	0.0658596	0.0156362	0.0174071
				4.08558	4.22606	3.7482	1.47224	0.0748653	0.0112362		0.893314	1.90358	0.709096	0.129876	0.00964293	0.0110926
				6.87738	6.15234	4.20711	2.72016	0.0866153	0.00759707		1.83687	1.89136	0.741596	0.140328	0.00762341	0.0144644
				3.56056	4.55134	4.06413	2.49609	0.0757515	0.00932599		0.859384	0.771385	0.887286	0.147974	0.150264	0.0101886
				3.50595	4.22464	4.06327	1.74252	0.0743873	0.0111467		0.980111	0.840149	0.518517	0.115353	0.0125983	0.0108737
			RPU of SEM	0.00497601	0.00358129	0.00434024	0.0029993	0.00296945	0.00269425		0.041523	0.00589752	0.00469512	0.00607238	0.00492202	0.00417284
				1.64445	0.936984	1.20487	0.579729	0.00843328	0.00281549		0.365443	0.339528	0.13029	0.0219532	0.00521205	0.00580236
				1.36186	1.40869	1.2494	0.490747	0.0249551	0.00374541		0.297771	0.634528	0.236365	0.043292	0.00321431	0.00369754
				2.29246	2.05078	1.40237	0.90672	0.0288718	0.00253236		0.612289	0.630454	0.247199	0.0467758	0.00254114	0.00482147
				1.18685	1.51711	1.35471	0.83203	0.0252505	0.00310866		0.286461	0.257128	0.295762	0.0493246	0.0500879	0.0033962
				1.16865	1.40821	1.35442	0.58084	0.0247958	0.00371556		0.326704	0.28005	0.172839	0.0384509	0.00419944	0.00362456
			FOLD CHANGE
			Swing

## Sheet: Paper Table
RPU of mean	80 uM bile salt
[Benzoic acid, μM]								[Benzoic acid, μM]
	0.714969	19.9858	24.8889	29.2466	33.3081	33.0937			0.777856	2.64125	4.53461	4.93261	4.76632	4.87479			±	±	±	±	±	±			±	±	±	±	±	±
	0.731851	28.0893	35.2694	38.1888	35.5096	37.0336			0.726365	2.41418	4.49114	4.96933	3.99268	4.22524			±	±	±	±	±	±			±	±	±	±	±	±
	0.726787	20.6687	26.4593	28.882	29.1854	28.2582			0.733118	1.54474	2.23607	2.3437	2.52054	2.30867			±	±	±	±	±	±			±	±	±	±	±	±
	0.725098	7.13534	9.70611	11.258	9.99015	9.92642			0.728053	0.888436	0.974114	1.01674	1.03911	0.979178			±	±	±	±	±	±			±	±	±	±	±	±
	0.721722	0.820062	0.870709	0.903208	0.876618	0.878728			0.713703	0.722566	0.717079	0.719612	0.763084	0.724254			±	±	±	±	±	±			±	±	±	±	±	±
	0.681626	0.682893	0.687535	0.683737	0.689223	0.687113			0.687113	0.6926	0.689223	0.685003	0.682893	0.682893			±	±	±	±	±	±			±	±	±	±	±	±
							[IPTG, μM]								[IPTG, μM]
RPU of stdev	0.014928	4.93334	4.08558	6.87738	3.56056	3.50595			0.124569	0.0176926	0.0140854	0.0182171	0.0147661	0.0125185
	0.0107439	2.81095	4.22606	6.15234	4.55134	4.22464			1.09633	1.01859	0.390871	0.0658596	0.0156362	0.0174071
	0.0130207	3.6146	3.7482	4.20711	4.06413	4.06327			0.893314	1.90358	0.709096	0.129876	0.00964293	0.0110926
	0.00899789	1.73919	1.47224	2.72016	2.49609	1.74252			1.83687	1.89136	0.741596	0.140328	0.00762341	0.0144644
	0.00890836	0.0252998	0.0748653	0.0866153	0.0757515	0.0743873			0.859384	0.771385	0.887286	0.147974	0.150264	0.0101886
	0.00808275	0.00844647	0.0112362	0.00759707	0.00932599	0.0111467			0.980111	0.840149	0.518517	0.115353	0.0125983	0.0108737
	0.00463106	1.70971	1.36557	2.43684	1.46046	1.54976			0.0416784	0.373955	0.31395	0.625446	0.300299	0.340013
	0.0036932	1.14633	1.3147	1.95264	1.58093	1.5339			0.00585864	0.339285	0.635744	0.632345	0.281428	0.283107
	0.00443811	1.37594	1.26864	1.08095	1.51646	1.29592			0.00455781	0.113719	0.231575	0.244441	0.299914	0.168334
	0.00298056	0.576148	0.499848	0.875637	0.835543	0.574886			0.00634752	0.0127215	0.0168939	0.0315113	0.0410455	0.0194494
	0.00282603	0.00883823	0.0169098	0.024921	0.0160145	0.0143569			0.00477417	0.00543349	0.00326779	0.00255064	0.0502414	0.0042045
	0.00304755	0.00314179	0.00328832	0.00267933	0.00328832	0.00383621			0.00399099	0.00550731	0.0036932	0.00480228	0.00365043	0.00342205
Fold change								Swing
	0.919154	7.56679	5.48864	5.92924	6.98822	6.78874			-0.0628869	17.3445	20.3542	24.314	28.5418	28.2189
	1.00755	11.6351	7.85312	7.6849	8.89366	8.76486			0.00548678	25.6752	30.7783	33.2195	31.5169	32.8084
	0.991364	13.3801	11.833	12.3232	11.579	12.24			-0.00633089	19.1239	24.2233	26.5383	26.6649	25.9495
	0.995942	8.03135	9.96404	11.0726	9.61413	10.1375			-0.00295442	6.2469	8.73199	10.2413	8.95104	8.94724
	1.01124	1.13493	1.21424	1.25513	1.14878	1.21329			0.00801913	0.0974958	0.15363	0.183596	0.113534	0.154474
	0.992015	0.985984	0.997551	0.998152	1.00927	1.00618			-0.00548678	-0.00970737	-0.00168824	-0.00126618	0.00633089	0.0042206
RPU of avereage
	0.71	19.99	24.89	29.25	33.31	33.09			0.78	2.64	4.53	4.93	4.77	4.87
	0.73	28.09	35.27	38.19	35.51	37.03			0.73	2.41	4.49	4.97	3.99	4.23
	0.73	20.67	26.46	28.88	29.19	28.26			0.73	1.54	2.24	2.34	2.52	2.31
	0.73	7.14	9.71	11.26	9.99	9.93			0.73	0.89	0.97	1.02	1.04	0.98
	0.72	0.82	0.87	0.9	0.88	0.88			0.71	0.72	0.72	0.72	0.76	0.72
	0.68	0.68	0.69	0.68	0.69	0.69			0.69	0.69	0.69	0.69	0.68	0.68
RPU of stdev	0.01	4.93	4.09	6.88	3.56	3.51			0.12	0.02	0.01	0.02	0.01	0.01
	0.01	2.81	4.23	6.15	4.55	4.22			1.1	1.02	0.39	0.07	0.02	0.02
	0.01	3.61	3.75	4.21	4.06	4.06			0.89	1.9	0.71	0.13	0.01	0.01
	0.01	1.74	1.47	2.72	2.5	1.74			1.84	1.89	0.74	0.14	0.01	0.01
	0.01	0.03	0.07	0.09	0.08	0.07			0.86	0.77	0.89	0.15	0.15	0.01
	0.01	0.01	0.01	0.01	0.01	0.01			0.98	0.84	0.52	0.12	0.01	0.01
RPU of mean	[Taurocholic acid] = 80 μM
[Benzoic acid, μM]
2000	0.71±0.01	19.99±4.93	24.89±4.09	29.25±6.88	33.31±3.56	33.09±3.51
1500	0.73±0.01	28.09±2.81	35.27±4.23	38.19±6.15	35.51±4.55	37.03±4.22
1000	0.73±0.01	20.67±3.61	26.46±3.75	28.88±4.21	29.19±4.06	28.26±4.06
500	0.73±0.01	7.14±1.74	9.71±1.47	11.26±2.72	9.99±2.5	9.93±1.74
100	0.72±0.01	0.82±0.03	0.87±0.07	0.9±0.09	0.88±0.08	0.88±0.07
0	0.68±0.01	0.68±0.01	0.69±0.01	0.68±0.01	0.69±0.01	0.69±0.01
	0	100	500	1000	1500	2000	[IPTG, μM]
RPU of mean	[Taurocholic acid] = 0 μM
[Benzoic acid, μM]
2000	0.78±0.12	2.64±0.02	4.53±0.01	4.93±0.02	4.77±0.01	4.87±0.01
1500	0.73±1.1	2.41±1.02	4.49±0.39	4.97±0.07	3.99±0.02	4.23±0.02
1000	0.73±0.89	1.54±1.9	2.24±0.71	2.34±0.13	2.52±0.01	2.31±0.01
500	0.73±1.84	0.89±1.89	0.97±0.74	1.02±0.14	1.04±0.01	0.98±0.01
100	0.71±0.86	0.72±0.77	0.72±0.89	0.72±0.15	0.76±0.15	0.72±0.01
0	0.69±0.98	0.69±0.84	0.69±0.52	0.69±0.12	0.68±0.01	0.68±0.01
	0	100	500	1000	1500	2000	[IPTG, μM]
[Benzoic acid, μM]	[Taurocholic acid] = 80 μM (Unit: RPU)
2000	0,72±0,01	20,54±5,13	25,57±4,1	30,15±7,31	34,37±4,38	34,19±4,65
1500	0,74±0,01	29,02±3,44	36,33±3,94	39,37±5,86	36,73±4,74	38,26±4,6
1000	0,73±0,01	21,44±4,13	27,41±3,81	29,74±3,24	30,25±4,55	29,16±3,89
500	0,73±0,01	7,23±1,73	9,92±1,5	11,45±2,63	10,19±2,51	10,14±1,72
100	0,73±0,01	0,82±0,03	0,86±0,05	0,89±0,07	0,86±0,05	0,86±0,04
0	0,69±0,01	0,69±0,01	0,69±0,01	0,69±0,01	0,69±0,01	0,69±0,01
	0	100	500	1000	1500	2000	[IPTG, μM]
[Benzoic acid, μM]	[Taurocholic acid] = 0 μM (Unit: RPU)
2000	0,78±0,13	2,67±1,12	4,61±0,94	5,03±1,88	4,85±0,9	4,96±1,02
1500	0,73±0,02	2,42±1,02	4,54±1,91	5,03±1,9	4,06±0,84	4,28±0,85
1000	0,74±0,01	1,51±0,34	2,23±0,69	2,33±0,73	2,5±0,9	2,29±0,51
500	0,73±0,02	0,88±0,04	0,94±0,05	0,99±0,09	1,01±0,12	0,95±0,06
100	0,72±0,01	0,73±0,02	0,72±0,01	0,72±0,01	0,77±0,15	0,73±0,01
0	0,69±0,01	0,7±0,02	0,69±0,01	0,69±0,01	0,69±0,01	0,69±0,01
	0	100	500	1000	1500	2000	[IPTG, μM]

## Sheet: MATLAB
	80 uM bile salt							No ligand
RPU of mean	0.714969	19.9858	24.8889	29.2466	33.3081	33.0937		0.777856	2.64125	4.53461	4.93261	4.76632	4.87479
	0.731851	28.0893	35.2694	38.1888	35.5096	37.0336		0.726365	2.41418	4.49114	4.96933	3.99268	4.22524
	0.726787	20.6687	26.4593	28.882	29.1854	28.2582		0.733118	1.54474	2.23607	2.3437	2.52054	2.30867
	0.725098	7.13534	9.70611	11.258	9.99015	9.92642		0.728053	0.888436	0.974114	1.01674	1.03911	0.979178
	0.721722	0.820062	0.870709	0.903208	0.876618	0.878728		0.713703	0.722566	0.717079	0.719612	0.763084	0.724254
	0.681626	0.682893	0.687535	0.683737	0.689223	0.687113		0.687113	0.6926	0.689223	0.685003	0.682893	0.682893
RPU of Stdev	0.014928	4.93334	4.08558	6.87738	3.56056	3.50595		0.124569	0.0176926	0.0140854	0.0182171	0.0147661	0.0125185
	0.0107439	2.81095	4.22606	6.15234	4.55134	4.22464		1.09633	1.01859	0.390871	0.0658596	0.0156362	0.0174071
	0.0130207	3.6146	3.7482	4.20711	4.06413	4.06327		0.893314	1.90358	0.709096	0.129876	0.00964293	0.0110926
	0.00899789	1.73919	1.47224	2.72016	2.49609	1.74252		1.83687	1.89136	0.741596	0.140328	0.00762341	0.0144644
	0.00890836	0.0252998	0.0748653	0.0866153	0.0757515	0.0743873		0.859384	0.771385	0.887286	0.147974	0.150264	0.0101886
	0.00808275	0.00844647	0.0112362	0.00759707	0.00932599	0.0111467		0.980111	0.840149	0.518517	0.115353	0.0125983	0.0108737
	0.00463105509618205	1.70970555628361	1.36556635462798	2.43683890082474	1.46045621173168	1.54975536587148		0.0416784193628717	0.373955066942172	0.313949629230186	0.62544572039163	0.300298692124405	0.340012508595047
	0.00369319969797981	1.14632749014927	1.31469570414135	1.952639628324	1.58092876465102	1.53390245574109		0.00585863871465339	0.339285365950862	0.635743987312362	0.632344874478604	0.281427814736619	0.283107320986438
	0.00443811201858864	1.3759354322878	1.26864019708862	1.08095428549569	1.51645537970064	1.29592024434587		0.00455781291915908	0.113718683551196	0.231575133931151	0.24444138931027	0.299913640788806	0.168333901194798
	0.00298056498188314	0.576147952825361	0.499848448223144	0.875637136295579	0.835542507318433	0.574886398645887		0.00634752131487892	0.0127215219242506	0.0168938524732814	0.0315113143864879	0.0410454656776724	0.0194493702645664
	0.00282602500828772	0.00883823174963994	0.0169097800561466	0.0249209975231446	0.0160144530154084	0.0143569270941161		0.00477416973928602	0.00543349092920172	0.00326779254830365	0.0025506449012481	0.050241431353464	0.00420449761518306
	0.00304755233423812	0.0031417913522964	0.00328832338408389	0.00267932866779782	0.00328832338408389	0.00383621484352358		0.00399098574060936	0.00550730777377674	0.00369319969797981	0.00480228089335083	0.00365043167541074	0.0034220492313924
Fold Change	0.919154	7.56679	5.48864	5.92924	6.98822	6.78874
	1.00755	11.6351	7.85312	7.6849	8.89366	8.76486
	0.991364	13.3801	11.833	12.3232	11.579	12.24
	0.995942	8.03135	9.96404	11.0726	9.61413	10.1375
	1.01124	1.13493	1.21424	1.25513	1.14878	1.21329
	0.992015	0.985984	0.997551	0.998152	1.00927	1.00618
Swing	-0.0628869	17.3445	20.3542	24.314	28.5418	28.2189
	0.00548678	25.6752	30.7783	33.2195	31.5169	32.8084
	-0.00633089	19.1239	24.2233	26.5383	26.6649	25.9495
	-0.00295442	6.2469	8.73199	10.2413	8.95104	8.94724
	0.00801913	0.0974958	0.15363	0.183596	0.113534	0.154474
	-0.00548678	-0.00970737	-0.00168824	-0.00126618	0.00633089	0.0042206
Matlab data
0.777855936972425	2.64124929656725	4.53460889138998	4.93261114237479	4.76631963984243	4.87478897017445		0.71496904895892	19.9857906584131	24.888857625211	29.2466235227912	33.3081035453011	33.0936972425436
0.726364659538548	2.41418120427687	4.49113674732696	4.96933033202026	3.99268429938098	4.22523916713562		0.731851435002814	28.0893359594823	35.2694147439505	38.1888013505909	35.5095666854249	37.0336240855374
0.733117613956106	1.54473832301632	2.23607203151379	2.34369724254361	2.5205402363534	2.30866629150253		0.726786719189646	20.6686831738886	26.4593415869443	28.8819639842431	29.1854248733821	28.2581598199212
0.728052898142938	0.888435565559933	0.974113674732696	1.01674169949353	1.03911086100169	0.979178390545864		0.725098480585256	7.13534046145189	9.70610579628588	11.2580191333709	9.9901519414744	9.9264209341587
0.713702870005627	0.722566122678672	0.717079347214406	0.71961170512099	0.763083849184018	0.724254361283061		0.721722003376477	0.820061902082161	0.870709060213844	0.90320765334834	0.876617895329207	0.878728193584693
0.687113111986494	0.69259988745076	0.689223410241981	0.685002813731007	0.682892515475521	0.682892515475521		0.681626336522229	0.682892515475521	0.687535171637591	0.683736634777715	0.689223410241981	0.687113111986494
