# Supplementary material for: Programmable receptors enable bacterial biosensors to detect pathological biomarkers in clinical samples
Source: Nat Commun. 2021 Sep 1;12:5216. doi: 10.1038/s41467-021-25538-y (PMC8410942; doi:10.1038/s41467-021-25538-y)
Supplement: Supplementary file 6 — Source data [file 41467_2021_25538_MOESM6_ESM.zip › 5_Source data/Fig4C/A_raw data/Raw_GCDCA_0-40/20200805_titration curve_37 degree_GCDCA_standard_Changing OD_and time 15-60 mins_0-40.xlsx]

## Sheet: Plate 1 - Sheet1
Software Version	3.03.14
Experiment File Path:	C:\Users\synergy\Documents\Hung Ju\Titration curve\20200805_titration curve-standard_2_OD and time change_60 mins_0-40_1.xpt
Protocol File Path:	C:\Users\Public\Documents\Protocols\HungJu\CRPG_A580_scan.prt
Plate Number	Plate 1
Date	2020-08-05
Time	17:20:18
Reader Type:	Synergy H1
Reader Serial Number:	Unknown
Reading Type	Reader
Procedure Details
Plate Type	96 WELL PLATE
Well Selection	Runtime
Eject plate on completion
Shake	Double Orbital: 0:10 (MM:SS)
	Frequency: 282 cpm (3 mm)
Read	Absorbance Endpoint
	Full Plate
	Wavelengths: 580
	Read Speed: Normal, Delay: 100 msec, Measurements/Data Point: 8
Results
Actual Temperature:	25.8
		1	2	3	4	5	6	7	8	9	10	11	12
	A	0.147	0.136	0.144	0.2	0.196	0.201	0.292	0.38	0.358	0.667	0.618	0.628	580
	B	0.144	0.139	0.142	0.208	0.203	0.179	0.344	0.381	0.352	0.56	0.61	0.533	580
	C	0.147	0.138	0.147	0.214	0.208	0.202	0.348	0.365	0.356	0.548	0.568	0.53	580
	D	0.14	0.142	0.132	0.214	0.208	0.2	0.416	0.376	0.361	0.596	0.596	0.593	580
	E	0.155	0.146	0.15	0.2	0.207	0.209	0.426	0.385	0.352	0.609	0.606	0.582	580
	F	0.179	0.162	0.165	0.235	0.231	0.226	0.391	0.434	0.413	0.618	0.675	0.603	580
	G	0.2	0.187	0.208	0.261	0.266	0.253	0.46	0.472	0.496	0.746	0.758	0.688	580
	H	0.268	0.21	0.214	0.302	0.306	0.293	0.509	0.527	0.528	0.891	0.858	0.866	580

## Sheet: Plate 2 - Sheet1
Software Version	3.03.14
Experiment File Path:	C:\Users\synergy\Documents\Hung Ju\Titration curve\20200805_titration curve-standard_2_OD and time change_60 mins_0-40_1.xpt
Protocol File Path:	C:\Users\Public\Documents\Protocols\HungJu\CRPG_A580_scan.prt
Plate Number	Plate 2
Date	2020-08-05
Time	17:22:24
Reader Type:	Synergy H1
Reader Serial Number:	18032017
Reading Type	Reader
Procedure Details
Plate Type	96 WELL PLATE
Well Selection	Runtime
Eject plate on completion
Shake	Double Orbital: 0:10 (MM:SS)
	Frequency: 282 cpm (3 mm)
Read	Absorbance Endpoint
	Full Plate
	Wavelengths: 580
	Read Speed: Normal, Delay: 100 msec, Measurements/Data Point: 8
Results
Actual Temperature:	25.9
		1	2	3	4	5	6	7	8	9	10	11	12
	A	0.154	0.168	0.166	0.223	0.226	0.224	0.394	0.394	0.364	0.625	0.584	0.623	580
	B	0.155	0.172	0.168	0.232	0.219	0.219	0.401	0.404	0.413	0.57	0.592	0.625	580
	C	0.171	0.177	0.174	0.241	0.234	0.23	0.425	0.412	0.409	0.631	0.657	0.657	580
	D	0.176	0.196	0.191	0.257	0.253	0.259	0.466	0.439	0.449	0.619	0.667	0.705	580
	E	0.233	0.237	0.238	0.307	0.318	0.336	0.528	0.502	0.52	0.8	0.793	0.887	580
	F	0.392	0.386	0.382	0.471	0.468	0.468	0.758	0.795	0.795	1.062	1.17	1.345	580
	G	0.532	0.565	0.553	0.68	0.7	0.679	1.115	1.109	1.118	1.569	1.168	1.756	580
	H	0.621	0.743	0.637	0.879	0.906	0.905	1.372	1.41	1.39	1.858	1.593	2.085	580

## Sheet: Plate 3 - Sheet1
Software Version	3.03.14
Experiment File Path:	C:\Users\synergy\Documents\Hung Ju\Titration curve\20200805_titration curve-standard_2_OD and time change_60 mins_0-40_1.xpt
Protocol File Path:	C:\Users\Public\Documents\Protocols\HungJu\CRPG_A580_scan.prt
Plate Number	Plate 3
Date	2020-08-05
Time	17:24:01
Reader Type:	Synergy H1
Reader Serial Number:	18032017
Reading Type	Reader
Procedure Details
Plate Type	96 WELL PLATE
Well Selection	Runtime
Eject plate on completion
Shake	Double Orbital: 0:10 (MM:SS)
	Frequency: 282 cpm (3 mm)
Read	Absorbance Endpoint
	Full Plate
	Wavelengths: 580
	Read Speed: Normal, Delay: 100 msec, Measurements/Data Point: 8
Results
Actual Temperature:	25.9
		1	2	3	4	5	6	7	8	9	10	11	12
	A	0.175	0.176	0.177	0.262	0.249	0.24	0.449	0.459	0.464	0.67	0.686	0.789	580
	B	0.173	0.193	0.182	0.263	0.271	0.265	0.423	0.439	0.466	0.677	0.655	0.754	580
	C	0.207	0.215	0.199	0.285	0.305	0.291	0.44	0.513	0.505	0.744	0.689	0.797	580
	D	0.208	0.25	0.234	0.323	0.318	0.324	0.467	0.505	0.509	0.739	0.769	0.917	580
	E	0.37	0.382	0.367	0.489	0.537	0.48	0.669	0.719	0.74	0.887	1	1.158	580
	F	0.93	0.669	0.617	0.781	0.785	0.688	1.128	1.114	1.151	1.29	1.513	1.627	580
	G	0.917	0.928	0.839	1.04	1.183	1.021	1.511	1.619	1.615	2.035	2.367	2.459	580
	H	1.594	1.056	1.389	1.28	1.404	1.196	1.83	1.867	1.949	2.47	2.601	3.193	580

## Sheet: Plate 4 - Sheet1
Software Version	3.03.14
Experiment File Path:	C:\Users\synergy\Documents\Hung Ju\Titration curve\20200805_titration curve-standard_2_OD and time change_60 mins_0-40_1.xpt
Protocol File Path:	C:\Users\Public\Documents\Protocols\HungJu\CRPG_A580_scan.prt
Plate Number	Plate 4
Date	2020-08-05
Time	17:25:34
Reader Type:	Synergy H1
Reader Serial Number:	18032017
Reading Type	Reader
Procedure Details
Plate Type	96 WELL PLATE
Well Selection	Runtime
Eject plate on completion
Shake	Double Orbital: 0:10 (MM:SS)
	Frequency: 282 cpm (3 mm)
Read	Absorbance Endpoint
	Full Plate
	Wavelengths: 580
	Read Speed: Normal, Delay: 100 msec, Measurements/Data Point: 8
Results
Actual Temperature:	25.9
		1	2	3	4	5	6	7	8	9	10	11	12
	A	0.199	0.201	0.204	0.303	0.331	0.298	0.486	0.503	0.516	0.68	0.741	0.716	580
	B	0.223	0.235	0.227	0.345	0.323	0.313	0.544	0.573	0.506	0.69	0.771	0.75	580
	C	0.262	0.289	0.3	0.383	0.371	0.369	0.586	0.573	0.559	0.702	0.758	0.841	580
	D	0.345	0.401	0.409	0.441	0.452	0.493	0.636	0.72	0.621	0.799	0.833	0.976	580
	E	0.597	0.652	0.68	0.811	0.84	0.837	0.957	1.054	1.011	1.27	1.202	1.448	580
	F	1.099	1.126	1.208	1.337	1.204	1.303	1.799	1.955	2.045	1.909	2.067	2.208	580
	G	1.428	1.478	1.485	1.796	1.661	1.724	2.338	2.585	2.72	2.963	2.978	3.209	580
	H	1.55	1.65	1.648	1.946	1.795	2.051	2.88	2.747	2.844	2.984	3.595	3.685	580
