# Supplementary material for: Programmable receptors enable bacterial biosensors to detect pathological biomarkers in clinical samples
Source: Nat Commun. 2021 Sep 1;12:5216. doi: 10.1038/s41467-021-25538-y (PMC8410942; doi:10.1038/s41467-021-25538-y)
Supplement: Supplementary file 6 — Source data [file 41467_2021_25538_MOESM6_ESM.zip › 5_Source data/FigS3A/A_Raw data/Day2/Table2-2.xls]

## Sheet: Sheet0
	E.coli/GFP | Geometric Mean (BL1-H)			80 UM BILE SALT							NO LIGAND							REF
B1.fcs	184			184	194	193	192	191	178		193	195	189	192	184	178		265
B2.fcs	3884			3884	5530	4067	1682	246	180		745	695	490	259	188	177		266
B3.fcs	4959			4959	8014	5928	2276	274	181		1295	1058	582	293	189	177		262
B4.fcs	5591			5591	7783	5914	2066	278	180		1030	1090	648	318	183	181		269
B5.fcs	7282			7282	7334	5858	2139	283	180		1292	1061	610	288	187	176		270
B6.fcs	7265			7265	7569	6303	2547	285	179		1192	994	652	300	193	182		270
B7.fcs	193
B8.fcs	745
B9.fcs	1295
B10.fcs	1030
B11.fcs	1292
B12.fcs	1192
C1.fcs	194
C2.fcs	5530
C3.fcs	8014
C4.fcs	7783
C5.fcs	7334
C6.fcs	7569
C7.fcs	195
C8.fcs	695
C9.fcs	1058
C10.fcs	1090
C11.fcs	1061
C12.fcs	994
D1.fcs	193
D2.fcs	4067
D3.fcs	5928
D4.fcs	5914
D5.fcs	5858
D6.fcs	6303
D7.fcs	189
D8.fcs	490
D9.fcs	582
D10.fcs	648
D11.fcs	610
D12.fcs	652
E1.fcs	192
E2.fcs	1682
E3.fcs	2276
E4.fcs	2066
E5.fcs	2139
E6.fcs	2547
E7.fcs	192
E8.fcs	259
E9.fcs	293
E10.fcs	318
E11.fcs	288
E12.fcs	300
F1.fcs	191
F2.fcs	246
F3.fcs	274
F4.fcs	278
F5.fcs	283
F6.fcs	285
F7.fcs	184
F8.fcs	188
F9.fcs	189
F10.fcs	183
F11.fcs	187
F12.fcs	193
G1.fcs	178
G2.fcs	180
G3.fcs	181
G4.fcs	180
G5.fcs	180
G6.fcs	179
G7.fcs	178
G8.fcs	177
G9.fcs	177
G10.fcs	181
G11.fcs	176
G12.fcs	182
H1.fcs	265
H2.fcs	266
H3.fcs	262
H10.fcs	269
H11.fcs	270
H12.fcs	270
Mean	1626
SD	2380
