# Supplementary material for: Programmable receptors enable bacterial biosensors to detect pathological biomarkers in clinical samples
Source: Nat Commun. 2021 Sep 1;12:5216. doi: 10.1038/s41467-021-25538-y (PMC8410942; doi:10.1038/s41467-021-25538-y)
Supplement: Supplementary file 6 — Source data [file 41467_2021_25538_MOESM6_ESM.zip › 5_Source data/FigS3A/A_Raw data/Day2/Table2-3.xls]

## Sheet: Sheet0
	E.coli/GFP | Geometric Mean (BL1-H)			80 UM BILE SALT							NO LIGAND							REF
B1.fcs	189			189	194	192	191	189	177		220	199	197	198	191	180		267
B2.fcs	3480			3480	5527	3870	1550	243	177		723	696	492	263	190	176		263
B3.fcs	4919			4919	8030	6218	2233	279	180		1284	1045	624	283	184	181		263
B4.fcs	5372			5372	7854	6076	2131	285	177		676	1092	664	311	189	178		274
B5.fcs	5997			5997	7082	5969	2171	270	181		1283	1106	627	301	189	179		270
B6.fcs	6611			6611	8405	6266	2592	285	179		1198	1072	647	304	190	181		276
B7.fcs	220
B8.fcs	723
B9.fcs	1284
B10.fcs	676
B11.fcs	1283
B12.fcs	1198
C1.fcs	194
C2.fcs	5527
C3.fcs	8030
C4.fcs	7854
C5.fcs	7082
C6.fcs	8405
C7.fcs	199
C8.fcs	696
C9.fcs	1045
C10.fcs	1092
C11.fcs	1106
C12.fcs	1072
D1.fcs	192
D2.fcs	3870
D3.fcs	6218
D4.fcs	6076
D5.fcs	5969
D6.fcs	6266
D7.fcs	197
D8.fcs	492
D9.fcs	624
D10.fcs	664
D11.fcs	627
D12.fcs	647
E1.fcs	191
E2.fcs	1550
E3.fcs	2233
E4.fcs	2131
E5.fcs	2171
E6.fcs	2592
E7.fcs	198
E8.fcs	263
E9.fcs	283
E10.fcs	311
E11.fcs	301
E12.fcs	304
F1.fcs	189
F2.fcs	243
F3.fcs	279
F4.fcs	285
F5.fcs	270
F6.fcs	285
F7.fcs	191
F8.fcs	190
F9.fcs	184
F10.fcs	189
F11.fcs	189
F12.fcs	190
G1.fcs	177
G2.fcs	177
G3.fcs	180
G4.fcs	177
G5.fcs	181
G6.fcs	179
G7.fcs	180
G8.fcs	176
G9.fcs	181
G10.fcs	178
G11.fcs	179
G12.fcs	181
H1.fcs	267
H2.fcs	263
H3.fcs	263
H10.fcs	274
H11.fcs	270
H12.fcs	276
Mean	1603
SD	2351
