# Supplementary material for: Programmable receptors enable bacterial biosensors to detect pathological biomarkers in clinical samples
Source: Nat Commun. 2021 Sep 1;12:5216. doi: 10.1038/s41467-021-25538-y (PMC8410942; doi:10.1038/s41467-021-25538-y)
Supplement: Supplementary file 6 — Source data [file 41467_2021_25538_MOESM6_ESM.zip › 5_Source data/Fig2B/B_data processing/Data Proccessing_Fig2B_20210522.xlsx]

## Sheet: Plate organization
	D1P1	1	2	3	4	5	6	7	8	9	10	11	12
	A	P14 - TCA 0 µM			P10 - TCA 0 µM			P9 - TCA 0 µM			P14 - TCA 160 µM
	B	P14 - TCA 10 µM			P10 - TCA 10 µM			P9 - TCA 10 µM			P14 - TCA 200 µM
	C	P14 - TCA 20 µM			P10 - TCA 20 µM			P9 - TCA 20 µM			P10 - TCA 160 µM
	D	P14 - TCA 40 µM			P10 - TCA 40 µM			P9 - TCA 40 µM			P10 - TCA 200 µM
	E	P14 - TCA 60 µM			P10 - TCA 60 µM			P9 - TCA 60 µM			P9 - TCA 160 µM
	F	P14 - TCA 80 µM			P10 - TCA 80 µM			P9 - TCA 80 µM			P9 - TCA 200 µM
	G	P14 - TCA 100 µM			P10 - TCA 100 µM			P9 - TCA 100 µM			none
	H	P14 - TCA 120 µM			P10 - TCA 120 µM			P9 - TCA 120 µM			Reference Promoter
	D2P1	1	2	3	4	5	6	7	8	9	10	11	12
	A	P14 - TCA 0 µM			P10 - TCA 0 µM			P9 - TCA 0 µM			P14 - TCA 160 µM
	B	P14 - TCA 10 µM			P10 - TCA 10 µM			P9 - TCA 10 µM			P14 - TCA 200 µM
	C	P14 - TCA 20 µM			P10 - TCA 20 µM			P9 - TCA 20 µM			P10 - TCA 160 µM
	D	P14 - TCA 40 µM			P10 - TCA 40 µM			P9 - TCA 40 µM			P10 - TCA 200 µM
	E	P14 - TCA 60 µM			P10 - TCA 60 µM			P9 - TCA 60 µM			P9 - TCA 160 µM
	F	P14 - TCA 80 µM			P10 - TCA 80 µM			P9 - TCA 80 µM			P9 - TCA 200 µM
	G	P14 - TCA 100 µM			P10 - TCA 100 µM			P9 - TCA 100 µM			none
	H	P14 - TCA 120 µM			P10 - TCA 120 µM			P9 - TCA 120 µM			Reference Promoter
	D3P1	1	2	3	4	5	6	7	8	9	10	11	12
	A	P14 - TCA 0 µM			P10 - TCA 0 µM			P9 - TCA 0 µM			P14 - TCA 160 µM
	B	P14 - TCA 10 µM			P10 - TCA 10 µM			P9 - TCA 10 µM			P14 - TCA 200 µM
	C	P14 - TCA 20 µM			P10 - TCA 20 µM			P9 - TCA 20 µM			P10 - TCA 160 µM
	D	P14 - TCA 40 µM			P10 - TCA 40 µM			P9 - TCA 40 µM			P10 - TCA 200 µM
	E	P14 - TCA 60 µM			P10 - TCA 60 µM			P9 - TCA 60 µM			P9 - TCA 160 µM
	F	P14 - TCA 80 µM			P10 - TCA 80 µM			P9 - TCA 80 µM			P9 - TCA 200 µM
	G	P14 - TCA 100 µM			P10 - TCA 100 µM			P9 - TCA 100 µM			none
	H	P14 - TCA 120 µM			P10 - TCA 120 µM			P9 - TCA 120 µM			Reference Promoter

## Sheet: D1P1
	E.coli/GFP | Geometric Mean (BL1-H)
A1.fcs	252
A2.fcs	246
A3.fcs	226
A4.fcs	271
A5.fcs	294
A6.fcs	312
A7.fcs	256
A8.fcs	264
A9.fcs	268
A10.fcs	5288
A11.fcs	6061
A12.fcs	2631
B1.fcs	331
B2.fcs	328
B3.fcs	276
B4.fcs	667
B5.fcs	744
B6.fcs	660
B7.fcs	623
B8.fcs	504
B9.fcs	630
B10.fcs	7442
B11.fcs	10019
B12.fcs	3323
C1.fcs	394
C2.fcs	540
C3.fcs	303
C4.fcs	869
C5.fcs	1056
C6.fcs	831
C7.fcs	777
C8.fcs	648
C9.fcs	760
C10.fcs	28470
C11.fcs	43730
C12.fcs	47182
D1.fcs	310
D2.fcs	274
D3.fcs	251
D4.fcs	1442
D5.fcs	2234
D6.fcs	1734
D7.fcs	2106
D8.fcs	3432
D9.fcs	3535
D10.fcs	40913
D11.fcs	27941
D12.fcs	45215
E1.fcs	693
E2.fcs	582
E3.fcs	443
E4.fcs	5688
E5.fcs	7686
E6.fcs	4911
E7.fcs	5992
E8.fcs	6021
E9.fcs	5276
E10.fcs	35732
E11.fcs	48181
E12.fcs	52200
F1.fcs	1142
F2.fcs	1171
F3.fcs	680
F4.fcs	14568
F5.fcs	17799
F6.fcs	13644
F7.fcs	15695
F8.fcs	14011
F9.fcs	16853
F10.fcs	30397
F11.fcs	46280
F12.fcs	52086
G1.fcs	1621
G2.fcs	1721
G3.fcs	989
G4.fcs	25514
G5.fcs	28744
G6.fcs	23925
G7.fcs	25599
G8.fcs	22177
G9.fcs	27139
H1.fcs	2198
H2.fcs	2574
H3.fcs	1354
H4.fcs	33900
H5.fcs	40006
H6.fcs	34198
H7.fcs	37201
H8.fcs	31612
H9.fcs	38043
H10.fcs	505
H11.fcs	457
H12.fcs	460
Mean	11554
SD	15737

## Sheet: D2P1
	E.coli/GFP | Geometric Mean (BL1-H)
A1.fcs	246
A2.fcs	234
A3.fcs	287
A4.fcs	342
A5.fcs	334
A6.fcs	429
A7.fcs	365
A8.fcs	350
A9.fcs	370
A10.fcs	8429
A11.fcs	6662
A12.fcs	9042
B1.fcs	347
B2.fcs	323
B3.fcs	387
B4.fcs	1071
B5.fcs	949
B6.fcs	1223
B7.fcs	1007
B8.fcs	1202
B9.fcs	1065
B10.fcs	15440
B11.fcs	12207
B12.fcs	16931
C1.fcs	429
C2.fcs	377
C3.fcs	508
C4.fcs	1898
C5.fcs	1931
C6.fcs	2559
C7.fcs	2118
C8.fcs	2230
C9.fcs	1916
C10.fcs	48628
C11.fcs	49033
C12.fcs	49297
D1.fcs	643
D2.fcs	528
D3.fcs	793
D4.fcs	6366
D5.fcs	6896
D6.fcs	8645
D7.fcs	7906
D8.fcs	8392
D9.fcs	6859
D10.fcs	50527
D11.fcs	51169
D12.fcs	50336
E1.fcs	978
E2.fcs	800
E3.fcs	1123
E4.fcs	13881
E5.fcs	15392
E6.fcs	16137
E7.fcs	15759
E8.fcs	14607
E9.fcs	15700
E10.fcs	50734
E11.fcs	51185
E12.fcs	51570
F1.fcs	1412
F2.fcs	1209
F3.fcs	1747
F4.fcs	26037
F5.fcs	25451
F6.fcs	28295
F7.fcs	31345
F8.fcs	29656
F9.fcs	33464
F10.fcs	52117
F11.fcs	52700
F12.fcs	54457
G1.fcs	2022
G2.fcs	1992
G3.fcs	3057
G4.fcs	36372
G5.fcs	34264
G6.fcs	38517
G7.fcs	43319
G8.fcs	44673
G9.fcs	44227
H1.fcs	3352
H2.fcs	3230
H3.fcs	4571
H4.fcs	40823
H5.fcs	41633
H6.fcs	42187
H7.fcs	46207
H8.fcs	46204
H9.fcs	45841
H10.fcs	460
H11.fcs	451
H12.fcs	459
Mean	16654
SD	19395

## Sheet: D3P1
	E.coli/GFP | Geometric Mean (BL1-H)
A1.fcs	234
A2.fcs	229
A3.fcs	222
A4.fcs	266
A5.fcs	265
A6.fcs	253
A7.fcs	298
A8.fcs	287
A9.fcs	256
A10.fcs	7006
A11.fcs	5799
A12.fcs	5161
B1.fcs	301
B2.fcs	283
B3.fcs	260
B4.fcs	392
B5.fcs	367
B6.fcs	379
B7.fcs	427
B8.fcs	411
B9.fcs	376
B10.fcs	13910
B11.fcs	12372
B12.fcs	11040
C1.fcs	333
C2.fcs	329
C3.fcs	306
C4.fcs	481
C5.fcs	569
C6.fcs	499
C7.fcs	618
C8.fcs	526
C9.fcs	554
C10.fcs	44656
C11.fcs	46751
C12.fcs	46796
D1.fcs	469
D2.fcs	492
D3.fcs	401
D4.fcs	1682
D5.fcs	1609
D6.fcs	1667
D7.fcs	1867
D8.fcs	1614
D9.fcs	1995
D10.fcs	50548
D11.fcs	48623
D12.fcs	52455
E1.fcs	889
E2.fcs	846
E3.fcs	743
E4.fcs	6177
E5.fcs	6002
E6.fcs	6484
E7.fcs	9253
E8.fcs	6580
E9.fcs	7205
E10.fcs	48204
E11.fcs	47932
E12.fcs	52163
F1.fcs	1446
F2.fcs	1311
F3.fcs	1289
F4.fcs	16330
F5.fcs	14815
F6.fcs	13922
F7.fcs	18394
F8.fcs	17481
F9.fcs	17273
F10.fcs	52109
F11.fcs	54595
F12.fcs	52365
G1.fcs	1942
G2.fcs	1972
G3.fcs	1643
G4.fcs	21839
G5.fcs	19975
G6.fcs	23142
G7.fcs	27212
G8.fcs	26806
G9.fcs	24423
H1.fcs	3779
H2.fcs	3012
H3.fcs	2488
H4.fcs	30183
H5.fcs	30589
H6.fcs	30612
H7.fcs	39228
H8.fcs	39682
H9.fcs	38701
H10.fcs	18192
H11.fcs	376
H12.fcs	410
Mean	12975
SD	17422

## Sheet: Analysis
AFU	Day1			Day2			Day3					RPU	Day1			Day2			Day3
[Bile salts]	P14											[Bile salts]	P14										Average_RPU	Stdeva_RPU
0	252	246	226	246	234	287	234	229	222			0	0.563443	0.550028	0.50531	0.550028	0.523197	0.641699	0.523197	0.512018	0.496367		0.540588	0.0440812
10	331	328	276	347	323	387	301	283	260			10	0.740078	0.733371	0.617105	0.775852	0.722191	0.865288	0.673002	0.632756	0.58133		0.704553	0.0882499
20	394	540	303	429	377	508	333	329	306			20	0.880939	1.20738	0.677473	0.959195	0.842929	1.13583	0.74455	0.735606	0.684181		0.874231	0.193175
40	310	274	251	643	528	793	469	492	401			40	0.693125	0.612633	0.561207	1.43767	1.18055	1.77306	1.04863	1.10006	0.89659		1.03372	0.39865
60	693	582	443	978	800	1123	889	846	743			60	1.54947	1.30129	0.990497	2.1867	1.78871	2.5109	1.9877	1.89156	1.66126		1.76312	0.457225
80	1142	1171	680	1412	1209	1747	1446	1311	1289			80	2.55338	2.61822	1.5204	3.15707	2.70319	3.90609	3.23309	2.93125	2.88206		2.83386	0.641556
100	1621	1721	989	2022	1992	3057	1942	1972	1643			100	3.62437	3.84796	2.21129	4.52096	4.45388	6.8351	4.34209	4.40917	3.67356		4.21315	1.21763
120	2198	2574	1354	3352	3230	4571	3779	3012	2488			120	4.91448	5.75517	3.02739	7.49469	7.22191	10.2202	8.44941	6.73449	5.56288		6.59785	2.0954
160	5288	6061	2631	8429	6662	9042	7006	5799	5161			160	11.8234	13.5517	5.88262	18.8463	14.8955	20.2169	15.6646	12.9659	11.5394		13.9318	4.23706
200	7442	10019	3323	15440	12207	16931	13910	12372	11040			200	16.6395	22.4013	7.42985	34.5221	27.2935	37.8558	31.1012	27.6624	24.6842		25.51	9.2779
	Day1			Day2			Day3					RPU	Day1			Day2			Day3
[Bile salts]	P10											[Bile salts]	P10
0	271	294	312	342	334	429	266	265	253			0	0.605925	0.65735	0.697596	0.764673	0.746786	0.959195	0.594746	0.59251	0.565679		0.687162	0.124207
10	667	744	660	1071	949	1223	392	367	379			10	1.49134	1.6635	1.47568	2.39463	2.12186	2.73449	0.876467	0.82057	0.847401		1.60288	0.699953
20	869	1056	831	1898	1931	2559	481	569	499			20	1.94298	2.3611	1.85802	4.24371	4.3175	5.72163	1.07546	1.27222	1.11571		2.65648	1.68438
40	1442	2234	1734	6366	6896	8645	1682	1609	1667			40	3.22415	4.99497	3.87703	14.2337	15.4187	19.3292	3.76076	3.59754	3.72722		8.01814	6.39033
60	5688	7686	4911	13881	15392	16137	6177	6002	6484			60	12.7177	17.185	10.9804	31.0363	34.4148	36.0805	13.8111	13.4198	14.4975		20.4603	10.2497
80	14568	17799	13644	26037	25451	28295	16330	14815	13922			80	32.5724	39.7965	30.5064	58.2158	56.9055	63.2644	36.512	33.1247	31.128		42.4473	13.174
100	25514	28744	23925	36372	34264	38517	21839	19975	23142			100	57.0464	64.2683	53.4936	81.3236	76.6104	86.1196	48.8295	44.6618	51.7429		62.6773	15.1897
120	33900	40006	34198	40823	41633	42187	30183	30589	30612			120	75.7965	89.4489	76.4628	91.2756	93.0866	94.3253	67.4857	68.3935	68.4449		80.5244	11.4315
160	28470	43730	47182	48628	49033	49297	44656	46751	46796			160	63.6557	97.7753	105.494	108.727	109.632	110.222	99.8457	104.53	104.631		100.501	14.4447
200	40913	27941	45215	50527	51169	50336	50548	48623	52455			200	91.4768	62.4729	101.096	112.973	114.408	112.546	113.02	108.715	117.283		103.777	17.4328
	Day1			Day2			Day3					RPU	Day1			Day2			Day3
[Bile salts]	P9											[Bile salts]	P9
0	256	264	268	365	350	370	298	287	256			0	0.572387	0.590274	0.599217	0.816098	0.78256	0.827278	0.666294	0.641699	0.572387		0.674244	0.105964
10	623	504	630	1007	1202	1065	427	411	376			10	1.39296	1.12689	1.40861	2.25154	2.68753	2.38122	0.954723	0.918949	0.840693		1.55146	0.703244
20	777	648	760	2118	2230	1916	618	526	554			20	1.73728	1.44885	1.69927	4.73561	4.98603	4.28396	1.38178	1.17608	1.23868		2.52084	1.6309
40	2106	3432	3535	7906	8392	6859	1867	1614	1995			40	4.70878	7.67356	7.90386	17.6769	18.7636	15.3359	4.1744	3.60872	4.46059		9.36737	6.16319
60	5992	6021	5276	15759	14607	15700	9253	6580	7205			60	13.3974	13.4623	11.7965	35.2353	32.6596	35.1034	20.6887	14.7121	16.1096		21.4628	9.99025
80	15695	14011	16853	31345	29656	33464	18394	17481	17273			80	35.0922	31.327	37.6814	70.0838	66.3074	74.8217	41.1269	39.0855	38.6205		48.2385	16.9835
100	25599	22177	27139	43319	44673	44227	27212	26806	24423			100	57.2364	49.5852	60.6797	96.8563	99.8837	98.8865	60.8429	59.9352	54.607		70.9459	21.0039
120	37201	31612	38043	46207	46204	45841	39228	39682	38701			120	83.1772	70.6808	85.0598	103.314	103.307	102.495	87.7093	88.7244	86.531		90.1109	11.0309
160	35732	48181	52200	50734	51185	51570	48204	47932	52163			160	79.8927	107.727	116.713	113.435	114.444	115.305	107.779	107.17	116.631		108.789	11.5112
200	30397	46280	52086	52117	52700	54457	52109	54595	52365			200	67.9642	103.477	116.458	116.528	117.831	121.76	116.51	122.068	117.082		111.075	17.034
	Reference Promoter
	REF - D1P1			REF - D2P1			REF - D3P1			Avg
	505	457	460	460	451	459		376	410	447.25
