# Supplementary material for: Programmable receptors enable bacterial biosensors to detect pathological biomarkers in clinical samples
Source: Nat Commun. 2021 Sep 1;12:5216. doi: 10.1038/s41467-021-25538-y (PMC8410942; doi:10.1038/s41467-021-25538-y)
Supplement: Supplementary file 6 — Source data [file 41467_2021_25538_MOESM6_ESM.zip › 5_Source data/Fig4C/A_raw data/Raw_GCDCA_0-40/20200804_titration curve_37 degree_GCDCA_standard_Changing OD_and time 60 mins_0-40.xlsx]

## Sheet: Plate 1 - Sheet1
Software Version	3.03.14
Experiment File Path:	C:\Users\synergy\Documents\Hung Ju\Titration curve\20200804_titration curve-standard_2_OD and time change_60 mins_0-40_.xpt
Protocol File Path:	C:\Users\Public\Documents\Protocols\HungJu\CRPG_A580_scan.prt
Plate Number	Plate 1
Date	2020-08-04
Time	17:00:19
Reader Type:	Synergy H1
Reader Serial Number:	18032017
Reading Type	Reader
Procedure Details
Plate Type	96 WELL PLATE
Well Selection	Runtime
Eject plate on completion
Shake	Double Orbital: 0:10 (MM:SS)
	Frequency: 282 cpm (3 mm)
Read	Absorbance Endpoint
	Full Plate
	Wavelengths: 580
	Read Speed: Normal, Delay: 100 msec, Measurements/Data Point: 8
Results
Actual Temperature:	24.8
		1	2	3	4	5	6	7	8	9	10	11	12
	A	0.148	0.158	0.15	0.228	0.217	0.22	0.39	0.389	0.352	0.5	0.528	0.508	580
	B	0.213	0.217	0.227	0.316	0.288	0.288	0.515	0.512	0.476	0.6	0.624	0.581	580
	C	0.27	0.277	0.247	0.381	0.339	0.356	0.6	0.565	0.529	0.661	0.729	0.739	580
	D	0.414	0.433	0.377	0.548	0.49	0.507	0.148	0.744	0.779	0.853	0.945	0.931	580
	E	0.788	0.844	0.769	1.103	1.024	0.956	1.32	1.249	1.26	1.543	1.426	1.433	580
	F	1.425	1.506	1.325	1.904	1.867	1.686	2.406	2.288	2.365	2.745	2.667	2.459	580
	G	1.727	1.671	1.627	2.267	2.168	2.056	2.802	2.769	2.719	3.257	3.172	3.411	580
	H	1.982	1.982	1.883	2.678	2.642	2.676	3.518	3.558	3.588	3.92	3.92	3.818	580
