# Supplementary material for: Programmable receptors enable bacterial biosensors to detect pathological biomarkers in clinical samples
Source: Nat Commun. 2021 Sep 1;12:5216. doi: 10.1038/s41467-021-25538-y (PMC8410942; doi:10.1038/s41467-021-25538-y)
Supplement: Supplementary file 6 — Source data [file 41467_2021_25538_MOESM6_ESM.zip › 5_Source data/Fig2E/A_Raw data/20200907_Day3/20200907_TcpPH_VtrAC_bile salt profile_Day3.xls]

## Sheet: Sheet0
	coli/GFP | Geometric Mean (BL1-H)
B1.fcs	268
B2.fcs	305
B3.fcs	273					Average	TcpPH	VtrAC		Stdeva	TcpPH	VtrAC
B4.fcs	314					CA	282	680		CA	20.0749	71.631
B5.fcs	239					GCA	7933.67	1589		GCA	2236.96	270.2
B6.fcs	246					TCA	23231.3	1598		TCA	2530.29	274.585
B7.fcs	735					CDCA	294.667	676		CDCA	29.7714	22
B8.fcs	599					GCDCA	20546	3993.33		GCDCA	1266.87	1307.09
B9.fcs	706					TCDCA	2479.67	3901.33		TCDCA	248.162	829.975
B10.fcs	1527					UDCA	266.333	1270.33		UDCA	41.4287	248.009
B11.fcs	1032					GUDCA	270	1888.33		GUDCA	17.6918	375.511
B12.fcs	1252					DCA	235	2729		DCA	5	554.024
C1.fcs	5878					GDCA	266.333	21211		GDCA	6.50641	4668.74
C2.fcs	7607					TDCA	277	18923.7		TDCA	4.3589	5762.53
C3.fcs	10316					LCA	232.667	2499		LCA	5.50757	301.279
C4.fcs	286
C5.fcs	251					Reference	381.667			Reference	6.1101
C6.fcs	273
C7.fcs	1745
C8.fcs	1277
C9.fcs	1745					RPU-Ave	TcpPH	RPU-Ave	VtrAC	RPU-Std	TcpPH	RPU-Std	VtrAC
C10.fcs	1590					CA	0.738865	CA	1.78166	CA	0.0525979	CA	0.187679
C11.fcs	1765					GCA	20.7869	GCA	4.16332	GCA	5.86103	GCA	0.707947
C12.fcs	2310					TCA	60.8681	TCA	4.1869	TCA	6.62959	TCA	0.719437
D1.fcs	22154					CDCA	0.772052	CDCA	1.77118	CDCA	0.0780035	CDCA	0.0576419
D2.fcs	26122					GCDCA	53.8323	GCDCA	10.4629	GCDCA	3.31931	GCDCA	3.42469
D3.fcs	21418					TCDCA	6.49694	TCDCA	10.2218	TCDCA	0.650206	TCDCA	2.17461
D4.fcs	240					UDCA	0.697817	UDCA	3.32838	UDCA	0.108547	UDCA	0.649805
D5.fcs	235					GUDCA	0.707424	GUDCA	4.9476	GUDCA	0.0463541	GUDCA	0.983871
D6.fcs	230					DCA	0.615721	DCA	7.15022	DCA	0.0131004	DCA	1.45159
D7.fcs	1851					GDCA	0.697817	GDCA	55.5747	GDCA	0.0170474	GDCA	12.2325
D8.fcs	1306					TDCA	0.725764	TDCA	49.5817	TDCA	0.0114207	TDCA	15.0983
D9.fcs	1637					LCA	0.609607	LCA	6.5476	LCA	0.0144303	LCA	0.789377
D10.fcs	3280
D11.fcs	2172
D12.fcs	2735
E1.fcs	276
E2.fcs	329
E3.fcs	279
E4.fcs	266
E5.fcs	273
E6.fcs	260
E7.fcs	676
E8.fcs	654
E9.fcs	698
E10.fcs	26066
E11.fcs	16754
E12.fcs	20813
F1.fcs	21904
F2.fcs	19396
F3.fcs	20338
F4.fcs	280
F5.fcs	272
F6.fcs	279
F7.fcs	5411
F8.fcs	2836
F9.fcs	3733
F10.fcs	24389
F11.fcs	12904
F12.fcs	19478
G1.fcs	2603
G2.fcs	2194
G3.fcs	2642
G4.fcs	238
G5.fcs	233
G6.fcs	227
G7.fcs	4823
G8.fcs	3213
G9.fcs	3668
G10.fcs	2812
G11.fcs	2474
G12.fcs	2211
H7.fcs	387
H8.fcs	383
H9.fcs	375
Mean	4706
SD	7505
