# Supplementary material for: Programmable receptors enable bacterial biosensors to detect pathological biomarkers in clinical samples
Source: Nat Commun. 2021 Sep 1;12:5216. doi: 10.1038/s41467-021-25538-y (PMC8410942; doi:10.1038/s41467-021-25538-y)
Supplement: Supplementary file 6 — Source data [file 41467_2021_25538_MOESM6_ESM.zip › 5_Source data/Fig4C/A_raw data/Raw_GCDCA_0-40/20200804_titration curve_37 degree_GCDCA_standard_Changing OD_and time 15 mins_0-40.xlsx]

## Sheet: Plate 4 - Sheet1
Software Version	3.03.14
Experiment File Path:	C:\Users\synergy\Documents\Hung Ju\Titration curve\20200804_titration curve-standard_2_OD and time change_60 mins_0-40_.xpt
Protocol File Path:	C:\Users\Public\Documents\Protocols\HungJu\CRPG_A580_scan.prt
Plate Number	Plate 4
Date	2020-08-04
Time	17:08:40
Reader Type:	Synergy H1
Reader Serial Number:	18032017
Reading Type	Reader
Procedure Details
Plate Type	96 WELL PLATE
Well Selection	Runtime
Eject plate on completion
Shake	Double Orbital: 0:10 (MM:SS)
	Frequency: 282 cpm (3 mm)
Read	Absorbance Endpoint
	Full Plate
	Wavelengths: 580
	Read Speed: Normal, Delay: 100 msec, Measurements/Data Point: 8
Results
Actual Temperature:	24.9
		1	2	3	4	5	6	7	8	9	10	11	12
	A	0.102	0.104	0.104	0.141	0.13	0.147	0.255	0.239	0.247	0.428	0.393	0.354	580
	B	0.103	0.107	0.11	0.144	0.137	0.151	0.231	0.238	0.263	0.413	0.418	0.392	580
	C	0.105	0.107	0.105	0.144	0.138	0.149	0.25	0.237	0.262	0.432	0.422	0.374	580
	D	0.104	0.108	0.109	0.141	0.138	0.146	0.256	0.242	0.262	0.437	0.432	0.37	580
	E	0.108	0.109	0.112	0.154	0.136	0.152	0.249	0.265	0.274	0.46	0.458	0.389	580
	F	0.115	0.113	0.117	0.158	0.159	0.161	0.302	0.296	0.303	0.513	0.506	0.446	580
	G	0.128	0.123	0.123	0.179	0.169	0.181	0.33	0.32	0.338	0.584	0.561	0.514	580
	H	0.149	0.141	0.142	0.196	0.185	0.186	0.366	0.376	0.381	0.655	0.661	0.631	580

## Sheet: Feuil1
			0.102	0.104	0.104	0.141	0.13	0.147	0.255	0.239	0.247	0.428	0.393	0.354
			0.103	0.107	0.11	0.144	0.137	0.151	0.231	0.238	0.263	0.413	0.418	0.392
			0.105	0.107	0.105	0.144	0.138	0.149	0.25	0.237	0.262	0.432	0.422	0.374
			0.104	0.108	0.109	0.141	0.138	0.146	0.256	0.242	0.262	0.437	0.432	0.37
			0.108	0.109	0.112	0.154	0.136	0.152	0.249	0.265	0.274	0.46	0.458	0.389
			0.115	0.113	0.117	0.158	0.159	0.161	0.302	0.296	0.303	0.513	0.506	0.446
			0.128	0.123	0.123	0.179	0.169	0.181	0.33	0.32	0.338	0.584	0.561	0.514
			0.149	0.141	0.142	0.196	0.185	0.186	0.366	0.376	0.381	0.655	0.661	0.631
		0	0.103333	0.0011547		0.139333	0.00862168		0.247	0.008		0.391667	0.037018
		1	0.106667	0.00351188		0.144	0.007		0.244	0.0168226		0.407667	0.0137961
		2.5	0.105667	0.0011547		0.143667	0.00550757		0.249667	0.0125033		0.409333	0.0310054
		5	0.107	0.00264575		0.141667	0.00404145		0.253333	0.0102632		0.413	0.0373229
		10	0.109667	0.00208167		0.147333	0.00986577		0.262667	0.0126623		0.435667	0.0404269
		20	0.115	0.002		0.159333	0.00152753		0.300333	0.00378594		0.488333	0.0368284
		30	0.124667	0.00288675		0.176333	0.0064291		0.329333	0.0090185		0.553	0.0356791
		40	0.144	0.0043589		0.189	0.00608276		0.374333	0.00763763		0.649	0.0158745
