# Supplementary material for: Programmable receptors enable bacterial biosensors to detect pathological biomarkers in clinical samples
Source: Nat Commun. 2021 Sep 1;12:5216. doi: 10.1038/s41467-021-25538-y (PMC8410942; doi:10.1038/s41467-021-25538-y)
Supplement: Supplementary file 6 — Source data [file 41467_2021_25538_MOESM6_ESM.zip › 5_Source data/FigS3A/A_Raw data/Day1/Table1-2.xls]

## Sheet: Plate organization
		1	2	3	4	5	6	7	8	9	10	11	12
Benzoic acid	A
2000	B
1500	C
1000	D
500	E
100	F
0	G
	H	reference promoter									reference promoter
	IPTG	0	100	500	1000	1500	2000	0	100	500	1000	1500	2000
			Without bile salt						80 μM TCA

## Sheet: Sheet0
	E.coli/GFP | Geometric Mean (BL1-H)			80 UM BILE SALT							NO LIGAND							REF
B1.fcs	180			180	192	190	193	188	176		192	184	195	193	186	178		276
B2.fcs	3541			3541	5204	3949	1451	230	175		180	180	516	272	189	182		273
B3.fcs	5271			5271	6795	5947	2221	244	175		1024	1014	673	350	191	179		276
B4.fcs	5940			5940	7172	5764	2479	254	178		1638	1697	682	363	189	175		278
B5.fcs	7251			7251	7435	6653	2775	258	178		1335	1126	855	365	185	180		273
B6.fcs	7495			7495	7296	6612	2599	243	179		1274	1135	730	325	185	176		276
B7.fcs	192
B8.fcs	180
B9.fcs	1024
B10.fcs	1638
B11.fcs	1335
B12.fcs	1274
C1.fcs	192
C2.fcs	5204
C3.fcs	6795
C4.fcs	7172
C5.fcs	7435
C6.fcs	7296
C7.fcs	184
C8.fcs	180
C9.fcs	1014
C10.fcs	1697
C11.fcs	1126
C12.fcs	1135
D1.fcs	190
D2.fcs	3949
D3.fcs	5947
D4.fcs	5764
D5.fcs	6653
D6.fcs	6612
D7.fcs	195
D8.fcs	516
D9.fcs	673
D10.fcs	682
D11.fcs	855
D12.fcs	730
E1.fcs	193
E2.fcs	1451
E3.fcs	2221
E4.fcs	2479
E5.fcs	2775
E6.fcs	2599
E7.fcs	193
E8.fcs	272
E9.fcs	350
E10.fcs	363
E11.fcs	365
E12.fcs	325
F1.fcs	188
F2.fcs	230
F3.fcs	244
F4.fcs	254
F5.fcs	258
F6.fcs	243
F7.fcs	186
F8.fcs	189
F9.fcs	191
F10.fcs	189
F11.fcs	185
F12.fcs	185
G1.fcs	176
G2.fcs	175
G3.fcs	175
G4.fcs	178
G5.fcs	178
G6.fcs	179
G7.fcs	178
G8.fcs	182
G9.fcs	179
G10.fcs	175
G11.fcs	180
G12.fcs	176
H1.fcs	276
H2.fcs	273
H3.fcs	276
H10.fcs	278
H11.fcs	273
H12.fcs	276
Mean	1634
SD	2356
