# Supplementary material for: Programmable receptors enable bacterial biosensors to detect pathological biomarkers in clinical samples
Source: Nat Commun. 2021 Sep 1;12:5216. doi: 10.1038/s41467-021-25538-y (PMC8410942; doi:10.1038/s41467-021-25538-y)
Supplement: Supplementary file 6 — Source data [file 41467_2021_25538_MOESM6_ESM.zip › 5_Source data/Fig2E/B_data processing/Fig2E_Dataprocess.xlsx]

## Sheet: TcpPH
		Geomean	Day1	Day2	Day3	Day1	Day2	Day3	Day1	Day2	Day3	RPU	Day1	Day2	Day3	Day1	Day2	Day3	Day1	Day2	Day3
CA	TcpPH	CA	266	263	268	250	259	305	255	256	273	CA	0.678956	0.671299	0.684061	0.638117	0.661089	0.778503	0.650879	0.653432	0.696824
GCA	TcpPH	GCA	3384	3274	5878	1197	1277	7607	3840	5528	10316	GCA	8.63755	8.35678	15.0034	3.0553	3.2595	19.4166	9.80147	14.11	26.3313
TCA	TcpPH	TCA	20380	13466	22154	18920	20679	26122	11442	23319	21418	TCA	52.0193	34.3715	56.5474	48.2927	52.7825	66.6756	29.2053	59.521	54.6687
CDCA	TcpPH	CDCA	270	285	276	264	280	329	274	282	279	CDCA	0.689166	0.727453	0.704481	0.673851	0.714691	0.839762	0.699376	0.719796	0.712138
GCDCA	TcpPH	GCDCA	18660	17666	21904	12355	13400	19396	15859	11365	20338	GCDCA	47.629	45.0919	55.9092	31.5357	34.2031	49.5077	40.4796	29.0088	51.9121
TCDCA	TcpPH	TCDCA	1893	1656	2603	1653	1302	2194	1981	1172	2642	TCDCA	4.83182	4.22689	6.64407	4.21923	3.32331	5.60011	5.05644	2.99149	6.74362
UDCA	TcpPH	UDCA	238	245	314	241	240	239	240	242	246	UDCA	0.607487	0.625355	0.801475	0.615145	0.612592	0.61004	0.612592	0.617697	0.627907
GUDCA	TcpPH	GUDCA	257	265	286	257	249	251	258	259	273	GUDCA	0.655984	0.676404	0.730006	0.655984	0.635564	0.640669	0.658537	0.661089	0.696824
DCA	TcpPH	DCA	280	274	240	255	282	235	260	265	230	DCA	0.714691	0.699376	0.612592	0.650879	0.719796	0.59983	0.663642	0.676404	0.587067
GDCA	TcpPH	GDCA	282	288	266	268	293	273	281	284	260	GDCA	0.719796	0.735111	0.678956	0.684061	0.747873	0.696824	0.717243	0.724901	0.663642
TDCA	TcpPH	TDCA	291	322	280	283	333	272	302	317	279	TDCA	0.742768	0.821894	0.714691	0.722348	0.849972	0.694271	0.770845	0.809132	0.712138
LCA	TcpPH	LCA	237	290	238	225	278	233	233	282	227	LCA	0.604935	0.740216	0.607487	0.574305	0.709586	0.594725	0.594725	0.719796	0.57941
		REF	397	401	387	399	392	383	397	395	375	391.778
	CA	GCA	TCA	CDCA	GCDCA	TCDCA	UDCA	GUDCA	DCA	GDCA	TDCA	LCA
	0.678956	8.63755	52.0193	0.689166	47.629	4.83182	0.607487	0.655984	0.714691	0.719796	0.742768	0.604935
	0.671299	8.35678	34.3715	0.727453	45.0919	4.22689	0.625355	0.676404	0.699376	0.735111	0.821894	0.740216
	0.684061	15.0034	56.5474	0.704481	55.9092	6.64407	0.801475	0.730006	0.612592	0.678956	0.714691	0.607487
	0.638117	3.0553	48.2927	0.673851	31.5357	4.21923	0.615145	0.655984	0.650879	0.684061	0.722348	0.574305
	0.661089	3.2595	52.7825	0.714691	34.2031	3.32331	0.612592	0.635564	0.719796	0.747873	0.849972	0.709586
	0.778503	19.4166	66.6756	0.839762	49.5077	5.60011	0.61004	0.640669	0.59983	0.696824	0.694271	0.594725
	0.650879	9.80147	29.2053	0.699376	40.4796	5.05644	0.612592	0.658537	0.663642	0.717243	0.770845	0.594725
	0.653432	14.11	59.521	0.719796	29.0088	2.99149	0.617697	0.661089	0.676404	0.724901	0.809132	0.719796
	0.696824	26.3313	54.6687	0.712138	51.9121	6.74362	0.627907	0.696824	0.587067	0.663642	0.712138	0.57941

## Sheet: VtrAC
		Geomean	Day1	Day2	Day3	Day1	Day2	Day3	Day1	Day2	Day3	RPU	Day1	Day2	Day3	Day1	Day2	Day3	Day1	Day2	Day3
CA	VtrAC	CA	612	860	735	537	728	599	595	1105	706	CA	1.56211	2.19512	1.87606	1.37067	1.8582	1.52893	1.51872	2.82048	1.80204
GCA	VtrAC	GCA	1338	1700	1745	1015	1389	1277	1402	1956	1745	GCA	3.4152	4.33919	4.45406	2.59075	3.54538	3.2595	3.57856	4.99263	4.45406
TCA	VtrAC	TCA	1162	1630	1851	1058	1325	1306	1438	1855	1637	TCA	2.96597	4.16052	4.72462	2.70051	3.38202	3.33352	3.67045	4.73483	4.17839
CDCA	VtrAC	CDCA	680	936	676	642	811	654	710	1171	698	CDCA	1.73568	2.38911	1.72547	1.63868	2.07005	1.66931	1.81225	2.98894	1.78162
GCDCA	VtrAC	GCDCA	3603	3911	5411	2195	3383	2836	2538	4639	3733	GCDCA	9.19654	9.9827	13.8114	5.60267	8.635	7.2388	6.47816	11.8409	9.52836
TCDCA	VtrAC	TCDCA	3138	3086	4823	2940	3050	3213	2804	4286	3668	TCDCA	8.00964	7.87691	12.3106	7.50425	7.78503	8.20108	7.15712	10.9399	9.36245
UDCA	VtrAC	UDCA	977	1427	1527	647	1013	1032	824	1422	1252	UDCA	2.49376	3.64237	3.89762	1.65145	2.58565	2.63415	2.10323	3.62961	3.19569
GUDCA	VtrAC	GUDCA	1231	1546	1590	999	1253	1765	1348	1611	2310	GUDCA	3.14209	3.94611	4.05842	2.54991	3.19824	4.5051	3.44073	4.11202	5.8962
DCA	VtrAC	DCA	1955	2265	3280	1276	2115	2172	1714	3068	2735	DCA	4.99007	5.78134	8.37209	3.25695	5.39847	5.54396	4.37493	7.83097	6.981
GDCA	VtrAC	GDCA	16448	22349	26066	9684	23724	16754	11400	22189	20813	GDCA	41.983	57.0451	66.5326	24.7181	60.5547	42.764	29.0981	56.6367	53.1245
TDCA	VtrAC	TDCA	16388	22530	24389	11434	22339	12904	12937	17801	19478	TDCA	41.8298	57.5071	62.2521	29.1849	57.0196	32.937	33.0213	45.4365	49.717
LCA	VtrAC	LCA	3396	5595	2812	2391	4104	2474	2802	5564	2211	LCA	8.66818	14.2811	7.17754	6.10295	10.4753	6.3148	7.15201	14.2019	5.64351
		REF	397	401	387	399	392	383	397	395	375	391.778
	CA	GCA	TCA	CDCA	GCDCA	TCDCA	UDCA	GUDCA	DCA	GDCA	TDCA	LCA
	1.56211	3.4152	2.96597	1.73568	9.19654	8.00964	2.49376	3.14209	4.99007	41.983	41.8298	8.66818
	2.19512	4.33919	4.16052	2.38911	9.9827	7.87691	3.64237	3.94611	5.78134	57.0451	57.5071	14.2811
	1.87606	4.45406	4.72462	1.72547	13.8114	12.3106	3.89762	4.05842	8.37209	66.5326	62.2521	7.17754
	1.37067	2.59075	2.70051	1.63868	5.60267	7.50425	1.65145	2.54991	3.25695	24.7181	29.1849	6.10295
	1.8582	3.54538	3.38202	2.07005	8.635	7.78503	2.58565	3.19824	5.39847	60.5547	57.0196	10.4753
	1.52893	3.2595	3.33352	1.66931	7.2388	8.20108	2.63415	4.5051	5.54396	42.764	32.937	6.3148
	1.51872	3.57856	3.67045	1.81225	6.47816	7.15712	2.10323	3.44073	4.37493	29.0981	33.0213	7.15201
	2.82048	4.99263	4.73483	2.98894	11.8409	10.9399	3.62961	4.11202	7.83097	56.6367	45.4365	14.2019
	1.80204	4.45406	4.17839	1.78162	9.52836	9.36245	3.19569	5.8962	6.981	53.1245	49.717	5.64351
