# Supplementary material for: Programmable receptors enable bacterial biosensors to detect pathological biomarkers in clinical samples
Source: Nat Commun. 2021 Sep 1;12:5216. doi: 10.1038/s41467-021-25538-y (PMC8410942; doi:10.1038/s41467-021-25538-y)
Supplement: Supplementary file 6 — Source data [file 41467_2021_25538_MOESM6_ESM.zip › 5_Source data/FigS3A/A_Raw data/Day3/Table3-2.xls]

## Sheet: Sheet0
	E.coli/GFP | Geometric Mean (BL1-H)			80 UM BILE SALT							NO LIGAND							REF
B1.fcs	188			188	192	192	187	187	179		194	192	196	188	183	178		261
B2.fcs	4773			4773	7171	5881	2424	277	177		1125	1114	684	312	187	178		266
B3.fcs	5716			5716	7589	5557	2790	338	179		1402	2080	998	346	189	178		257
B4.fcs	8667			8667	10341	7419	3360	394	180		1890	1945	1067	418	189	181		259
B5.fcs	8418			8418	8880	6839	2940	324	179		911	731	1154	459	182	178		262
B6.fcs	5866			5866	8691	6652	2461	327	179		1561	1396	903	354	198	177		266
B7.fcs	194
B8.fcs	1125
B9.fcs	1402
B10.fcs	1890
B11.fcs	911
B12.fcs	1561
C1.fcs	192
C2.fcs	7171
C3.fcs	7589
C4.fcs	10341
C5.fcs	8880
C6.fcs	8691
C7.fcs	192
C8.fcs	1114
C9.fcs	2080
C10.fcs	1945
C11.fcs	731
C12.fcs	1396
D1.fcs	192
D2.fcs	5881
D3.fcs	5557
D4.fcs	7419
D5.fcs	6839
D6.fcs	6652
D7.fcs	196
D8.fcs	684
D9.fcs	998
D10.fcs	1067
D11.fcs	1154
D12.fcs	903
E1.fcs	187
E2.fcs	2424
E3.fcs	2790
E4.fcs	3360
E5.fcs	2940
E6.fcs	2461
E7.fcs	188
E8.fcs	312
E9.fcs	346
E10.fcs	418
E11.fcs	459
E12.fcs	354
F1.fcs	187
F2.fcs	277
F3.fcs	338
F4.fcs	394
F5.fcs	324
F6.fcs	327
F7.fcs	183
F8.fcs	187
F9.fcs	189
F10.fcs	189
F11.fcs	182
F12.fcs	198
G1.fcs	179
G2.fcs	177
G3.fcs	179
G4.fcs	180
G5.fcs	179
G6.fcs	179
G7.fcs	178
G8.fcs	178
G9.fcs	178
G10.fcs	181
G11.fcs	178
G12.fcs	177
H1.fcs	261
H2.fcs	266
H3.fcs	257
H10.fcs	259
H11.fcs	262
H12.fcs	266
Mean	1942
SD	2774
