# Supplementary material for: Programmable receptors enable bacterial biosensors to detect pathological biomarkers in clinical samples
Source: Nat Commun. 2021 Sep 1;12:5216. doi: 10.1038/s41467-021-25538-y (PMC8410942; doi:10.1038/s41467-021-25538-y)
Supplement: Supplementary file 6 — Source data [file 41467_2021_25538_MOESM6_ESM.zip › 5_Source data/FigS3A/A_Raw data/Day3/Table3-3.xls]

## Sheet: Sheet0
	E.coli/GFP | Geometric Mean (BL1-H)			80 UM BILE SALT							NO LIGAND							REF
B1.fcs	186			186	188	187	189	188	173		194	193	192	189	182	176		267
B2.fcs	5699			5699	5759	4167	1602	251	175		768	676	457	255	186	177		258
B3.fcs	6222			6222	6998	4811	2027	263	178		1064	832	513	289	185	180		261
B4.fcs	7825			7825	8229	5609	2649	313	178		1223	1046	564	295	188	176		259
B5.fcs	6944			6944	6557	4428	1767	252	176		1280	1132	682	322	183	176		259
B6.fcs	6862			6862	6376	4872	1778	261	174		975	1073	559	269	186	177		259
B7.fcs	194
B8.fcs	768
B9.fcs	1064
B10.fcs	1223
B11.fcs	1280
B12.fcs	975
C1.fcs	188
C2.fcs	5759
C3.fcs	6998
C4.fcs	8229
C5.fcs	6557
C6.fcs	6376
C7.fcs	193
C8.fcs	676
C9.fcs	832
C10.fcs	1046
C11.fcs	1132
C12.fcs	1073
D1.fcs	187
D2.fcs	4167
D3.fcs	4811
D4.fcs	5609
D5.fcs	4428
D6.fcs	4872
D7.fcs	192
D8.fcs	457
D9.fcs	513
D10.fcs	564
D11.fcs	682
D12.fcs	559
E1.fcs	189
E2.fcs	1602
E3.fcs	2027
E4.fcs	2649
E5.fcs	1767
E6.fcs	1778
E7.fcs	189
E8.fcs	255
E9.fcs	289
E10.fcs	295
E11.fcs	322
E12.fcs	269
F1.fcs	188
F2.fcs	251
F3.fcs	263
F4.fcs	313
F5.fcs	252
F6.fcs	261
F7.fcs	182
F8.fcs	186
F9.fcs	185
F10.fcs	188
F11.fcs	183
F12.fcs	186
G1.fcs	173
G2.fcs	175
G3.fcs	178
G4.fcs	178
G5.fcs	176
G6.fcs	174
G7.fcs	176
G8.fcs	177
G9.fcs	180
G10.fcs	176
G11.fcs	176
G12.fcs	177
H1.fcs	267
H2.fcs	258
H3.fcs	261
H10.fcs	259
H11.fcs	259
H12.fcs	259
Mean	1581
SD	2324
