# Supplementary material for: Programmable receptors enable bacterial biosensors to detect pathological biomarkers in clinical samples
Source: Nat Commun. 2021 Sep 1;12:5216. doi: 10.1038/s41467-021-25538-y (PMC8410942; doi:10.1038/s41467-021-25538-y)
Supplement: Supplementary file 6 — Source data [file 41467_2021_25538_MOESM6_ESM.zip › 5_Source data/Fig5B/B_data processing/Fig5B_Re20210522.xlsx]

## Sheet: Feuil1
	1	2	3	4	5	6	7	8	9	10	11	12
A	Serum Control			Serum Control + 40 μM GCDCA			Patient 1			Patient 2
B	Patient 3			Patient 4			Patient 5			Patient 6
C	Patient 7			Patient 8			Patient 9			Patient 10
D	Patient 11			Patient 12			Patient 13			Patient 14
E	Patient 15			Patient 16			Patient 17			Patient 18
F	Patient 19			Patient 20			Patient 21			Blank
G	Blank			Blank			Blank			Blank
H	Blank			Blank			Blank			Blank
20200820														20200824														20200825
	1	2	3	4	5	6	7	8	9	10	11	12			1	2	3	4	5	6	7	8	9	10	11	12			1	2	3	4	5	6	7	8	9	10	11	12
A	0.795	0.772	0.909	1.015	1.026	0.997	0.949	0.851	0.799	0.92	0.95	0.992		A	0.697	0.752	0.789	1.195	1.085	1.072	1.074	0.794	0.757	0.986	0.753	0.902		A	0.702	0.761	0.714	0.841	0.926	0.853	0.626	0.707	0.679	0.852	0.811	0.858
B	0.881	0.863	1.014	1.121	1.057	1.161	1.831	1.663	1.609	0.838	0.862	0.869		B	0.718	0.825	0.862	0.829	0.825	0.873	1.516	1.393	1.531	1.157	0.759	0.822		B	0.808	0.878	0.897	0.943	1.076	0.979	1.327	1.378	1.398	0.724	0.751	0.692
C	1.279	1.184	1.214	0.942	0.973	0.947	1.301	1.272	1.333	1.228	1.117	1.222		C	0.847	0.966	1.069	0.68	0.73	0.713	1.186	1.056	0.973	1.425	1.272	1.348		C	0.879	0.906	0.774	0.784	0.853	0.725	0.899	1.018	0.97	1.171	1.125	1.192
D	0.778	0.81	0.94	0.939	0.912	1.009	2.034	1.748	1.918	1.05	1.142	1.149		D	0.591	0.755	0.761	1.049	0.941	1.075	1.67	1.394	1.465	0.991	0.919	1.053		D	0.494	0.56	0.593	0.799	0.853	0.875	1.703	1.446	1.821	0.885	0.9	0.752
E	1.028	1.023	1.051	1.054	1.101	0.984	0.974	0.942	0.869	0.838	0.926	0.833		E	0.8	0.942	0.921	1.02	0.918	0.995	0.946	0.8	1.129	1.019	1.075	1.152		E	0.78	0.818	0.855	0.93	0.84	0.885	0.803	0.859	0.892	0.789	0.739	0.519
F	0.784	0.778	0.823	0.739	0.878	0.826	0.651	0.662	0.812	0.176	0.187	0.215		F	0.706	0.836	0.805	0.957	0.919	0.889	0.788	0.711	0.795	0.899	0.939	0.848		F	0.589	0.716	0.692	0.589	0.67	0.634	0.669	0.677	0.588	0.897	0.874	0.82
G	0.089	0.09	0.122	0.128	0.118	0.158	0.15	0.19	0.286	0.197	0.26	0.232		G	0.915	0.884	0.935	0.944	0.875	0.911	0.939	0.855	0.876	0.899	0.974	0.945		G	0.772	0.888	0.81	1.071	0.997	1.028	0.922	0.929	0.829	0.902	0.909	0.786
H	0.089	0.085	0.089	0.095	0.084	0.098	0.081	0.108	0.195	0.149	0.211	0.145		H	0.078	0.08	0.12	0.04	0.04	0.04	0.039	0.041	0.038	0.043	0.04	0.067		H	1.513	1.814	1.608	1.673	1.508	1.478	1.527	1.556	1.554	1.749	1.026	1.018
	A580			Day1 20200820			Day1 202008204			Day1 20200825				Average	Stdev
	Serum Control			0.795	0.772	0.909	0.697	0.752	0.789	0.702	0.761	0.714		0.765667	0.0648421
	Serum Control + 40 μM GCDCA			1.015	1.026	0.997	1.195	1.085	1.072	0.841	0.926	0.853		1.00111	0.113852
	Patient 1			0.949	0.851	0.799	1.074	0.794	0.757	0.626	0.707	0.679	1	0.804	0.139278
	Patient 2			0.92	0.95	0.992	0.986	0.753	0.902	0.852	0.811	0.858	2	0.891556	0.0804054
	Patient 3			0.881	0.863	1.014	0.718	0.825	0.862	0.808	0.878	0.897	3	0.860667	0.079019
	Patient 4			1.121	1.057	1.161	0.829	0.825	0.873	0.943	1.076	0.979	4	0.984889	0.126104
	Patient 5			1.831	1.663	1.609	1.516	1.393	1.531	1.327	1.378	1.398	5	1.51622	0.163373
	Patient 6			0.838	0.862	0.869	1.157	0.759	0.822	0.724	0.751	0.692	6	0.830444	0.13746
	Patient 7			1.279	1.184	1.214	0.847	0.966	1.069	0.879	0.906	0.774	7	1.01311	0.180217
	Patient 8			0.942	0.973	0.947	0.68	0.73	0.713	0.784	0.853	0.725	8	0.816333	0.114488
	Patient 9			1.301	1.272	1.333	1.186	1.056	0.973	0.899	1.018	0.97	9	1.112	0.162966
	Patient 10			1.228	1.117	1.222	1.425	1.272	1.348	1.171	1.125	1.192	10	1.23333	0.101489
	Patient 11			0.778	0.81	0.94	0.591	0.755	0.761	0.494	0.56	0.593	11	0.698	0.144853
	Patient 12			0.939	0.912	1.009	1.049	0.941	1.075	0.799	0.853	0.875	12	0.939111	0.0917339
	Patient 13			2.034	1.748	1.918	1.67	1.394	1.465	1.703	1.446	1.821	13	1.68878	0.220561
	Patient 14			1.05	1.142	1.149	0.991	0.919	1.053	0.885	0.9	0.752	14	0.982333	0.130497
	Patient 15			1.028	1.023	1.051	0.8	0.942	0.921	0.78	0.818	0.855	15	0.913111	0.104953
	Patient 16			1.054	1.101	0.984	1.02	0.918	0.995	0.93	0.84	0.885	16	0.969667	0.0836406
	Patient 17			0.974	0.942	0.869	0.946	0.8	1.129	0.803	0.859	0.892	17	0.912667	0.101531
	Patient 18			0.838	0.926	0.833	1.019	1.075	1.152	0.789	0.739	0.519	18	0.876667	0.192289
	Patient 19			0.784	0.778	0.823	0.706	0.836	0.805	0.589	0.716	0.692	19	0.747667	0.0790712
	Patient 20			0.739	0.878	0.826	0.957	0.919	0.889	0.589	0.67	0.634	20	0.789	0.134676
	Patient 21			0.651	0.662	0.812	0.788	0.711	0.795	0.669	0.677	0.588	21	0.705889	0.0766493
	Δ A580													Average	Stdev
	Patient 1			0.183333	0.0853333	0.0333333	0.308333	0.0283333	-0.00866667	-0.139667	-0.0586667	-0.0866667	1	0.0383333	0.139278
	Patient 2			0.154333	0.184333	0.226333	0.220333	-0.0126667	0.136333	0.0863333	0.0453333	0.0923333	2	0.125889	0.0804054
	Patient 3			0.115333	0.0973333	0.248333	-0.0476667	0.0593333	0.0963333	0.0423333	0.112333	0.131333	3	0.095	0.079019
	Patient 4			0.355333	0.291333	0.395333	0.0633333	0.0593333	0.107333	0.177333	0.310333	0.213333	4	0.219222	0.126104
	Patient 5			1.06533	0.897333	0.843333	0.750333	0.627333	0.765333	0.561333	0.612333	0.632333	5	0.750556	0.163373
	Patient 6			0.0723333	0.0963333	0.103333	0.391333	-0.00666667	0.0563333	-0.0416667	-0.0146667	-0.0736667	6	0.0647778	0.13746
	Patient 7			0.513333	0.418333	0.448333	0.0813333	0.200333	0.303333	0.113333	0.140333	0.00833333	7	0.247444	0.180217
	Patient 8			0.176333	0.207333	0.181333	-0.0856667	-0.0356667	-0.0526667	0.0183333	0.0873333	-0.0406667	8	0.0506667	0.114488
	Patient 9			0.535333	0.506333	0.567333	0.420333	0.290333	0.207333	0.133333	0.252333	0.204333	9	0.346333	0.162966
	Patient 10			0.462333	0.351333	0.456333	0.659333	0.506333	0.582333	0.405333	0.359333	0.426333	10	0.467667	0.101489
	Patient 11			0.0123333	0.0443333	0.174333	-0.174667	-0.0106667	-0.00466667	-0.271667	-0.205667	-0.172667	11	-0.0676667	0.144853
	Patient 12			0.173333	0.146333	0.243333	0.283333	0.175333	0.309333	0.0333333	0.0873333	0.109333	12	0.173444	0.0917339
	Patient 13			1.26833	0.982333	1.15233	0.904333	0.628333	0.699333	0.937333	0.680333	1.05533	13	0.923111	0.220561
	Patient 14			0.284333	0.376333	0.383333	0.225333	0.153333	0.287333	0.119333	0.134333	-0.0136667	14	0.216667	0.130497
	Patient 15			0.262333	0.257333	0.285333	0.0343333	0.176333	0.155333	0.0143333	0.0523333	0.0893333	15	0.147444	0.104953
	Patient 16			0.288333	0.335333	0.218333	0.254333	0.152333	0.229333	0.164333	0.0743333	0.119333	16	0.204	0.0836406
	Patient 17			0.208333	0.176333	0.103333	0.180333	0.0343333	0.363333	0.0373333	0.0933333	0.126333	17	0.147	0.101531
	Patient 18			0.0723333	0.160333	0.0673333	0.253333	0.309333	0.386333	0.0233333	-0.0266667	-0.246667	18	0.111	0.192289
	Patient 19			0.0183333	0.0123333	0.0573333	-0.0596667	0.0703333	0.0393333	-0.176667	-0.0496667	-0.0736667	19	-0.018	0.0790712
	Patient 20			-0.0266667	0.112333	0.0603333	0.191333	0.153333	0.123333	-0.176667	-0.0956667	-0.131667	20	0.0233333	0.134676
	Patient 21			-0.114667	-0.103667	0.0463333	0.0223333	-0.0546667	0.0293333	-0.0966667	-0.0886667	-0.177667	21	-0.0597778	0.0766493
	Patient 1	Patient 2	Patient 3	Patient 4	Patient 5	Patient 6	Patient 7	Patient 8	Patient 9	Patient 10	Patient 11	Patient 12	Patient 13	Patient 14	Patient 15	Patient 16	Patient 17	Patient 18	Patient 19	Patient 20	Patient 21
	0.183333	0.154333	0.115333	0.355333	1.06533	0.0723333	0.513333	0.176333	0.535333	0.462333	0.0123333	0.173333	1.26833	0.284333	0.262333	0.288333	0.208333	0.0723333	0.0183333	-0.0266667	-0.114667
	0.0853333	0.184333	0.0973333	0.291333	0.897333	0.0963333	0.418333	0.207333	0.506333	0.351333	0.0443333	0.146333	0.982333	0.376333	0.257333	0.335333	0.176333	0.160333	0.0123333	0.112333	-0.103667
	0.0333333	0.226333	0.248333	0.395333	0.843333	0.103333	0.448333	0.181333	0.567333	0.456333	0.174333	0.243333	1.15233	0.383333	0.285333	0.218333	0.103333	0.0673333	0.0573333	0.0603333	0.0463333
	0.308333	0.220333	-0.0476667	0.0633333	0.750333	0.391333	0.0813333	-0.0856667	0.420333	0.659333	-0.174667	0.283333	0.904333	0.225333	0.0343333	0.254333	0.180333	0.253333	-0.0596667	0.191333	0.0223333
	0.0283333	-0.0126667	0.0593333	0.0593333	0.627333	-0.00666667	0.200333	-0.0356667	0.290333	0.506333	-0.0106667	0.175333	0.628333	0.153333	0.176333	0.152333	0.0343333	0.309333	0.0703333	0.153333	-0.0546667
	-0.00866667	0.136333	0.0963333	0.107333	0.765333	0.0563333	0.303333	-0.0526667	0.207333	0.582333	-0.00466667	0.309333	0.699333	0.287333	0.155333	0.229333	0.363333	0.386333	0.0393333	0.123333	0.0293333
	-0.139667	0.0863333	0.0423333	0.177333	0.561333	-0.0416667	0.113333	0.0183333	0.133333	0.405333	-0.271667	0.0333333	0.937333	0.119333	0.0143333	0.164333	0.0373333	0.0233333	-0.176667	-0.176667	-0.0966667
	-0.0586667	0.0453333	0.112333	0.310333	0.612333	-0.0146667	0.140333	0.0873333	0.252333	0.359333	-0.205667	0.0873333	0.680333	0.134333	0.0523333	0.0743333	0.0933333	-0.0266667	-0.0496667	-0.0956667	-0.0886667
	-0.0866667	0.0923333	0.131333	0.213333	0.632333	-0.0736667	0.00833333	-0.0406667	0.204333	0.426333	-0.172667	0.109333	1.05533	-0.0136667	0.0893333	0.119333	0.126333	-0.246667	-0.0736667	-0.131667	-0.177667
