# Supplementary material for: Programmable receptors enable bacterial biosensors to detect pathological biomarkers in clinical samples
Source: Nat Commun. 2021 Sep 1;12:5216. doi: 10.1038/s41467-021-25538-y (PMC8410942; doi:10.1038/s41467-021-25538-y)
Supplement: Supplementary file 6 — Source data [file 41467_2021_25538_MOESM6_ESM.zip › 5_Source data/FigS3A/A_Raw data/Day1/Table1-3.xls]

## Sheet: Plate organization
		1	2	3	4	5	6	7	8	9	10	11	12
Benzoic acid	A
2000	B
1500	C
1000	D
500	E
100	F
0	G
	H	reference promoter									reference promoter
	IPTG	0	100	500	1000	1500	2000	0	100	500	1000	1500	2000
			Without bile salt						80 μM TCA

## Sheet: Sheet0
	E.coli/GFP | Geometric Mean (BL1-H)			80 UM BILE SALT							NO LIGAND							REF
B1.fcs	187			187	190	189	188	186	174		190	194	192	189	184	174		271
B2.fcs	4814			4814	5513	3982	1739	227	178		636	666	433	270	183	181		277
B3.fcs	6685			6685	8407	5933	2531	252	181		944	914	606	307	186	178		275
B4.fcs	6932			6932	8178	6152	2971	263	175		1046	1042	670	347	187	173		276
B5.fcs	7553			7553	7482	6495	2862	258	177		1209	1097	737	350	182	171		265
B6.fcs	7474			7474	7877	5430	2476	269	174		1246	1111	692	349	189	175		278
B7.fcs	190
B8.fcs	636
B9.fcs	944
B10.fcs	1046
B11.fcs	1209
B12.fcs	1246
C1.fcs	190
C2.fcs	5513
C3.fcs	8407
C4.fcs	8178
C5.fcs	7482
C6.fcs	7877
C7.fcs	194
C8.fcs	666
C9.fcs	914
C10.fcs	1042
C11.fcs	1097
C12.fcs	1111
D1.fcs	189
D2.fcs	3982
D3.fcs	5933
D4.fcs	6152
D5.fcs	6495
D6.fcs	5430
D7.fcs	192
D8.fcs	433
D9.fcs	606
D10.fcs	670
D11.fcs	737
D12.fcs	692
E1.fcs	188
E2.fcs	1739
E3.fcs	2531
E4.fcs	2971
E5.fcs	2862
E6.fcs	2476
E7.fcs	189
E8.fcs	270
E9.fcs	307
E10.fcs	347
E11.fcs	350
E12.fcs	349
F1.fcs	186
F2.fcs	227
F3.fcs	252
F4.fcs	263
F5.fcs	258
F6.fcs	269
F7.fcs	184
F8.fcs	183
F9.fcs	186
F10.fcs	187
F11.fcs	182
F12.fcs	189
G1.fcs	174
G2.fcs	178
G3.fcs	181
G4.fcs	175
G5.fcs	177
G6.fcs	174
G7.fcs	174
G8.fcs	181
G9.fcs	178
G10.fcs	173
G11.fcs	171
G12.fcs	175
H1.fcs	271
H2.fcs	277
H3.fcs	275
H10.fcs	276
H11.fcs	265
H12.fcs	278
Mean	1718
SD	2528
