# Supplementary material for: Programmable receptors enable bacterial biosensors to detect pathological biomarkers in clinical samples
Source: Nat Commun. 2021 Sep 1;12:5216. doi: 10.1038/s41467-021-25538-y (PMC8410942; doi:10.1038/s41467-021-25538-y)
Supplement: Supplementary file 6 — Source data [file 41467_2021_25538_MOESM6_ESM.zip › 5_Source data/FigS3A/A_Raw data/Day3/Table3-1.xls]

## Sheet: Sheet0
	E.coli/GFP | Geometric Mean (BL1-H)			80 UM BILE SALT							NO LIGAND							REF
B1.fcs	195			195	197	195	192	190	179		198	197	199	196	191	183		278
B2.fcs	5344			5344	5719	4871	2078	277	182		548	584	401	279	198	188		267
B3.fcs	4429			4429	6117	4867	2097	303	183		871	1171	628	307	190	179		266
B4.fcs	4375			4375	6096	5477	3084	348	179		993	951	593	270	191	184		276
B5.fcs	6163			6163	5875	5932	2040	327	184		901	850	585	319	191	180		274
B6.fcs	7783			7783	6619	5004	1788	305	179		970	900	697	323	192	180		271
B7.fcs	198
B8.fcs	548
B9.fcs	871
B10.fcs	993
B11.fcs	901
B12.fcs	970
C1.fcs	197
C2.fcs	5719
C3.fcs	6117
C4.fcs	6096
C5.fcs	5875
C6.fcs	6619
C7.fcs	197
C8.fcs	584
C9.fcs	1171
C10.fcs	951
C11.fcs	850
C12.fcs	900
D1.fcs	195
D2.fcs	4871
D3.fcs	4867
D4.fcs	5477
D5.fcs	5932
D6.fcs	5004
D7.fcs	199
D8.fcs	401
D9.fcs	628
D10.fcs	593
D11.fcs	585
D12.fcs	697
E1.fcs	192
E2.fcs	2078
E3.fcs	2097
E4.fcs	3084
E5.fcs	2040
E6.fcs	1788
E7.fcs	196
E8.fcs	279
E9.fcs	307
E10.fcs	270
E11.fcs	319
E12.fcs	323
F1.fcs	190
F2.fcs	277
F3.fcs	303
F4.fcs	348
F5.fcs	327
F6.fcs	305
F7.fcs	191
F8.fcs	198
F9.fcs	190
F10.fcs	191
F11.fcs	191
F12.fcs	192
G1.fcs	179
G2.fcs	182
G3.fcs	183
G4.fcs	179
G5.fcs	184
G6.fcs	179
G7.fcs	183
G8.fcs	188
G9.fcs	179
G10.fcs	184
G11.fcs	180
G12.fcs	180
H1.fcs	278
H2.fcs	267
H3.fcs	266
H10.fcs	276
H11.fcs	274
H12.fcs	271
Mean	1502
SD	2134
