# Supplementary material for: Programmable receptors enable bacterial biosensors to detect pathological biomarkers in clinical samples
Source: Nat Commun. 2021 Sep 1;12:5216. doi: 10.1038/s41467-021-25538-y (PMC8410942; doi:10.1038/s41467-021-25538-y)
Supplement: Supplementary file 6 — Source data [file 41467_2021_25538_MOESM6_ESM.zip › 5_Source data/FigS3A/A_Raw data/Day1/Plate1-1.xls]

## Sheet: PLATE ORGANIZATION
			1	2	3	4	5	6	7	8	9	10	11	12
	Benzoic acid	A
	2000	B
	1500	C
	1000	D
	500	E
	100	F
	0	G
		H	reference promoter									reference promoter
		IPTG	0	100	500	1000	1500	2000	0	100	500	1000	1500	2000
				Without bile salt						80 μM TCA

## Sheet: Sheet0
	E.coli/GFP | Geometric Mean (BL1-H)			80 UM BILE SALT							NO LIGAND							REF
B1.fcs	184		PLATE1	184	194	190	190	188	181		195	193	197	199	185	178		280
B2.fcs	5192			5192	7070	5371	1706	222	180		981	802	555	272	192	177		288
B3.fcs	5929			5929	8006	6119	2416	268	176		1287	1101	761	342	189	180		283
B4.fcs	7715			7715	8537	5678	2381	270	180		1387	1246	717	341	189	179		283
B5.fcs	8579			8579	8385	7176	2465	272	181		1307	1245	644	332	192	181		280
B6.fcs	8800			8800	8955	6380	2372	274	181		1354	1111	705	328	190	177		285
B7.fcs	195
B8.fcs	981
B9.fcs	1287
B10.fcs	1387
B11.fcs	1307
B12.fcs	1354
C1.fcs	194
C2.fcs	7070
C3.fcs	8006
C4.fcs	8537
C5.fcs	8385
C6.fcs	8955
C7.fcs	193
C8.fcs	802
C9.fcs	1101
C10.fcs	1246
C11.fcs	1245
C12.fcs	1111
D1.fcs	190
D2.fcs	5371
D3.fcs	6119
D4.fcs	5678
D5.fcs	7176
D6.fcs	6380
D7.fcs	197
D8.fcs	555
D9.fcs	761
D10.fcs	717
D11.fcs	644
D12.fcs	705
E1.fcs	190
E2.fcs	1706
E3.fcs	2416
E4.fcs	2381
E5.fcs	2465
E6.fcs	2372
E7.fcs	199
E8.fcs	272
E9.fcs	342
E10.fcs	341
E11.fcs	332
E12.fcs	328
F1.fcs	188
F2.fcs	222
F3.fcs	268
F4.fcs	270
F5.fcs	272
F6.fcs	274
F7.fcs	185
F8.fcs	192
F9.fcs	189
F10.fcs	189
F11.fcs	192
F12.fcs	190
G1.fcs	181
G2.fcs	180
G3.fcs	176
G4.fcs	180
G5.fcs	181
G6.fcs	181
G7.fcs	178
G8.fcs	177
G9.fcs	180
G10.fcs	179
G11.fcs	181
G12.fcs	177
H1.fcs	280
H2.fcs	288
H3.fcs	283
H10.fcs	283
H11.fcs	280
H12.fcs	285
Mean	1847
SD	2744
