# Supplementary material for: Programmable receptors enable bacterial biosensors to detect pathological biomarkers in clinical samples
Source: Nat Commun. 2021 Sep 1;12:5216. doi: 10.1038/s41467-021-25538-y (PMC8410942; doi:10.1038/s41467-021-25538-y)
Supplement: Supplementary file 6 — Source data [file 41467_2021_25538_MOESM6_ESM.zip › 5_Source data/Fig2E/A_Raw data/20200902_Day2/20200902_TcpPH_VtrAC_bile salt profile_Day2.xlsx]

## Sheet: Sheet0
	coli/GFP | Geometric Mean (BL1-H)
B1.fcs	263
B2.fcs	259
B3.fcs	256
B4.fcs	245
B5.fcs	240
B6.fcs	242
B7.fcs	860
B8.fcs	728
B9.fcs	1105
B10.fcs	1427
B11.fcs	1013
B12.fcs	1422
C1.fcs	3274
C2.fcs	1277
C3.fcs	5528
C4.fcs	265
C5.fcs	249
C6.fcs	259
C7.fcs	1700
C8.fcs	1389
C9.fcs	1956
C10.fcs	1546
C11.fcs	1253
C12.fcs	1611
D1.fcs	13466
D2.fcs	20679
D3.fcs	23319
D4.fcs	274
D5.fcs	282
D6.fcs	265
D7.fcs	1630
D8.fcs	1325
D9.fcs	1855
D10.fcs	2265
D11.fcs	2115
D12.fcs	3068
E1.fcs	285
E2.fcs	280
E3.fcs	282
E4.fcs	288
E5.fcs	293
E6.fcs	284
E7.fcs	936
E8.fcs	811
E9.fcs	1171
E10.fcs	22349
E11.fcs	23724
E12.fcs	22189
F1.fcs	17666
F2.fcs	13400
F3.fcs	11365
F4.fcs	322
F5.fcs	333
F6.fcs	317
F7.fcs	3911
F8.fcs	3383
F9.fcs	4639
F10.fcs	22530
F11.fcs	22339
F12.fcs	17801
G1.fcs	1656
G2.fcs	1302
G3.fcs	1172
G4.fcs	290
G5.fcs	278
G6.fcs	282
G7.fcs	3086
G8.fcs	3050
G9.fcs	4286
G10.fcs	5595
G11.fcs	4104
G12.fcs	5564
H7.fcs	401
H8.fcs	392
H9.fcs	395
Mean	4289
SD	6917
