# Supplementary material for: Programmable receptors enable bacterial biosensors to detect pathological biomarkers in clinical samples
Source: Nat Commun. 2021 Sep 1;12:5216. doi: 10.1038/s41467-021-25538-y (PMC8410942; doi:10.1038/s41467-021-25538-y)
Supplement: Supplementary file 6 — Source data [file 41467_2021_25538_MOESM6_ESM.zip › 5_Source data/Fig2D/A_Raw data/20200903_Day3/20200903_VtrAC_titration curve_Day3.xlsx]

## Sheet: Sheet0
	Coli/GFP | Geometric Mean (BL1-H)
B1.fcs	625
B2.fcs	2737
B3.fcs	4791
B4.fcs	9603
B5.fcs	13901
B6.fcs	18498
B7.fcs	19667
B8.fcs	15294
B9.fcs	27751
B10.fcs	32194
C1.fcs	585
C2.fcs	2146
C3.fcs	3891
C4.fcs	9896
C5.fcs	16262
C6.fcs	25786
C7.fcs	17622
C8.fcs	27475
C9.fcs	24816
C10.fcs	28190
D1.fcs	644
D2.fcs	2564
D3.fcs	3575
D4.fcs	9532
D5.fcs	12162
D6.fcs	18301
D7.fcs	14482
D8.fcs	25311
D9.fcs	31971
D10.fcs	26742
E1.fcs	626
E2.fcs	2121
E3.fcs	3297
E4.fcs	9778
E5.fcs	14045
E6.fcs	16159
E7.fcs	19932
E8.fcs	26260
E9.fcs	30989
E10.fcs	30443
F1.fcs	558
F2.fcs	1641
F3.fcs	5459
F4.fcs	6928
F5.fcs	11516
F6.fcs	17946
F7.fcs	22097
F8.fcs	24764
F9.fcs	24903
F10.fcs	36349
G1.fcs	546
G2.fcs	1621
G3.fcs	5799
G4.fcs	6696
G5.fcs	10170
G6.fcs	16608
G7.fcs	26011
G8.fcs	24949
G9.fcs	28488
G10.fcs	25719
H7.fcs	473
H8.fcs	461
H9.fcs	443
Mean	14299
SD	10825
