# Supplementary material for: Programmable receptors enable bacterial biosensors to detect pathological biomarkers in clinical samples
Source: Nat Commun. 2021 Sep 1;12:5216. doi: 10.1038/s41467-021-25538-y (PMC8410942; doi:10.1038/s41467-021-25538-y)
Supplement: Supplementary file 6 — Source data [file 41467_2021_25538_MOESM6_ESM.zip › 5_Source data/Fig2D/A_Raw data/20200901_Day1/20200901_VtrA_titration curve_Day1.xlsx]

## Sheet: Sheet0
	Coli/GFP | Geometric Mean (BL1-H)
B1.fcs	547
B2.fcs	2052
B3.fcs	4392
B4.fcs	8723
B5.fcs	13107
B6.fcs	12806
B7.fcs	24896
B8.fcs	19214
B9.fcs	20166
B10.fcs	32447
C1.fcs	577
C2.fcs	1698
C3.fcs	3782
C4.fcs	5941
C5.fcs	8668
C6.fcs	10809
C7.fcs	16064
C8.fcs	23019
C9.fcs	23031
C10.fcs	24105
D1.fcs	575
D2.fcs	2271
D3.fcs	6187
D4.fcs	10170
D5.fcs	10500
D6.fcs	11760
D7.fcs	19506
D8.fcs	19817
D9.fcs	24403
D10.fcs	24191
E1.fcs	583
E2.fcs	2669
E3.fcs	3181
E4.fcs	6718
E5.fcs	8788
E6.fcs	10950
E7.fcs	21617
E8.fcs	15644
E9.fcs	28534
E10.fcs	29679
F1.fcs	548
F2.fcs	2727
F3.fcs	3628
F4.fcs	6381
F5.fcs	8260
F6.fcs	9083
F7.fcs	21083
F8.fcs	17270
F9.fcs	25131
F10.fcs	30839
G1.fcs	585
G2.fcs	2560
G3.fcs	4324
G4.fcs	6067
G5.fcs	9244
G6.fcs	16090
G7.fcs	25207
G8.fcs	20973
G9.fcs	27716
G10.fcs	32237
H7.fcs	402
H8.fcs	404
H9.fcs	405
Mean	12460
SD	9913
