# Supplementary material for: Programmable receptors enable bacterial biosensors to detect pathological biomarkers in clinical samples
Source: Nat Commun. 2021 Sep 1;12:5216. doi: 10.1038/s41467-021-25538-y (PMC8410942; doi:10.1038/s41467-021-25538-y)
Supplement: Supplementary file 6 — Source data [file 41467_2021_25538_MOESM6_ESM.zip › 5_Source data/Fig2D/A_Raw data/20200902_Day2/20200902_VtrAC_titration curve_Day2.xlsx]

## Sheet: Sheet0
	Coli/GFP | Geometric Mean (BL1-H)
B1.fcs	885
B2.fcs	4599
B3.fcs	11361
B4.fcs	19822
B5.fcs	24934
B6.fcs	29111
B7.fcs	31618
B8.fcs	27860
B9.fcs	31080
B10.fcs	32544
C1.fcs	936
C2.fcs	3856
C3.fcs	11070
C4.fcs	19068
C5.fcs	17589
C6.fcs	16334
C7.fcs	30847
C8.fcs	31060
C9.fcs	36461
C10.fcs	38832
D1.fcs	1365
D2.fcs	8327
D3.fcs	11648
D4.fcs	21916
D5.fcs	24058
D6.fcs	34871
D7.fcs	34447
D8.fcs	35815
D9.fcs	37280
D10.fcs	38101
E1.fcs	814
E2.fcs	3936
E3.fcs	6410
E4.fcs	16889
E5.fcs	22525
E6.fcs	14227
E7.fcs	30871
E8.fcs	33528
E9.fcs	39195
E10.fcs	40486
F1.fcs	906
F2.fcs	3671
F3.fcs	6024
F4.fcs	15488
F5.fcs	24486
F6.fcs	27541
F7.fcs	32330
F8.fcs	33918
F9.fcs	37442
F10.fcs	41382
G1.fcs	1022
G2.fcs	5734
G3.fcs	11108
G4.fcs	18714
G5.fcs	23711
G6.fcs	28101
G7.fcs	35958
G8.fcs	39630
G9.fcs	41050
G10.fcs	42276
H7.fcs	456
H8.fcs	429
H9.fcs	426
Mean	21403
SD	13934
