# Supplementary material for: Programmable receptors enable bacterial biosensors to detect pathological biomarkers in clinical samples
Source: Nat Commun. 2021 Sep 1;12:5216. doi: 10.1038/s41467-021-25538-y (PMC8410942; doi:10.1038/s41467-021-25538-y)
Supplement: Supplementary file 6 — Source data [file 41467_2021_25538_MOESM6_ESM.zip › 5_Source data/Fig2E/A_Raw data/20200901_Day1/20200901_Day1.xlsx]

## Sheet: Plate organization
		P9-CadC-TcpP and TcpH						P9-CadC-VtrA and VtrC
		1	2	3	4	5	6	7	8	9	10	11	12
	A
	B	CA			UDCA			CA			UDCA
	C	GCA			GUDCA			GCA			GUDCA
	D	TCA			DCA			TCA			DCA
	E	CDCA			GDCA			CDCA			GDCA
	F	GCDCA			TDCA			GCDCA			TDCA
	G	TCDCA			LDCA			TCDCA			LDCA
	H

## Sheet: Sheet0
	coli/GFP | Geometric Mean (BL1-H)
B1.fcs	266
B2.fcs	250
B3.fcs	255
B4.fcs	238
B5.fcs	241
B6.fcs	240
B7.fcs	612
B8.fcs	537
B9.fcs	595
B10.fcs	977
B11.fcs	647
B12.fcs	824
C1.fcs	3384
C2.fcs	1197
C3.fcs	3840
C4.fcs	257
C5.fcs	257
C6.fcs	258
C7.fcs	1338
C8.fcs	1015
C9.fcs	1402
C10.fcs	1231
C11.fcs	999
C12.fcs	1348
D1.fcs	20380
D2.fcs	18920
D3.fcs	11442
D4.fcs	280
D5.fcs	255
D6.fcs	260
D7.fcs	1162
D8.fcs	1058
D9.fcs	1438
D10.fcs	1955
D11.fcs	1276
D12.fcs	1714
E1.fcs	270
E2.fcs	264
E3.fcs	274
E4.fcs	282
E5.fcs	268
E6.fcs	281
E7.fcs	680
E8.fcs	642
E9.fcs	710
E10.fcs	16448
E11.fcs	9684
E12.fcs	11400
F1.fcs	18660
F2.fcs	12355
F3.fcs	15859
F4.fcs	291
F5.fcs	283
F6.fcs	302
F7.fcs	3603
F8.fcs	2195
F9.fcs	2538
F10.fcs	16388
F11.fcs	11434
F12.fcs	12937
G1.fcs	1893
G2.fcs	1653
G3.fcs	1981
G4.fcs	237
G5.fcs	225
G6.fcs	233
G7.fcs	3138
G8.fcs	2940
G9.fcs	2804
G10.fcs	3396
G11.fcs	2391
G12.fcs	2802
H7.fcs	397
H8.fcs	399
H9.fcs	397
Mean	3270
SD	5273
