# Supplementary material for: Programmable receptors enable bacterial biosensors to detect pathological biomarkers in clinical samples
Source: Nat Commun. 2021 Sep 1;12:5216. doi: 10.1038/s41467-021-25538-y (PMC8410942; doi:10.1038/s41467-021-25538-y)
Supplement: Supplementary file 6 — Source data [file 41467_2021_25538_MOESM6_ESM.zip › 5_Source data/Fig3E/A_Raw data/20200507_Day3/Raw data/D3P2_GeoM.wsp]

<?xml version="1.0" encoding="UTF-8"?>
 <Workspace version="20.0"  modDate="Sun May 10 11:27:06 CEST 2020"  clientTimestamp="1589102826616"  flowJoVersion="10.0.8r1"  drawRowBorders="1"  drawColumnBorders="1"  curGroup="All Samples"  groupPaneHeight="80"  xmlns:xsi="http://www.w3.org/2001/XMLSchema-instance"  xmlns:gating="http://www.isac-net.org/std/Gating-ML/v2.0/gating"  xmlns:transforms="http://www.isac-net.org/std/Gating-ML/v2.0/transformations"  xmlns:data-type="http://www.isac-net.org/std/Gating-ML/v2.0/datatypes"  xsi:schemaLocation="http://www.isac-net.org/std/Gating-ML/v2.0/gating http://www.isac-net.org/std/Gating-ML/v2.0/gating/Gating-ML.v2.0.xsd http://www.isac-net.org/std/Gating-ML/v2.0/transformations http://www.isac-net.org/std/Gating-ML/v2.0/gating/Transformations.v2.0.xsd http://www.isac-net.org/std/Gating-ML/v2.0/datatypes http://www.isac-net.org/std/Gating-ML/v2.0/gating/DataTypes.v2.0.xsd "  nonAutoSaveFileName="file:/Volumes/HungJu/20200507_CadC_TcpP%20titration%20curves/FlowJo/D3P2_GeoM.wsp" >
   <WindowPosition x="20"  y="23"  width="600"  height="720"  displayed="1"  panelState="" />
   <TextTraits font="SansSerif"  size="11"  name=""  style="plain"  color="#000000"  background="#00ffffff"  just="left" />
   <Columns>
     <TColumn width="300" >
       <Property key="fj.appnode.prop.name" />
     </TColumn>
     <TColumn width="141" >
       <Property key="fj.appnode.prop.statistic" />
     </TColumn>
     <TColumn width="140" >
       <Property key="fj.appnode.prop.ncells" />
     </TColumn>
   </Columns>
   <Matrices/>
   <Cytometers>
     <Cytometer name="GENERIC"  cyt="4486518 Attune NxT Acoustic Focusing Cytometer (Lasers: BYXX)"  useFCS3="1"  extraNegs="0"  widthBasis="-10"  linMin="0"  logMin="1"  linMax="10000"  logMax="10000"  linearRescale="1"  logRescale="1"  linFromKW="1"  logFromKW="1"  useGain="0"  useTransform="0"  transformType="LOG"  manufacturer=""  serialnumber=""  homepage="workspaces-and-samples/flowjo-and-your-cytometer/ws-instrumentation/"  icon="generic.png" >
       <LinParams>
         <Param>time</Param>
       </LinParams>
       <LogParams/>
       <FilterParams/>
       <TransformStore>
         <Transforms>
           <Transforms>
             <transforms:log transforms:offset="1"  transforms:decades="6.0205999133" >
               <data-type:parameter data-type:name="FSC-H" />
             </transforms:log>
             <transforms:log transforms:offset="1"  transforms:decades="6.0205999133" >
               <data-type:parameter data-type:name="SSC-H" />
             </transforms:log>
             <transforms:log transforms:offset="1"  transforms:decades="6.0205999133" >
               <data-type:parameter data-type:name="YL1-H" />
             </transforms:log>
             <transforms:log transforms:offset="1"  transforms:decades="3.0102999566" >
               <data-type:parameter data-type:name="BL1-W" />
             </transforms:log>
             <transforms:log transforms:offset="1"  transforms:decades="3.0102999566" >
               <data-type:parameter data-type:name="YL2-W" />
             </transforms:log>
             <transforms:log transforms:offset="1"  transforms:decades="6.0205999133" >
               <data-type:parameter data-type:name="YL1-A" />
             </transforms:log>
             <transforms:linear transforms:minRange="0"  transforms:maxRange="1048576"  gain="1" >
               <data-type:parameter data-type:name="SSC-A" />
             </transforms:linear>
             <transforms:log transforms:offset="1"  transforms:decades="6.0205999133" >
               <data-type:parameter data-type:name="BL1-A" />
             </transforms:log>
             <transforms:linear transforms:minRange="0"  transforms:maxRange="1024"  gain="1" >
               <data-type:parameter data-type:name="FSC-W" />
             </transforms:linear>
             <transforms:linear transforms:minRange="0"  transforms:maxRange="1024"  gain="1" >
               <data-type:parameter data-type:name="SSC-W" />
             </transforms:linear>
             <transforms:log transforms:offset="1"  transforms:decades="3.0102999566" >
               <data-type:parameter data-type:name="YL1-W" />
             </transforms:log>
             <transforms:log transforms:offset="1"  transforms:decades="6.0205999133" >
               <data-type:parameter data-type:name="BL1-H" />
             </transforms:log>
             <transforms:log transforms:offset="1"  transforms:decades="6.0205999133" >
               <data-type:parameter data-type:name="YL2-H" />
             </transforms:log>
             <transforms:linear transforms:minRange="0"  transforms:maxRange="1048576"  gain="1" >
               <data-type:parameter data-type:name="FSC-A" />
             </transforms:linear>
             <transforms:log transforms:offset="1"  transforms:decades="6.0205999133" >
               <data-type:parameter data-type:name="YL2-A" />
             </transforms:log>
           </Transforms>
         </Transforms>
       </TransformStore>
     </Cytometer>
   </Cytometers>
   <Groups>
     <GroupNode name="All Samples"  annotation=""  owningGroup="All Samples"  expanded="1"  sortPriority="10"  count="-1" >
       <Graph smoothing="0"  backColor="#ffffff"  foreColor="#000000"  type="Pseudocolor"  fast="1" >
         <Axis dimension="x"  name=""  label=""  auto="auto" />
         <Axis dimension="y"  name=""  label=""  auto="auto" />
         <GraphSettings level="5%"  smoothingHighResolution="1"  contourHighResolution="1"  histogramSmoothingCount="0"  graphResolution="256"  showOutliers="0"  drawLargeDots="0"  dotsToDraw="8000"  tint="le.chartfill.tinted.40"  lineWeight="le.lineweight.normal"  lineStyle="le.linestyle.solid" />
         <GraphEnvironment showGrid="0"  showAxes="tnlTNL"  showGates="1"  showFreqOnPlots="1"  showGateNameOnPlots="1"  showMedians="0"  showUncomped="0"  addEventParam="0"  lastYAxisName="" >
           <TextTraits font="SansSerif"  size="11"  name="Labels"  style="plain"  color="#000000"  background="#00ffffff"  just="left" />
           <TextTraits font="SansSerif"  size="11"  name="LayoutGates"  style="plain"  color="#000000"  background="#00ffffff"  just="left" />
           <TextTraits font="SansSerif"  size="9"  name="Numbers"  style="plain"  color="#000000"  background="#00ffffff"  just="left" />
           <TextTraits font="SansSerif"  size="9"  name="Legend"  style="plain"  color="#000000"  background="#00ffffff"  just="left" />
         </GraphEnvironment>
       </Graph>
       <Subpopulations>
         <Population name="E.coli"  annotation=""  owningGroup="All Samples"  expanded="1"  sortPriority="10"  count="27930" >
           <Graph smoothing="0"  backColor="#ffffff"  foreColor="#000000"  type="Pseudocolor"  fast="1" >
             <Axis dimension="x"  name="BL1-A"  label=""  auto="auto" />
             <Axis dimension="y"  name="YL2-A"  label=""  auto="auto" />
             <GraphSettings level="5%"  smoothingHighResolution="1"  contourHighResolution="1"  histogramSmoothingCount="0"  graphResolution="256"  showOutliers="0"  drawLargeDots="0"  dotsToDraw="8000"  tint="le.chartfill.tinted.40"  lineWeight="le.lineweight.normal"  lineStyle="le.linestyle.solid" />
             <GraphEnvironment showGrid="0"  showAxes="tnlTNL"  showGates="1"  showFreqOnPlots="1"  showGateNameOnPlots="1"  showMedians="0"  showUncomped="0"  addEventParam="0"  lastYAxisName="" >
               <TextTraits font="SansSerif"  size="11"  name="Labels"  style="plain"  color="#000000"  background="#00ffffff"  just="left" />
               <TextTraits font="SansSerif"  size="11"  name="LayoutGates"  style="plain"  color="#000000"  background="#00ffffff"  just="left" />
               <TextTraits font="SansSerif"  size="9"  name="Numbers"  style="plain"  color="#000000"  background="#00ffffff"  just="left" />
               <TextTraits font="SansSerif"  size="9"  name="Legend"  style="plain"  color="#000000"  background="#00ffffff"  just="left" />
               <WindowPosition x="620"  y="23"  width="390"  height="520"  displayed="1"  panelState="---" />
             </GraphEnvironment>
           </Graph>
           <Gate gating:id="ID1167995828" >
             <gating:EllipsoidGate eventsInside="1"  annoOffsetX="0"  annoOffsetY="0"  tint="#000000"  isTinted="0"  lineWeight="Normal"  userDefined="1"  gating:distance="40.038515259058876" >
               <gating:dimension>
                 <data-type:fcs-dimension data-type:name="FSC-H" />
               </gating:dimension>
               <gating:dimension>
                 <data-type:fcs-dimension data-type:name="SSC-H" />
               </gating:dimension>
               <gating:foci>
                 <gating:vertex>
                   <gating:coordinate data-type:value="139.4743021401" />
                   <gating:coordinate data-type:value="127.2410646238" />
                 </gating:vertex>
                 <gating:vertex>
                   <gating:coordinate data-type:value="144.5256978599" />
                   <gating:coordinate data-type:value="161.7589353762" />
                 </gating:vertex>
               </gating:foci>
               <gating:edge>
                 <gating:vertex>
                   <gating:coordinate data-type:value="139" />
                   <gating:coordinate data-type:value="124" />
                 </gating:vertex>
                 <gating:vertex>
                   <gating:coordinate data-type:value="145" />
                   <gating:coordinate data-type:value="165" />
                 </gating:vertex>
                 <gating:vertex>
                   <gating:coordinate data-type:value="153" />
                   <gating:coordinate data-type:value="142" />
                 </gating:vertex>
                 <gating:vertex>
                   <gating:coordinate data-type:value="131" />
                   <gating:coordinate data-type:value="146" />
                 </gating:vertex>
               </gating:edge>
             </gating:EllipsoidGate>
           </Gate>
           <Subpopulations>
             <Population name="GFP"  annotation=""  owningGroup="All Samples"  expanded="1"  sortPriority="10"  count="27927" >
               <Graph smoothing="1"  backColor="#ffffff"  foreColor="#000000"  type="Histogram"  fast="1" >
                 <Axis dimension="x"  name="YL2-A"  label=""  auto="auto" />
                 <Axis dimension="y"  name=""  label=""  auto="auto" />
                 <GraphSettings level="5%"  smoothingHighResolution="1"  contourHighResolution="1"  histogramSmoothingCount="0"  graphResolution="256"  showOutliers="0"  drawLargeDots="0"  dotsToDraw="8000"  tint="le.chartfill.tinted.40"  lineWeight="le.lineweight.normal"  lineStyle="le.linestyle.solid" />
                 <GraphEnvironment showGrid="0"  showAxes="tnlTNL"  showGates="1"  showFreqOnPlots="1"  showGateNameOnPlots="1"  showMedians="0"  showUncomped="0"  addEventParam="0"  lastYAxisName="" >
                   <TextTraits font="SansSerif"  size="11"  name="Labels"  style="plain"  color="#000000"  background="#00ffffff"  just="left" />
                   <TextTraits font="SansSerif"  size="11"  name="LayoutGates"  style="plain"  color="#000000"  background="#00ffffff"  just="left" />
                   <TextTraits font="SansSerif"  size="9"  name="Numbers"  style="plain"  color="#000000"  background="#00ffffff"  just="left" />
                   <TextTraits font="SansSerif"  size="9"  name="Legend"  style="plain"  color="#000000"  background="#00ffffff"  just="left" />
                   <WindowPosition x="620"  y="23"  width="390"  height="520"  displayed="1"  panelState="---" />
                 </GraphEnvironment>
               </Graph>
               <Gate gating:id="ID357863969"  gating:parent_id="ID1167995828" >
                 <gating:RectangleGate eventsInside="1"  annoOffsetX="0"  annoOffsetY="0"  tint="#000000"  isTinted="0"  lineWeight="Normal"  userDefined="1" >
                   <gating:dimension gating:min="9.897654030879586"  gating:max="1048576.0000000007"  yRatio="0.7669172932330828" >
                     <data-type:fcs-dimension data-type:name="BL1-H" />
                   </gating:dimension>
                 </gating:RectangleGate>
               </Gate>
             </Population>
           </Subpopulations>
         </Population>
       </Subpopulations>
       <Group name="All Samples"  live="1"  role="ws.group.dlog.test"  key=""  synchronized="0"  foreground="#000000"  fontStyle="bold" >
         <Criteria/>
         <SampleRefs>
           <SampleRef sampleID="1" />
           <SampleRef sampleID="2" />
           <SampleRef sampleID="3" />
           <SampleRef sampleID="4" />
           <SampleRef sampleID="5" />
           <SampleRef sampleID="6" />
           <SampleRef sampleID="7" />
           <SampleRef sampleID="8" />
           <SampleRef sampleID="9" />
           <SampleRef sampleID="10" />
           <SampleRef sampleID="11" />
           <SampleRef sampleID="12" />
           <SampleRef sampleID="13" />
           <SampleRef sampleID="14" />
           <SampleRef sampleID="15" />
           <SampleRef sampleID="16" />
           <SampleRef sampleID="17" />
           <SampleRef sampleID="18" />
           <SampleRef sampleID="19" />
           <SampleRef sampleID="20" />
           <SampleRef sampleID="21" />
           <SampleRef sampleID="22" />
           <SampleRef sampleID="23" />
           <SampleRef sampleID="24" />
           <SampleRef sampleID="25" />
           <SampleRef sampleID="26" />
           <SampleRef sampleID="27" />
           <SampleRef sampleID="28" />
           <SampleRef sampleID="29" />
           <SampleRef sampleID="30" />
           <SampleRef sampleID="31" />
           <SampleRef sampleID="32" />
           <SampleRef sampleID="33" />
           <SampleRef sampleID="34" />
           <SampleRef sampleID="35" />
           <SampleRef sampleID="36" />
           <SampleRef sampleID="37" />
           <SampleRef sampleID="38" />
           <SampleRef sampleID="39" />
           <SampleRef sampleID="40" />
           <SampleRef sampleID="41" />
           <SampleRef sampleID="42" />
           <SampleRef sampleID="43" />
           <SampleRef sampleID="44" />
           <SampleRef sampleID="45" />
           <SampleRef sampleID="46" />
           <SampleRef sampleID="47" />
           <SampleRef sampleID="48" />
           <SampleRef sampleID="49" />
           <SampleRef sampleID="50" />
           <SampleRef sampleID="51" />
           <SampleRef sampleID="52" />
           <SampleRef sampleID="53" />
           <SampleRef sampleID="54" />
           <SampleRef sampleID="55" />
           <SampleRef sampleID="56" />
           <SampleRef sampleID="57" />
           <SampleRef sampleID="58" />
           <SampleRef sampleID="59" />
           <SampleRef sampleID="60" />
           <SampleRef sampleID="61" />
           <SampleRef sampleID="62" />
           <SampleRef sampleID="63" />
           <SampleRef sampleID="64" />
           <SampleRef sampleID="65" />
           <SampleRef sampleID="66" />
           <SampleRef sampleID="67" />
           <SampleRef sampleID="68" />
           <SampleRef sampleID="69" />
           <SampleRef sampleID="70" />
           <SampleRef sampleID="71" />
           <SampleRef sampleID="72" />
           <SampleRef sampleID="73" />
           <SampleRef sampleID="74" />
           <SampleRef sampleID="75" />
           <SampleRef sampleID="76" />
           <SampleRef sampleID="77" />
           <SampleRef sampleID="78" />
           <SampleRef sampleID="79" />
           <SampleRef sampleID="80" />
           <SampleRef sampleID="81" />
           <SampleRef sampleID="82" />
           <SampleRef sampleID="83" />
           <SampleRef sampleID="84" />
           <SampleRef sampleID="85" />
           <SampleRef sampleID="86" />
           <SampleRef sampleID="87" />
           <SampleRef sampleID="88" />
           <SampleRef sampleID="89" />
           <SampleRef sampleID="90" />
           <SampleRef sampleID="91" />
           <SampleRef sampleID="92" />
           <SampleRef sampleID="93" />
         </SampleRefs>
         <Keywords/>
       </Group>
     </GroupNode>
     <GroupNode name="Compensation"  annotation=""  owningGroup="Compensation"  expanded="1"  sortPriority="10"  count="-1" >
       <Graph smoothing="0"  backColor="#ffffff"  foreColor="#000000"  type="Pseudocolor"  fast="1" >
         <Axis dimension="x"  name=""  label=""  auto="auto" />
         <Axis dimension="y"  name=""  label=""  auto="auto" />
         <GraphSettings level="5%"  smoothingHighResolution="1"  contourHighResolution="1"  histogramSmoothingCount="0"  graphResolution="256"  showOutliers="0"  drawLargeDots="0"  dotsToDraw="8000"  tint="le.chartfill.tinted.40"  lineWeight="le.lineweight.normal"  lineStyle="le.linestyle.solid" />
         <GraphEnvironment showGrid="0"  showAxes="tnlTNL"  showGates="1"  showFreqOnPlots="1"  showGateNameOnPlots="1"  showMedians="0"  showUncomped="0"  addEventParam="0"  lastYAxisName="" >
           <TextTraits font="SansSerif"  size="11"  name="Labels"  style="plain"  color="#000000"  background="#00ffffff"  just="left" />
           <TextTraits font="SansSerif"  size="11"  name="LayoutGates"  style="plain"  color="#000000"  background="#00ffffff"  just="left" />
           <TextTraits font="SansSerif"  size="9"  name="Numbers"  style="plain"  color="#000000"  background="#00ffffff"  just="left" />
           <TextTraits font="SansSerif"  size="9"  name="Legend"  style="plain"  color="#000000"  background="#00ffffff"  just="left" />
         </GraphEnvironment>
       </Graph>
       <Group name="Compensation"  live="1"  role="ws.group.dlog.compensation"  key=""  synchronized="0"  foreground="#bc1900"  fontStyle="bold" >
         <Criteria>
           <Criterion connector="And"  keyword="$FIL"  function="Contains"  value="unstained" />
           <Criterion connector="Or"  keyword="$FIL"  function="Contains"  value="comp" />
         </Criteria>
         <Keywords/>
       </Group>
     </GroupNode>
   </Groups>
   <SampleList>
     <Sample>
       <DataSet uri="file:/Volumes/HungJu/20200507_CadC_TcpP%20titration%20curves/P2/Plate_2-3_Variants_Experiment_Group_F6.fcs"  sampleID="66" />
       <Transformations>
         <transforms:linear transforms:minRange="0"  transforms:maxRange="21"  gain="0.0010428046" >
           <data-type:parameter data-type:name="Time" />
         </transforms:linear>
         <transforms:linear transforms:minRange="0"  transforms:maxRange="1048576"  gain="1" >
           <data-type:parameter data-type:name="FSC-A" />
         </transforms:linear>
         <transforms:linear transforms:minRange="0"  transforms:maxRange="1048576"  gain="1" >
           <data-type:parameter data-type:name="SSC-A" />
         </transforms:linear>
         <transforms:log transforms:offset="1"  transforms:decades="6.0205999133" >
           <data-type:parameter data-type:name="BL1-A" />
         </transforms:log>
         <transforms:log transforms:offset="1"  transforms:decades="6.0205999133" >
           <data-type:parameter data-type:name="YL2-A" />
         </transforms:log>
         <transforms:log transforms:offset="1"  transforms:decades="6.0205999133" >
           <data-type:parameter data-type:name="YL1-A" />
         </transforms:log>
         <transforms:log transforms:offset="1"  transforms:decades="6.0205999133" >
           <data-type:parameter data-type:name="FSC-H" />
         </transforms:log>
         <transforms:log transforms:offset="1"  transforms:decades="6.0205999133" >
           <data-type:parameter data-type:name="SSC-H" />
         </transforms:log>
         <transforms:log transforms:offset="1"  transforms:decades="6.0205999133" >
           <data-type:parameter data-type:name="BL1-H" />
         </transforms:log>
         <transforms:log transforms:offset="1"  transforms:decades="6.0205999133" >
           <data-type:parameter data-type:name="YL2-H" />
         </transforms:log>
         <transforms:log transforms:offset="1"  transforms:decades="6.0205999133" >
           <data-type:parameter data-type:name="YL1-H" />
         </transforms:log>
         <transforms:linear transforms:minRange="0"  transforms:maxRange="1024"  gain="1" >
           <data-type:parameter data-type:name="FSC-W" />
         </transforms:linear>
         <transforms:linear transforms:minRange="0"  transforms:maxRange="1024"  gain="1" >
           <data-type:parameter data-type:name="SSC-W" />
         </transforms:linear>
         <transforms:log transforms:offset="1"  transforms:decades="3.0102999566" >
           <data-type:parameter data-type:name="BL1-W" />
         </transforms:log>
         <transforms:log transforms:offset="1"  transforms:decades="3.0102999566" >
           <data-type:parameter data-type:name="YL2-W" />
         </transforms:log>
         <transforms:log transforms:offset="1"  transforms:decades="3.0102999566" >
           <data-type:parameter data-type:name="YL1-W" />
         </transforms:log>
       </Transformations>
       <Keywords>
         <Keyword name="$ENDANALYSIS"  value="000000000000" />
         <Keyword name="$BEGINANALYSIS"  value="000000000000" />
         <Keyword name="$ENDSTEXT"  value="000000000000" />
         <Keyword name="$BEGINSTEXT"  value="000000000000" />
         <Keyword name="$NEXTDATA"  value="000000000000" />
         <Keyword name="$ENDDATA"  value="000001928191" />
         <Keyword name="$BEGINDATA"  value="000000008192" />
         <Keyword name="#WINEXT"  value="0" />
         <Keyword name="#WIDTHTHRESHOLD"  value="10000" />
         <Keyword name="#TR2"  value="OR_SSC,100" />
         <Keyword name="#TR1"  value="OR_FSC,1500" />
         <Keyword name="#PTRESULT"  value="Pass" />
         <Keyword name="#PTDATE"  value="07-May-2020" />
         <Keyword name="#P1Target"  value="NA" />
         <Keyword name="#P1Label"  value="NA" />
         <Keyword name="#LASERCONFIG"  value="BY" />
         <Keyword name="#LASER2DELAY"  value="365" />
         <Keyword name="#LASER2COLOR"  value="Yellow" />
         <Keyword name="#LASER2ASF"  value="1.05" />
         <Keyword name="#LASER1DELAY"  value="1100" />
         <Keyword name="#LASER1COLOR"  value="Blue" />
         <Keyword name="#LASER1ASF"  value="1.05" />
         <Keyword name="#FLOWRATE"  value="25" />
         <Keyword name="$WELLID"  value="F6" />
         <Keyword name="$VOL"  value="9000" />
         <Keyword name="$TIMESTEP"  value="0.001" />
         <Keyword name="$SRC"  value="NA" />
         <Keyword name="$SMNO"  value="Group" />
         <Keyword name="$PROJ"  value="Experiment" />
         <Keyword name="$PLATENAME"  value="Plate_2-3_Variants" />
         <Keyword name="$PLATEID"  value="NA" />
         <Keyword name="$OP"  value="Hung-Ju Chang" />
         <Keyword name="$LOST"  value="0" />
         <Keyword name="$ORIGINALITY"  value="Original" />
         <Keyword name="$INST"  value="NA" />
         <Keyword name="$FIL"  value="F6.fcs" />
         <Keyword name="$EXP"  value="NA" />
         <Keyword name="$ETIM"  value="17:48:48" />
         <Keyword name="$DATE"  value="07-May-2020" />
         <Keyword name="$CYTSN"  value="1AFC202500115" />
         <Keyword name="$COM"  value="NA" />
         <Keyword name="$CELLS"  value="NA" />
         <Keyword name="$BTIM"  value="17:48:27" />
         <Keyword name="$SPILLOVER"  value="9,BL1-A,YL2-A,YL1-A,BL1-H,YL2-H,YL1-H,BL1-W,YL2-W,YL1-W,1.000000,0.000000,0.000000,0.000000,0.000000,0.000000,0.000000,0.000000,0.000000,0.000000,1.000000,0.000000,0.000000,0.000000,0.000000,0.000000,0.000000,0.000000,0.000000,0.000000,1.000000,0.000000,0.000000,0.000000,0.000000,0.000000,0.000000,0.000000,0.000000,0.000000,1.000000,0.000000,0.000000,0.000000,0.000000,0.000000,0.000000,0.000000,0.000000,0.000000,1.000000,0.000000,0.000000,0.000000,0.000000,0.000000,0.000000,0.000000,0.000000,0.000000,1.000000,0.000000,0.000000,0.000000,0.000000,0.000000,0.000000,0.000000,0.000000,0.000000,1.000000,0.000000,0.000000,0.000000,0.000000,0.000000,0.000000,0.000000,0.000000,0.000000,1.000000,0.000000,0.000000,0.000000,0.000000,0.000000,0.000000,0.000000,0.000000,0.000000,1.000000" />
         <Keyword name="$SYS"  value="OPTIXE2 Microsoft Windows 7 Professional " />
         <Keyword name="$CYT"  value="4486518 Attune NxT Acoustic Focusing Cytometer (Lasers: BYXX)" />
         <Keyword name="$P16V"  value="450" />
         <Keyword name="$P16L"  value="561" />
         <Keyword name="$P16F"  value="585_16" />
         <Keyword name="$P16E"  value="0,0" />
         <Keyword name="$P16R"  value="1024" />
         <Keyword name="$P16B"  value="32" />
         <Keyword name="$P16S"  value="YL1-W" />
         <Keyword name="$P16N"  value="YL1-W" />
         <Keyword name="$P15V"  value="500" />
         <Keyword name="$P15L"  value="561" />
         <Keyword name="$P15F"  value="620_15" />
         <Keyword name="$P15E"  value="0,0" />
         <Keyword name="$P15R"  value="1024" />
         <Keyword name="$P15B"  value="32" />
         <Keyword name="$P15S"  value="YL2-W" />
         <Keyword name="$P15N"  value="YL2-W" />
         <Keyword name="$P14V"  value="440" />
         <Keyword name="$P14L"  value="488" />
         <Keyword name="$P14F"  value="530_30" />
         <Keyword name="$P14E"  value="0,0" />
         <Keyword name="$P14R"  value="1024" />
         <Keyword name="$P14B"  value="32" />
         <Keyword name="$P14S"  value="BL1-W" />
         <Keyword name="$P14N"  value="BL1-W" />
         <Keyword name="$P13V"  value="380" />
         <Keyword name="$P13L"  value="488" />
         <Keyword name="$P13F"  value="488_10" />
         <Keyword name="$P13E"  value="0,0" />
         <Keyword name="$P13R"  value="1024" />
         <Keyword name="$P13B"  value="32" />
         <Keyword name="$P13S"  value="SSC-W" />
         <Keyword name="$P13N"  value="SSC-W" />
         <Keyword name="$P12V"  value="200" />
         <Keyword name="$P12L"  value="488" />
         <Keyword name="$P12F"  value="NA" />
         <Keyword name="$P12E"  value="0,0" />
         <Keyword name="$P12R"  value="1024" />
         <Keyword name="$P12B"  value="32" />
         <Keyword name="$P12S"  value="FSC-W" />
         <Keyword name="$P12N"  value="FSC-W" />
         <Keyword name="$P11V"  value="450" />
         <Keyword name="$P11L"  value="561" />
         <Keyword name="$P11F"  value="585_16" />
         <Keyword name="$P11E"  value="0,0" />
         <Keyword name="$P11R"  value="1048576" />
         <Keyword name="$P11B"  value="32" />
         <Keyword name="$P11S"  value="YL1-H" />
         <Keyword name="$P11N"  value="YL1-H" />
         <Keyword name="$P10V"  value="500" />
         <Keyword name="$P10L"  value="561" />
         <Keyword name="$P10F"  value="620_15" />
         <Keyword name="$P10E"  value="0,0" />
         <Keyword name="$P10R"  value="1048576" />
         <Keyword name="$P10B"  value="32" />
         <Keyword name="$P10S"  value="YL2-H" />
         <Keyword name="$P10N"  value="YL2-H" />
         <Keyword name="$P9V"  value="440" />
         <Keyword name="$P9L"  value="488" />
         <Keyword name="$P9F"  value="530_30" />
         <Keyword name="$P9E"  value="0,0" />
         <Keyword name="$P9R"  value="1048576" />
         <Keyword name="$P9B"  value="32" />
         <Keyword name="$P9S"  value="BL1-H" />
         <Keyword name="$P9N"  value="BL1-H" />
         <Keyword name="$P8V"  value="380" />
         <Keyword name="$P8L"  value="488" />
         <Keyword name="$P8F"  value="488_10" />
         <Keyword name="$P8E"  value="0,0" />
         <Keyword name="$P8R"  value="1048576" />
         <Keyword name="$P8B"  value="32" />
         <Keyword name="$P8S"  value="SSC-H" />
         <Keyword name="$P8N"  value="SSC-H" />
         <Keyword name="$P7V"  value="200" />
         <Keyword name="$P7L"  value="488" />
         <Keyword name="$P7F"  value="NA" />
         <Keyword name="$P7E"  value="0,0" />
         <Keyword name="$P7R"  value="1048576" />
         <Keyword name="$P7B"  value="32" />
         <Keyword name="$P7S"  value="FSC-H" />
         <Keyword name="$P7N"  value="FSC-H" />
         <Keyword name="$P6V"  value="450" />
         <Keyword name="$P6L"  value="561" />
         <Keyword name="$P6F"  value="585_16" />
         <Keyword name="$P6E"  value="0,0" />
         <Keyword name="$P6R"  value="1048576" />
         <Keyword name="$P6B"  value="32" />
         <Keyword name="$P6S"  value="YL1-A" />
         <Keyword name="$P6N"  value="YL1-A" />
         <Keyword name="$P5V"  value="500" />
         <Keyword name="$P5L"  value="561" />
         <Keyword name="$P5F"  value="620_15" />
         <Keyword name="$P5E"  value="0,0" />
         <Keyword name="$P5R"  value="1048576" />
         <Keyword name="$P5B"  value="32" />
         <Keyword name="$P5S"  value="YL2-A" />
         <Keyword name="$P5N"  value="YL2-A" />
         <Keyword name="$P4V"  value="440" />
         <Keyword name="$P4L"  value="488" />
         <Keyword name="$P4F"  value="530_30" />
         <Keyword name="$P4E"  value="0,0" />
         <Keyword name="$P4R"  value="1048576" />
         <Keyword name="$P4B"  value="32" />
         <Keyword name="$P4S"  value="BL1-A" />
         <Keyword name="$P4N"  value="BL1-A" />
         <Keyword name="$P3V"  value="380" />
         <Keyword name="$P3L"  value="488" />
         <Keyword name="$P3F"  value="488_10" />
         <Keyword name="$P3E"  value="0,0" />
         <Keyword name="$P3R"  value="1048576" />
         <Keyword name="$P3B"  value="32" />
         <Keyword name="$P3S"  value="SSC-A" />
         <Keyword name="$P3N"  value="SSC-A" />
         <Keyword name="$P2V"  value="200" />
         <Keyword name="$P2L"  value="488" />
         <Keyword name="$P2F"  value="NA" />
         <Keyword name="$P2E"  value="0,0" />
         <Keyword name="$P2R"  value="1048576" />
         <Keyword name="$P2B"  value="32" />
         <Keyword name="$P2S"  value="FSC-A" />
         <Keyword name="$P2N"  value="FSC-A" />
         <Keyword name="$P1V"  value="NA" />
         <Keyword name="$P1L"  value="NA" />
         <Keyword name="$P1F"  value="NA" />
         <Keyword name="$P1E"  value="0,0" />
         <Keyword name="$P1R"  value="67108864" />
         <Keyword name="$P1B"  value="32" />
         <Keyword name="$P1S"  value="Time" />
         <Keyword name="$P1N"  value="Time" />
         <Keyword name="$BYTEORD"  value="1,2,3,4" />
         <Keyword name="$DATATYPE"  value="F" />
         <Keyword name="$MODE"  value="L" />
         <Keyword name="$TOT"  value="30000" />
         <Keyword name="$PAR"  value="16" />
         <Keyword name="FJ_FCS_VERSION"  value="3.1" />
       </Keywords>
       <SampleNode name="F6.fcs"  annotation=""  owningGroup=""  expanded="1"  sortPriority="10"  count="30000"  sampleID="66" >
         <Graph smoothing="0"  backColor="#ffffff"  foreColor="#000000"  type="Pseudocolor"  fast="1" >
           <Axis dimension="x"  name="FSC-A"  label=""  auto="auto" />
           <Axis dimension="y"  name="SSC-A"  label=""  auto="auto" />
           <GraphSettings level="5%"  smoothingHighResolution="1"  contourHighResolution="1"  histogramSmoothingCount="0"  graphResolution="256"  showOutliers="0"  drawLargeDots="0"  dotsToDraw="8000"  tint="le.chartfill.tinted.40"  lineWeight="le.lineweight.normal"  lineStyle="le.linestyle.solid" />
           <GraphEnvironment showGrid="0"  showAxes="tnlTNL"  showGates="1"  showFreqOnPlots="1"  showGateNameOnPlots="1"  showMedians="0"  showUncomped="0"  addEventParam="0"  lastYAxisName="" >
             <TextTraits font="SansSerif"  size="11"  name="Labels"  style="plain"  color="#000000"  background="#00ffffff"  just="left" />
             <TextTraits font="SansSerif"  size="11"  name="LayoutGates"  style="plain"  color="#000000"  background="#00ffffff"  just="left" />
             <TextTraits font="SansSerif"  size="9"  name="Numbers"  style="plain"  color="#000000"  background="#00ffffff"  just="left" />
             <TextTraits font="SansSerif"  size="9"  name="Legend"  style="plain"  color="#000000"  background="#00ffffff"  just="left" />
           </GraphEnvironment>
         </Graph>
         <Subpopulations>
           <Population name="E.coli"  annotation=""  owningGroup="All Samples"  expanded="1"  sortPriority="10"  count="28118" >
             <Graph smoothing="0"  backColor="#ffffff"  foreColor="#000000"  type="Pseudocolor"  fast="1" >
               <Axis dimension="x"  name="BL1-A"  label=""  auto="auto" />
               <Axis dimension="y"  name="YL2-A"  label=""  auto="auto" />
               <GraphSettings level="5%"  smoothingHighResolution="1"  contourHighResolution="1"  histogramSmoothingCount="0"  graphResolution="256"  showOutliers="0"  drawLargeDots="0"  dotsToDraw="8000"  tint="le.chartfill.tinted.40"  lineWeight="le.lineweight.normal"  lineStyle="le.linestyle.solid" />
               <GraphEnvironment showGrid="0"  showAxes="tnlTNL"  showGates="1"  showFreqOnPlots="1"  showGateNameOnPlots="1"  showMedians="0"  showUncomped="0"  addEventParam="0"  lastYAxisName="" >
                 <TextTraits font="SansSerif"  size="11"  name="Labels"  style="plain"  color="#000000"  background="#00ffffff"  just="left" />
                 <TextTraits font="SansSerif"  size="11"  name="LayoutGates"  style="plain"  color="#000000"  background="#00ffffff"  just="left" />
                 <TextTraits font="SansSerif"  size="9"  name="Numbers"  style="plain"  color="#000000"  background="#00ffffff"  just="left" />
                 <TextTraits font="SansSerif"  size="9"  name="Legend"  style="plain"  color="#000000"  background="#00ffffff"  just="left" />
                 <WindowPosition x="620"  y="23"  width="390"  height="520"  displayed="1"  panelState="---" />
               </GraphEnvironment>
             </Graph>
             <Gate gating:id="ID901332221" >
               <gating:EllipsoidGate eventsInside="1"  annoOffsetX="0"  annoOffsetY="0"  tint="#000000"  isTinted="0"  lineWeight="Normal"  userDefined="1"  gating:distance="40.038515259058876" >
                 <gating:dimension>
                   <data-type:fcs-dimension data-type:name="FSC-H" />
                 </gating:dimension>
                 <gating:dimension>
                   <data-type:fcs-dimension data-type:name="SSC-H" />
                 </gating:dimension>
                 <gating:foci>
                   <gating:vertex>
                     <gating:coordinate data-type:value="139.4743021401" />
                     <gating:coordinate data-type:value="127.2410646238" />
                   </gating:vertex>
                   <gating:vertex>
                     <gating:coordinate data-type:value="144.5256978599" />
                     <gating:coordinate data-type:value="161.7589353762" />
                   </gating:vertex>
                 </gating:foci>
                 <gating:edge>
                   <gating:vertex>
                     <gating:coordinate data-type:value="139" />
                     <gating:coordinate data-type:value="124" />
                   </gating:vertex>
                   <gating:vertex>
                     <gating:coordinate data-type:value="145" />
                     <gating:coordinate data-type:value="165" />
                   </gating:vertex>
                   <gating:vertex>
                     <gating:coordinate data-type:value="153" />
                     <gating:coordinate data-type:value="142" />
                   </gating:vertex>
                   <gating:vertex>
                     <gating:coordinate data-type:value="131" />
                     <gating:coordinate data-type:value="146" />
                   </gating:vertex>
                 </gating:edge>
               </gating:EllipsoidGate>
             </Gate>
             <Subpopulations>
               <Population name="GFP"  annotation=""  owningGroup="All Samples"  expanded="1"  sortPriority="10"  count="28118" >
                 <Graph smoothing="1"  backColor="#ffffff"  foreColor="#000000"  type="Histogram"  fast="1" >
                   <Axis dimension="x"  name="YL2-A"  label=""  auto="auto" />
                   <Axis dimension="y"  name=""  label=""  auto="auto" />
                   <GraphSettings level="5%"  smoothingHighResolution="1"  contourHighResolution="1"  histogramSmoothingCount="0"  graphResolution="256"  showOutliers="0"  drawLargeDots="0"  dotsToDraw="8000"  tint="le.chartfill.tinted.40"  lineWeight="le.lineweight.normal"  lineStyle="le.linestyle.solid" />
                   <GraphEnvironment showGrid="0"  showAxes="tnlTNL"  showGates="1"  showFreqOnPlots="1"  showGateNameOnPlots="1"  showMedians="0"  showUncomped="0"  addEventParam="0"  lastYAxisName="" >
                     <TextTraits font="SansSerif"  size="11"  name="Labels"  style="plain"  color="#000000"  background="#00ffffff"  just="left" />
                     <TextTraits font="SansSerif"  size="11"  name="LayoutGates"  style="plain"  color="#000000"  background="#00ffffff"  just="left" />
                     <TextTraits font="SansSerif"  size="9"  name="Numbers"  style="plain"  color="#000000"  background="#00ffffff"  just="left" />
                     <TextTraits font="SansSerif"  size="9"  name="Legend"  style="plain"  color="#000000"  background="#00ffffff"  just="left" />
                     <WindowPosition x="620"  y="23"  width="390"  height="520"  displayed="1"  panelState="---" />
                   </GraphEnvironment>
                 </Graph>
                 <Gate gating:id="ID1552440566"  gating:parent_id="ID901332221" >
                   <gating:RectangleGate eventsInside="1"  annoOffsetX="0"  annoOffsetY="0"  tint="#000000"  isTinted="0"  lineWeight="Normal"  userDefined="1" >
                     <gating:dimension gating:min="9.897654030879586"  gating:max="1048576.0000000007"  yRatio="0.7669172932330828" >
                       <data-type:fcs-dimension data-type:name="BL1-H" />
                     </gating:dimension>
                   </gating:RectangleGate>
                 </Gate>
               </Population>
             </Subpopulations>
           </Population>
         </Subpopulations>
       </SampleNode>
     </Sample>
     <Sample>
       <DataSet uri="file:/Volumes/HungJu/20200507_CadC_TcpP%20titration%20curves/P2/Plate_2-3_Variants_Experiment_Group_G4.fcs"  sampleID="76" />
       <Transformations>
         <transforms:linear transforms:minRange="0.0875103587"  transforms:maxRange="44"  gain="0.00104179" >
           <data-type:parameter data-type:name="Time" />
         </transforms:linear>
         <transforms:linear transforms:minRange="0"  transforms:maxRange="1048576"  gain="1" >
           <data-type:parameter data-type:name="FSC-A" />
         </transforms:linear>
         <transforms:linear transforms:minRange="0"  transforms:maxRange="1048576"  gain="1" >
           <data-type:parameter data-type:name="SSC-A" />
         </transforms:linear>
         <transforms:log transforms:offset="1"  transforms:decades="6.0205999133" >
           <data-type:parameter data-type:name="BL1-A" />
         </transforms:log>
         <transforms:log transforms:offset="1"  transforms:decades="6.0205999133" >
           <data-type:parameter data-type:name="YL2-A" />
         </transforms:log>
         <transforms:log transforms:offset="1"  transforms:decades="6.0205999133" >
           <data-type:parameter data-type:name="YL1-A" />
         </transforms:log>
         <transforms:log transforms:offset="1"  transforms:decades="6.0205999133" >
           <data-type:parameter data-type:name="FSC-H" />
         </transforms:log>
         <transforms:log transforms:offset="1"  transforms:decades="6.0205999133" >
           <data-type:parameter data-type:name="SSC-H" />
         </transforms:log>
         <transforms:log transforms:offset="1"  transforms:decades="6.0205999133" >
           <data-type:parameter data-type:name="BL1-H" />
         </transforms:log>
         <transforms:log transforms:offset="1"  transforms:decades="6.0205999133" >
           <data-type:parameter data-type:name="YL2-H" />
         </transforms:log>
         <transforms:log transforms:offset="1"  transforms:decades="6.0205999133" >
           <data-type:parameter data-type:name="YL1-H" />
         </transforms:log>
         <transforms:linear transforms:minRange="0"  transforms:maxRange="1024"  gain="1" >
           <data-type:parameter data-type:name="FSC-W" />
         </transforms:linear>
         <transforms:linear transforms:minRange="0"  transforms:maxRange="1024"  gain="1" >
           <data-type:parameter data-type:name="SSC-W" />
         </transforms:linear>
         <transforms:log transforms:offset="1"  transforms:decades="3.0102999566" >
           <data-type:parameter data-type:name="BL1-W" />
         </transforms:log>
         <transforms:log transforms:offset="1"  transforms:decades="3.0102999566" >
           <data-type:parameter data-type:name="YL2-W" />
         </transforms:log>
         <transforms:log transforms:offset="1"  transforms:decades="3.0102999566" >
           <data-type:parameter data-type:name="YL1-W" />
         </transforms:log>
       </Transformations>
       <Keywords>
         <Keyword name="$ENDANALYSIS"  value="000000000000" />
         <Keyword name="$BEGINANALYSIS"  value="000000000000" />
         <Keyword name="$ENDSTEXT"  value="000000000000" />
         <Keyword name="$BEGINSTEXT"  value="000000000000" />
         <Keyword name="$NEXTDATA"  value="000000000000" />
         <Keyword name="$ENDDATA"  value="000001928191" />
         <Keyword name="$BEGINDATA"  value="000000008192" />
         <Keyword name="#WINEXT"  value="0" />
         <Keyword name="#WIDTHTHRESHOLD"  value="10000" />
         <Keyword name="#TR2"  value="OR_SSC,100" />
         <Keyword name="#TR1"  value="OR_FSC,1500" />
         <Keyword name="#PTRESULT"  value="Pass" />
         <Keyword name="#PTDATE"  value="07-May-2020" />
         <Keyword name="#P1Target"  value="NA" />
         <Keyword name="#P1Label"  value="NA" />
         <Keyword name="#LASERCONFIG"  value="BY" />
         <Keyword name="#LASER2DELAY"  value="365" />
         <Keyword name="#LASER2COLOR"  value="Yellow" />
         <Keyword name="#LASER2ASF"  value="1.05" />
         <Keyword name="#LASER1DELAY"  value="1100" />
         <Keyword name="#LASER1COLOR"  value="Blue" />
         <Keyword name="#LASER1ASF"  value="1.05" />
         <Keyword name="#FLOWRATE"  value="25" />
         <Keyword name="$WELLID"  value="G4" />
         <Keyword name="$VOL"  value="18000" />
         <Keyword name="$TIMESTEP"  value="0.001" />
         <Keyword name="$SRC"  value="NA" />
         <Keyword name="$SMNO"  value="Group" />
         <Keyword name="$PROJ"  value="Experiment" />
         <Keyword name="$PLATENAME"  value="Plate_2-3_Variants" />
         <Keyword name="$PLATEID"  value="NA" />
         <Keyword name="$OP"  value="Hung-Ju Chang" />
         <Keyword name="$LOST"  value="0" />
         <Keyword name="$ORIGINALITY"  value="Original" />
         <Keyword name="$INST"  value="NA" />
         <Keyword name="$FIL"  value="G4.fcs" />
         <Keyword name="$EXP"  value="NA" />
         <Keyword name="$ETIM"  value="17:57:57" />
         <Keyword name="$DATE"  value="07-May-2020" />
         <Keyword name="$CYTSN"  value="1AFC202500115" />
         <Keyword name="$COM"  value="NA" />
         <Keyword name="$CELLS"  value="NA" />
         <Keyword name="$BTIM"  value="17:57:13" />
         <Keyword name="$SPILLOVER"  value="9,BL1-A,YL2-A,YL1-A,BL1-H,YL2-H,YL1-H,BL1-W,YL2-W,YL1-W,1.000000,0.000000,0.000000,0.000000,0.000000,0.000000,0.000000,0.000000,0.000000,0.000000,1.000000,0.000000,0.000000,0.000000,0.000000,0.000000,0.000000,0.000000,0.000000,0.000000,1.000000,0.000000,0.000000,0.000000,0.000000,0.000000,0.000000,0.000000,0.000000,0.000000,1.000000,0.000000,0.000000,0.000000,0.000000,0.000000,0.000000,0.000000,0.000000,0.000000,1.000000,0.000000,0.000000,0.000000,0.000000,0.000000,0.000000,0.000000,0.000000,0.000000,1.000000,0.000000,0.000000,0.000000,0.000000,0.000000,0.000000,0.000000,0.000000,0.000000,1.000000,0.000000,0.000000,0.000000,0.000000,0.000000,0.000000,0.000000,0.000000,0.000000,1.000000,0.000000,0.000000,0.000000,0.000000,0.000000,0.000000,0.000000,0.000000,0.000000,1.000000" />
         <Keyword name="$SYS"  value="OPTIXE2 Microsoft Windows 7 Professional " />
         <Keyword name="$CYT"  value="4486518 Attune NxT Acoustic Focusing Cytometer (Lasers: BYXX)" />
         <Keyword name="$P16V"  value="450" />
         <Keyword name="$P16L"  value="561" />
         <Keyword name="$P16F"  value="585_16" />
         <Keyword name="$P16E"  value="0,0" />
         <Keyword name="$P16R"  value="1024" />
         <Keyword name="$P16B"  value="32" />
         <Keyword name="$P16S"  value="YL1-W" />
         <Keyword name="$P16N"  value="YL1-W" />
         <Keyword name="$P15V"  value="500" />
         <Keyword name="$P15L"  value="561" />
         <Keyword name="$P15F"  value="620_15" />
         <Keyword name="$P15E"  value="0,0" />
         <Keyword name="$P15R"  value="1024" />
         <Keyword name="$P15B"  value="32" />
         <Keyword name="$P15S"  value="YL2-W" />
         <Keyword name="$P15N"  value="YL2-W" />
         <Keyword name="$P14V"  value="440" />
         <Keyword name="$P14L"  value="488" />
         <Keyword name="$P14F"  value="530_30" />
         <Keyword name="$P14E"  value="0,0" />
         <Keyword name="$P14R"  value="1024" />
         <Keyword name="$P14B"  value="32" />
         <Keyword name="$P14S"  value="BL1-W" />
         <Keyword name="$P14N"  value="BL1-W" />
         <Keyword name="$P13V"  value="380" />
         <Keyword name="$P13L"  value="488" />
         <Keyword name="$P13F"  value="488_10" />
         <Keyword name="$P13E"  value="0,0" />
         <Keyword name="$P13R"  value="1024" />
         <Keyword name="$P13B"  value="32" />
         <Keyword name="$P13S"  value="SSC-W" />
         <Keyword name="$P13N"  value="SSC-W" />
         <Keyword name="$P12V"  value="200" />
         <Keyword name="$P12L"  value="488" />
         <Keyword name="$P12F"  value="NA" />
         <Keyword name="$P12E"  value="0,0" />
         <Keyword name="$P12R"  value="1024" />
         <Keyword name="$P12B"  value="32" />
         <Keyword name="$P12S"  value="FSC-W" />
         <Keyword name="$P12N"  value="FSC-W" />
         <Keyword name="$P11V"  value="450" />
         <Keyword name="$P11L"  value="561" />
         <Keyword name="$P11F"  value="585_16" />
         <Keyword name="$P11E"  value="0,0" />
         <Keyword name="$P11R"  value="1048576" />
         <Keyword name="$P11B"  value="32" />
         <Keyword name="$P11S"  value="YL1-H" />
         <Keyword name="$P11N"  value="YL1-H" />
         <Keyword name="$P10V"  value="500" />
         <Keyword name="$P10L"  value="561" />
         <Keyword name="$P10F"  value="620_15" />
         <Keyword name="$P10E"  value="0,0" />
         <Keyword name="$P10R"  value="1048576" />
         <Keyword name="$P10B"  value="32" />
         <Keyword name="$P10S"  value="YL2-H" />
         <Keyword name="$P10N"  value="YL2-H" />
         <Keyword name="$P9V"  value="440" />
         <Keyword name="$P9L"  value="488" />
         <Keyword name="$P9F"  value="530_30" />
         <Keyword name="$P9E"  value="0,0" />
         <Keyword name="$P9R"  value="1048576" />
         <Keyword name="$P9B"  value="32" />
         <Keyword name="$P9S"  value="BL1-H" />
         <Keyword name="$P9N"  value="BL1-H" />
         <Keyword name="$P8V"  value="380" />
         <Keyword name="$P8L"  value="488" />
         <Keyword name="$P8F"  value="488_10" />
         <Keyword name="$P8E"  value="0,0" />
         <Keyword name="$P8R"  value="1048576" />
         <Keyword name="$P8B"  value="32" />
         <Keyword name="$P8S"  value="SSC-H" />
         <Keyword name="$P8N"  value="SSC-H" />
         <Keyword name="$P7V"  value="200" />
         <Keyword name="$P7L"  value="488" />
         <Keyword name="$P7F"  value="NA" />
         <Keyword name="$P7E"  value="0,0" />
         <Keyword name="$P7R"  value="1048576" />
         <Keyword name="$P7B"  value="32" />
         <Keyword name="$P7S"  value="FSC-H" />
         <Keyword name="$P7N"  value="FSC-H" />
         <Keyword name="$P6V"  value="450" />
         <Keyword name="$P6L"  value="561" />
         <Keyword name="$P6F"  value="585_16" />
         <Keyword name="$P6E"  value="0,0" />
         <Keyword name="$P6R"  value="1048576" />
         <Keyword name="$P6B"  value="32" />
         <Keyword name="$P6S"  value="YL1-A" />
         <Keyword name="$P6N"  value="YL1-A" />
         <Keyword name="$P5V"  value="500" />
         <Keyword name="$P5L"  value="561" />
         <Keyword name="$P5F"  value="620_15" />
         <Keyword name="$P5E"  value="0,0" />
         <Keyword name="$P5R"  value="1048576" />
         <Keyword name="$P5B"  value="32" />
         <Keyword name="$P5S"  value="YL2-A" />
         <Keyword name="$P5N"  value="YL2-A" />
         <Keyword name="$P4V"  value="440" />
         <Keyword name="$P4L"  value="488" />
         <Keyword name="$P4F"  value="530_30" />
         <Keyword name="$P4E"  value="0,0" />
         <Keyword name="$P4R"  value="1048576" />
         <Keyword name="$P4B"  value="32" />
         <Keyword name="$P4S"  value="BL1-A" />
         <Keyword name="$P4N"  value="BL1-A" />
         <Keyword name="$P3V"  value="380" />
         <Keyword name="$P3L"  value="488" />
         <Keyword name="$P3F"  value="488_10" />
         <Keyword name="$P3E"  value="0,0" />
         <Keyword name="$P3R"  value="1048576" />
         <Keyword name="$P3B"  value="32" />
         <Keyword name="$P3S"  value="SSC-A" />
         <Keyword name="$P3N"  value="SSC-A" />
         <Keyword name="$P2V"  value="200" />
         <Keyword name="$P2L"  value="488" />
         <Keyword name="$P2F"  value="NA" />
         <Keyword name="$P2E"  value="0,0" />
         <Keyword name="$P2R"  value="1048576" />
         <Keyword name="$P2B"  value="32" />
         <Keyword name="$P2S"  value="FSC-A" />
         <Keyword name="$P2N"  value="FSC-A" />
         <Keyword name="$P1V"  value="NA" />
         <Keyword name="$P1L"  value="NA" />
         <Keyword name="$P1F"  value="NA" />
         <Keyword name="$P1E"  value="0,0" />
         <Keyword name="$P1R"  value="67108864" />
         <Keyword name="$P1B"  value="32" />
         <Keyword name="$P1S"  value="Time" />
         <Keyword name="$P1N"  value="Time" />
         <Keyword name="$BYTEORD"  value="1,2,3,4" />
         <Keyword name="$DATATYPE"  value="F" />
         <Keyword name="$MODE"  value="L" />
         <Keyword name="$TOT"  value="30000" />
         <Keyword name="$PAR"  value="16" />
         <Keyword name="FJ_FCS_VERSION"  value="3.1" />
       </Keywords>
       <SampleNode name="G4.fcs"  annotation=""  owningGroup=""  expanded="1"  sortPriority="10"  count="30000"  sampleID="76" >
         <Graph smoothing="0"  backColor="#ffffff"  foreColor="#000000"  type="Pseudocolor"  fast="1" >
           <Axis dimension="x"  name="FSC-A"  label=""  auto="auto" />
           <Axis dimension="y"  name="SSC-A"  label=""  auto="auto" />
           <GraphSettings level="5%"  smoothingHighResolution="1"  contourHighResolution="1"  histogramSmoothingCount="0"  graphResolution="256"  showOutliers="0"  drawLargeDots="0"  dotsToDraw="8000"  tint="le.chartfill.tinted.40"  lineWeight="le.lineweight.normal"  lineStyle="le.linestyle.solid" />
           <GraphEnvironment showGrid="0"  showAxes="tnlTNL"  showGates="1"  showFreqOnPlots="1"  showGateNameOnPlots="1"  showMedians="0"  showUncomped="0"  addEventParam="0"  lastYAxisName="" >
             <TextTraits font="SansSerif"  size="11"  name="Labels"  style="plain"  color="#000000"  background="#00ffffff"  just="left" />
             <TextTraits font="SansSerif"  size="11"  name="LayoutGates"  style="plain"  color="#000000"  background="#00ffffff"  just="left" />
             <TextTraits font="SansSerif"  size="9"  name="Numbers"  style="plain"  color="#000000"  background="#00ffffff"  just="left" />
             <TextTraits font="SansSerif"  size="9"  name="Legend"  style="plain"  color="#000000"  background="#00ffffff"  just="left" />
           </GraphEnvironment>
         </Graph>
         <Subpopulations>
           <Population name="E.coli"  annotation=""  owningGroup="All Samples"  expanded="1"  sortPriority="10"  count="28121" >
             <Graph smoothing="0"  backColor="#ffffff"  foreColor="#000000"  type="Pseudocolor"  fast="1" >
               <Axis dimension="x"  name="BL1-A"  label=""  auto="auto" />
               <Axis dimension="y"  name="YL2-A"  label=""  auto="auto" />
               <GraphSettings level="5%"  smoothingHighResolution="1"  contourHighResolution="1"  histogramSmoothingCount="0"  graphResolution="256"  showOutliers="0"  drawLargeDots="0"  dotsToDraw="8000"  tint="le.chartfill.tinted.40"  lineWeight="le.lineweight.normal"  lineStyle="le.linestyle.solid" />
               <GraphEnvironment showGrid="0"  showAxes="tnlTNL"  showGates="1"  showFreqOnPlots="1"  showGateNameOnPlots="1"  showMedians="0"  showUncomped="0"  addEventParam="0"  lastYAxisName="" >
                 <TextTraits font="SansSerif"  size="11"  name="Labels"  style="plain"  color="#000000"  background="#00ffffff"  just="left" />
                 <TextTraits font="SansSerif"  size="11"  name="LayoutGates"  style="plain"  color="#000000"  background="#00ffffff"  just="left" />
                 <TextTraits font="SansSerif"  size="9"  name="Numbers"  style="plain"  color="#000000"  background="#00ffffff"  just="left" />
                 <TextTraits font="SansSerif"  size="9"  name="Legend"  style="plain"  color="#000000"  background="#00ffffff"  just="left" />
                 <WindowPosition x="620"  y="23"  width="390"  height="520"  displayed="1"  panelState="---" />
               </GraphEnvironment>
             </Graph>
             <Gate gating:id="ID357286103" >
               <gating:EllipsoidGate eventsInside="1"  annoOffsetX="0"  annoOffsetY="0"  tint="#000000"  isTinted="0"  lineWeight="Normal"  userDefined="1"  gating:distance="40.038515259058876" >
                 <gating:dimension>
                   <data-type:fcs-dimension data-type:name="FSC-H" />
                 </gating:dimension>
                 <gating:dimension>
                   <data-type:fcs-dimension data-type:name="SSC-H" />
                 </gating:dimension>
                 <gating:foci>
                   <gating:vertex>
                     <gating:coordinate data-type:value="139.4743021401" />
                     <gating:coordinate data-type:value="127.2410646238" />
                   </gating:vertex>
                   <gating:vertex>
                     <gating:coordinate data-type:value="144.5256978599" />
                     <gating:coordinate data-type:value="161.7589353762" />
                   </gating:vertex>
                 </gating:foci>
                 <gating:edge>
                   <gating:vertex>
                     <gating:coordinate data-type:value="139" />
                     <gating:coordinate data-type:value="124" />
                   </gating:vertex>
                   <gating:vertex>
                     <gating:coordinate data-type:value="145" />
                     <gating:coordinate data-type:value="165" />
                   </gating:vertex>
                   <gating:vertex>
                     <gating:coordinate data-type:value="153" />
                     <gating:coordinate data-type:value="142" />
                   </gating:vertex>
                   <gating:vertex>
                     <gating:coordinate data-type:value="131" />
                     <gating:coordinate data-type:value="146" />
                   </gating:vertex>
                 </gating:edge>
               </gating:EllipsoidGate>
             </Gate>
             <Subpopulations>
               <Population name="GFP"  annotation=""  owningGroup="All Samples"  expanded="1"  sortPriority="10"  count="28119" >
                 <Graph smoothing="1"  backColor="#ffffff"  foreColor="#000000"  type="Histogram"  fast="1" >
                   <Axis dimension="x"  name="YL2-A"  label=""  auto="auto" />
                   <Axis dimension="y"  name=""  label=""  auto="auto" />
                   <GraphSettings level="5%"  smoothingHighResolution="1"  contourHighResolution="1"  histogramSmoothingCount="0"  graphResolution="256"  showOutliers="0"  drawLargeDots="0"  dotsToDraw="8000"  tint="le.chartfill.tinted.40"  lineWeight="le.lineweight.normal"  lineStyle="le.linestyle.solid" />
                   <GraphEnvironment showGrid="0"  showAxes="tnlTNL"  showGates="1"  showFreqOnPlots="1"  showGateNameOnPlots="1"  showMedians="0"  showUncomped="0"  addEventParam="0"  lastYAxisName="" >
                     <TextTraits font="SansSerif"  size="11"  name="Labels"  style="plain"  color="#000000"  background="#00ffffff"  just="left" />
                     <TextTraits font="SansSerif"  size="11"  name="LayoutGates"  style="plain"  color="#000000"  background="#00ffffff"  just="left" />
                     <TextTraits font="SansSerif"  size="9"  name="Numbers"  style="plain"  color="#000000"  background="#00ffffff"  just="left" />
                     <TextTraits font="SansSerif"  size="9"  name="Legend"  style="plain"  color="#000000"  background="#00ffffff"  just="left" />
                     <WindowPosition x="620"  y="23"  width="390"  height="520"  displayed="1"  panelState="---" />
                   </GraphEnvironment>
                 </Graph>
                 <Gate gating:id="ID591342028"  gating:parent_id="ID357286103" >
                   <gating:RectangleGate eventsInside="1"  annoOffsetX="0"  annoOffsetY="0"  tint="#000000"  isTinted="0"  lineWeight="Normal"  userDefined="1" >
                     <gating:dimension gating:min="9.897654030879586"  gating:max="1048576.0000000007"  yRatio="0.7669172932330828" >
                       <data-type:fcs-dimension data-type:name="BL1-H" />
                     </gating:dimension>
                   </gating:RectangleGate>
                 </Gate>
               </Population>
             </Subpopulations>
           </Population>
         </Subpopulations>
       </SampleNode>
     </Sample>
     <Sample>
       <DataSet uri="file:/Volumes/HungJu/20200507_CadC_TcpP%20titration%20curves/P2/Plate_2-3_Variants_Experiment_Group_E4.fcs"  sampleID="52" />
       <Transformations>
         <transforms:linear transforms:minRange="0"  transforms:maxRange="16"  gain="0.0010791124" >
           <data-type:parameter data-type:name="Time" />
         </transforms:linear>
         <transforms:linear transforms:minRange="0"  transforms:maxRange="1048576"  gain="1" >
           <data-type:parameter data-type:name="FSC-A" />
         </transforms:linear>
         <transforms:linear transforms:minRange="0"  transforms:maxRange="1048576"  gain="1" >
           <data-type:parameter data-type:name="SSC-A" />
         </transforms:linear>
         <transforms:log transforms:offset="1"  transforms:decades="6.0205999133" >
           <data-type:parameter data-type:name="BL1-A" />
         </transforms:log>
         <transforms:log transforms:offset="1"  transforms:decades="6.0205999133" >
           <data-type:parameter data-type:name="YL2-A" />
         </transforms:log>
         <transforms:log transforms:offset="1"  transforms:decades="6.0205999133" >
           <data-type:parameter data-type:name="YL1-A" />
         </transforms:log>
         <transforms:log transforms:offset="1"  transforms:decades="6.0205999133" >
           <data-type:parameter data-type:name="FSC-H" />
         </transforms:log>
         <transforms:log transforms:offset="1"  transforms:decades="6.0205999133" >
           <data-type:parameter data-type:name="SSC-H" />
         </transforms:log>
         <transforms:log transforms:offset="1"  transforms:decades="6.0205999133" >
           <data-type:parameter data-type:name="BL1-H" />
         </transforms:log>
         <transforms:log transforms:offset="1"  transforms:decades="6.0205999133" >
           <data-type:parameter data-type:name="YL2-H" />
         </transforms:log>
         <transforms:log transforms:offset="1"  transforms:decades="6.0205999133" >
           <data-type:parameter data-type:name="YL1-H" />
         </transforms:log>
         <transforms:linear transforms:minRange="0"  transforms:maxRange="1024"  gain="1" >
           <data-type:parameter data-type:name="FSC-W" />
         </transforms:linear>
         <transforms:linear transforms:minRange="0"  transforms:maxRange="1024"  gain="1" >
           <data-type:parameter data-type:name="SSC-W" />
         </transforms:linear>
         <transforms:log transforms:offset="1"  transforms:decades="3.0102999566" >
           <data-type:parameter data-type:name="BL1-W" />
         </transforms:log>
         <transforms:log transforms:offset="1"  transforms:decades="3.0102999566" >
           <data-type:parameter data-type:name="YL2-W" />
         </transforms:log>
         <transforms:log transforms:offset="1"  transforms:decades="3.0102999566" >
           <data-type:parameter data-type:name="YL1-W" />
         </transforms:log>
       </Transformations>
       <Keywords>
         <Keyword name="$ENDANALYSIS"  value="000000000000" />
         <Keyword name="$BEGINANALYSIS"  value="000000000000" />
         <Keyword name="$ENDSTEXT"  value="000000000000" />
         <Keyword name="$BEGINSTEXT"  value="000000000000" />
         <Keyword name="$NEXTDATA"  value="000000000000" />
         <Keyword name="$ENDDATA"  value="000001928191" />
         <Keyword name="$BEGINDATA"  value="000000008192" />
         <Keyword name="#WINEXT"  value="0" />
         <Keyword name="#WIDTHTHRESHOLD"  value="10000" />
         <Keyword name="#TR2"  value="OR_SSC,100" />
         <Keyword name="#TR1"  value="OR_FSC,1500" />
         <Keyword name="#PTRESULT"  value="Pass" />
         <Keyword name="#PTDATE"  value="07-May-2020" />
         <Keyword name="#P1Target"  value="NA" />
         <Keyword name="#P1Label"  value="NA" />
         <Keyword name="#LASERCONFIG"  value="BY" />
         <Keyword name="#LASER2DELAY"  value="365" />
         <Keyword name="#LASER2COLOR"  value="Yellow" />
         <Keyword name="#LASER2ASF"  value="1.05" />
         <Keyword name="#LASER1DELAY"  value="1100" />
         <Keyword name="#LASER1COLOR"  value="Blue" />
         <Keyword name="#LASER1ASF"  value="1.05" />
         <Keyword name="#FLOWRATE"  value="25" />
         <Keyword name="$WELLID"  value="E4" />
         <Keyword name="$VOL"  value="7000" />
         <Keyword name="$TIMESTEP"  value="0.001" />
         <Keyword name="$SRC"  value="NA" />
         <Keyword name="$SMNO"  value="Group" />
         <Keyword name="$PROJ"  value="Experiment" />
         <Keyword name="$PLATENAME"  value="Plate_2-3_Variants" />
         <Keyword name="$PLATEID"  value="NA" />
         <Keyword name="$OP"  value="Hung-Ju Chang" />
         <Keyword name="$LOST"  value="0" />
         <Keyword name="$ORIGINALITY"  value="Original" />
         <Keyword name="$INST"  value="NA" />
         <Keyword name="$FIL"  value="E4.fcs" />
         <Keyword name="$EXP"  value="NA" />
         <Keyword name="$ETIM"  value="17:37:19" />
         <Keyword name="$DATE"  value="07-May-2020" />
         <Keyword name="$CYTSN"  value="1AFC202500115" />
         <Keyword name="$COM"  value="NA" />
         <Keyword name="$CELLS"  value="NA" />
         <Keyword name="$BTIM"  value="17:37:03" />
         <Keyword name="$SPILLOVER"  value="9,BL1-A,YL2-A,YL1-A,BL1-H,YL2-H,YL1-H,BL1-W,YL2-W,YL1-W,1.000000,0.000000,0.000000,0.000000,0.000000,0.000000,0.000000,0.000000,0.000000,0.000000,1.000000,0.000000,0.000000,0.000000,0.000000,0.000000,0.000000,0.000000,0.000000,0.000000,1.000000,0.000000,0.000000,0.000000,0.000000,0.000000,0.000000,0.000000,0.000000,0.000000,1.000000,0.000000,0.000000,0.000000,0.000000,0.000000,0.000000,0.000000,0.000000,0.000000,1.000000,0.000000,0.000000,0.000000,0.000000,0.000000,0.000000,0.000000,0.000000,0.000000,1.000000,0.000000,0.000000,0.000000,0.000000,0.000000,0.000000,0.000000,0.000000,0.000000,1.000000,0.000000,0.000000,0.000000,0.000000,0.000000,0.000000,0.000000,0.000000,0.000000,1.000000,0.000000,0.000000,0.000000,0.000000,0.000000,0.000000,0.000000,0.000000,0.000000,1.000000" />
         <Keyword name="$SYS"  value="OPTIXE2 Microsoft Windows 7 Professional " />
         <Keyword name="$CYT"  value="4486518 Attune NxT Acoustic Focusing Cytometer (Lasers: BYXX)" />
         <Keyword name="$P16V"  value="450" />
         <Keyword name="$P16L"  value="561" />
         <Keyword name="$P16F"  value="585_16" />
         <Keyword name="$P16E"  value="0,0" />
         <Keyword name="$P16R"  value="1024" />
         <Keyword name="$P16B"  value="32" />
         <Keyword name="$P16S"  value="YL1-W" />
         <Keyword name="$P16N"  value="YL1-W" />
         <Keyword name="$P15V"  value="500" />
         <Keyword name="$P15L"  value="561" />
         <Keyword name="$P15F"  value="620_15" />
         <Keyword name="$P15E"  value="0,0" />
         <Keyword name="$P15R"  value="1024" />
         <Keyword name="$P15B"  value="32" />
         <Keyword name="$P15S"  value="YL2-W" />
         <Keyword name="$P15N"  value="YL2-W" />
         <Keyword name="$P14V"  value="440" />
         <Keyword name="$P14L"  value="488" />
         <Keyword name="$P14F"  value="530_30" />
         <Keyword name="$P14E"  value="0,0" />
         <Keyword name="$P14R"  value="1024" />
         <Keyword name="$P14B"  value="32" />
         <Keyword name="$P14S"  value="BL1-W" />
         <Keyword name="$P14N"  value="BL1-W" />
         <Keyword name="$P13V"  value="380" />
         <Keyword name="$P13L"  value="488" />
         <Keyword name="$P13F"  value="488_10" />
         <Keyword name="$P13E"  value="0,0" />
         <Keyword name="$P13R"  value="1024" />
         <Keyword name="$P13B"  value="32" />
         <Keyword name="$P13S"  value="SSC-W" />
         <Keyword name="$P13N"  value="SSC-W" />
         <Keyword name="$P12V"  value="200" />
         <Keyword name="$P12L"  value="488" />
         <Keyword name="$P12F"  value="NA" />
         <Keyword name="$P12E"  value="0,0" />
         <Keyword name="$P12R"  value="1024" />
         <Keyword name="$P12B"  value="32" />
         <Keyword name="$P12S"  value="FSC-W" />
         <Keyword name="$P12N"  value="FSC-W" />
         <Keyword name="$P11V"  value="450" />
         <Keyword name="$P11L"  value="561" />
         <Keyword name="$P11F"  value="585_16" />
         <Keyword name="$P11E"  value="0,0" />
         <Keyword name="$P11R"  value="1048576" />
         <Keyword name="$P11B"  value="32" />
         <Keyword name="$P11S"  value="YL1-H" />
         <Keyword name="$P11N"  value="YL1-H" />
         <Keyword name="$P10V"  value="500" />
         <Keyword name="$P10L"  value="561" />
         <Keyword name="$P10F"  value="620_15" />
         <Keyword name="$P10E"  value="0,0" />
         <Keyword name="$P10R"  value="1048576" />
         <Keyword name="$P10B"  value="32" />
         <Keyword name="$P10S"  value="YL2-H" />
         <Keyword name="$P10N"  value="YL2-H" />
         <Keyword name="$P9V"  value="440" />
         <Keyword name="$P9L"  value="488" />
         <Keyword name="$P9F"  value="530_30" />
         <Keyword name="$P9E"  value="0,0" />
         <Keyword name="$P9R"  value="1048576" />
         <Keyword name="$P9B"  value="32" />
         <Keyword name="$P9S"  value="BL1-H" />
         <Keyword name="$P9N"  value="BL1-H" />
         <Keyword name="$P8V"  value="380" />
         <Keyword name="$P8L"  value="488" />
         <Keyword name="$P8F"  value="488_10" />
         <Keyword name="$P8E"  value="0,0" />
         <Keyword name="$P8R"  value="1048576" />
         <Keyword name="$P8B"  value="32" />
         <Keyword name="$P8S"  value="SSC-H" />
         <Keyword name="$P8N"  value="SSC-H" />
         <Keyword name="$P7V"  value="200" />
         <Keyword name="$P7L"  value="488" />
         <Keyword name="$P7F"  value="NA" />
         <Keyword name="$P7E"  value="0,0" />
         <Keyword name="$P7R"  value="1048576" />
         <Keyword name="$P7B"  value="32" />
         <Keyword name="$P7S"  value="FSC-H" />
         <Keyword name="$P7N"  value="FSC-H" />
         <Keyword name="$P6V"  value="450" />
         <Keyword name="$P6L"  value="561" />
         <Keyword name="$P6F"  value="585_16" />
         <Keyword name="$P6E"  value="0,0" />
         <Keyword name="$P6R"  value="1048576" />
         <Keyword name="$P6B"  value="32" />
         <Keyword name="$P6S"  value="YL1-A" />
         <Keyword name="$P6N"  value="YL1-A" />
         <Keyword name="$P5V"  value="500" />
         <Keyword name="$P5L"  value="561" />
         <Keyword name="$P5F"  value="620_15" />
         <Keyword name="$P5E"  value="0,0" />
         <Keyword name="$P5R"  value="1048576" />
         <Keyword name="$P5B"  value="32" />
         <Keyword name="$P5S"  value="YL2-A" />
         <Keyword name="$P5N"  value="YL2-A" />
         <Keyword name="$P4V"  value="440" />
         <Keyword name="$P4L"  value="488" />
         <Keyword name="$P4F"  value="530_30" />
         <Keyword name="$P4E"  value="0,0" />
         <Keyword name="$P4R"  value="1048576" />
         <Keyword name="$P4B"  value="32" />
         <Keyword name="$P4S"  value="BL1-A" />
         <Keyword name="$P4N"  value="BL1-A" />
         <Keyword name="$P3V"  value="380" />
         <Keyword name="$P3L"  value="488" />
         <Keyword name="$P3F"  value="488_10" />
         <Keyword name="$P3E"  value="0,0" />
         <Keyword name="$P3R"  value="1048576" />
         <Keyword name="$P3B"  value="32" />
         <Keyword name="$P3S"  value="SSC-A" />
         <Keyword name="$P3N"  value="SSC-A" />
         <Keyword name="$P2V"  value="200" />
         <Keyword name="$P2L"  value="488" />
         <Keyword name="$P2F"  value="NA" />
         <Keyword name="$P2E"  value="0,0" />
         <Keyword name="$P2R"  value="1048576" />
         <Keyword name="$P2B"  value="32" />
         <Keyword name="$P2S"  value="FSC-A" />
         <Keyword name="$P2N"  value="FSC-A" />
         <Keyword name="$P1V"  value="NA" />
         <Keyword name="$P1L"  value="NA" />
         <Keyword name="$P1F"  value="NA" />
         <Keyword name="$P1E"  value="0,0" />
         <Keyword name="$P1R"  value="67108864" />
         <Keyword name="$P1B"  value="32" />
         <Keyword name="$P1S"  value="Time" />
         <Keyword name="$P1N"  value="Time" />
         <Keyword name="$BYTEORD"  value="1,2,3,4" />
         <Keyword name="$DATATYPE"  value="F" />
         <Keyword name="$MODE"  value="L" />
         <Keyword name="$TOT"  value="30000" />
         <Keyword name="$PAR"  value="16" />
         <Keyword name="FJ_FCS_VERSION"  value="3.1" />
       </Keywords>
       <SampleNode name="E4.fcs"  annotation=""  owningGroup=""  expanded="1"  sortPriority="10"  count="30000"  sampleID="52" >
         <Graph smoothing="0"  backColor="#ffffff"  foreColor="#000000"  type="Pseudocolor"  fast="1" >
           <Axis dimension="x"  name="FSC-A"  label=""  auto="auto" />
           <Axis dimension="y"  name="SSC-A"  label=""  auto="auto" />
           <GraphSettings level="5%"  smoothingHighResolution="1"  contourHighResolution="1"  histogramSmoothingCount="0"  graphResolution="256"  showOutliers="0"  drawLargeDots="0"  dotsToDraw="8000"  tint="le.chartfill.tinted.40"  lineWeight="le.lineweight.normal"  lineStyle="le.linestyle.solid" />
           <GraphEnvironment showGrid="0"  showAxes="tnlTNL"  showGates="1"  showFreqOnPlots="1"  showGateNameOnPlots="1"  showMedians="0"  showUncomped="0"  addEventParam="0"  lastYAxisName="" >
             <TextTraits font="SansSerif"  size="11"  name="Labels"  style="plain"  color="#000000"  background="#00ffffff"  just="left" />
             <TextTraits font="SansSerif"  size="11"  name="LayoutGates"  style="plain"  color="#000000"  background="#00ffffff"  just="left" />
             <TextTraits font="SansSerif"  size="9"  name="Numbers"  style="plain"  color="#000000"  background="#00ffffff"  just="left" />
             <TextTraits font="SansSerif"  size="9"  name="Legend"  style="plain"  color="#000000"  background="#00ffffff"  just="left" />
           </GraphEnvironment>
         </Graph>
         <Subpopulations>
           <Population name="E.coli"  annotation=""  owningGroup="All Samples"  expanded="1"  sortPriority="10"  count="28087" >
             <Graph smoothing="0"  backColor="#ffffff"  foreColor="#000000"  type="Pseudocolor"  fast="1" >
               <Axis dimension="x"  name="BL1-A"  label=""  auto="auto" />
               <Axis dimension="y"  name="YL2-A"  label=""  auto="auto" />
               <GraphSettings level="5%"  smoothingHighResolution="1"  contourHighResolution="1"  histogramSmoothingCount="0"  graphResolution="256"  showOutliers="0"  drawLargeDots="0"  dotsToDraw="8000"  tint="le.chartfill.tinted.40"  lineWeight="le.lineweight.normal"  lineStyle="le.linestyle.solid" />
               <GraphEnvironment showGrid="0"  showAxes="tnlTNL"  showGates="1"  showFreqOnPlots="1"  showGateNameOnPlots="1"  showMedians="0"  showUncomped="0"  addEventParam="0"  lastYAxisName="" >
                 <TextTraits font="SansSerif"  size="11"  name="Labels"  style="plain"  color="#000000"  background="#00ffffff"  just="left" />
                 <TextTraits font="SansSerif"  size="11"  name="LayoutGates"  style="plain"  color="#000000"  background="#00ffffff"  just="left" />
                 <TextTraits font="SansSerif"  size="9"  name="Numbers"  style="plain"  color="#000000"  background="#00ffffff"  just="left" />
                 <TextTraits font="SansSerif"  size="9"  name="Legend"  style="plain"  color="#000000"  background="#00ffffff"  just="left" />
                 <WindowPosition x="620"  y="23"  width="390"  height="520"  displayed="1"  panelState="---" />
               </GraphEnvironment>
             </Graph>
             <Gate gating:id="ID543256109" >
               <gating:EllipsoidGate eventsInside="1"  annoOffsetX="0"  annoOffsetY="0"  tint="#000000"  isTinted="0"  lineWeight="Normal"  userDefined="1"  gating:distance="40.038515259058876" >
                 <gating:dimension>
                   <data-type:fcs-dimension data-type:name="FSC-H" />
                 </gating:dimension>
                 <gating:dimension>
                   <data-type:fcs-dimension data-type:name="SSC-H" />
                 </gating:dimension>
                 <gating:foci>
                   <gating:vertex>
                     <gating:coordinate data-type:value="139.4743021401" />
                     <gating:coordinate data-type:value="127.2410646238" />
                   </gating:vertex>
                   <gating:vertex>
                     <gating:coordinate data-type:value="144.5256978599" />
                     <gating:coordinate data-type:value="161.7589353762" />
                   </gating:vertex>
                 </gating:foci>
                 <gating:edge>
                   <gating:vertex>
                     <gating:coordinate data-type:value="139" />
                     <gating:coordinate data-type:value="124" />
                   </gating:vertex>
                   <gating:vertex>
                     <gating:coordinate data-type:value="145" />
                     <gating:coordinate data-type:value="165" />
                   </gating:vertex>
                   <gating:vertex>
                     <gating:coordinate data-type:value="153" />
                     <gating:coordinate data-type:value="142" />
                   </gating:vertex>
                   <gating:vertex>
                     <gating:coordinate data-type:value="131" />
                     <gating:coordinate data-type:value="146" />
                   </gating:vertex>
                 </gating:edge>
               </gating:EllipsoidGate>
             </Gate>
             <Subpopulations>
               <Population name="GFP"  annotation=""  owningGroup="All Samples"  expanded="1"  sortPriority="10"  count="28086" >
                 <Graph smoothing="1"  backColor="#ffffff"  foreColor="#000000"  type="Histogram"  fast="1" >
                   <Axis dimension="x"  name="YL2-A"  label=""  auto="auto" />
                   <Axis dimension="y"  name=""  label=""  auto="auto" />
                   <GraphSettings level="5%"  smoothingHighResolution="1"  contourHighResolution="1"  histogramSmoothingCount="0"  graphResolution="256"  showOutliers="0"  drawLargeDots="0"  dotsToDraw="8000"  tint="le.chartfill.tinted.40"  lineWeight="le.lineweight.normal"  lineStyle="le.linestyle.solid" />
                   <GraphEnvironment showGrid="0"  showAxes="tnlTNL"  showGates="1"  showFreqOnPlots="1"  showGateNameOnPlots="1"  showMedians="0"  showUncomped="0"  addEventParam="0"  lastYAxisName="" >
                     <TextTraits font="SansSerif"  size="11"  name="Labels"  style="plain"  color="#000000"  background="#00ffffff"  just="left" />
                     <TextTraits font="SansSerif"  size="11"  name="LayoutGates"  style="plain"  color="#000000"  background="#00ffffff"  just="left" />
                     <TextTraits font="SansSerif"  size="9"  name="Numbers"  style="plain"  color="#000000"  background="#00ffffff"  just="left" />
                     <TextTraits font="SansSerif"  size="9"  name="Legend"  style="plain"  color="#000000"  background="#00ffffff"  just="left" />
                     <WindowPosition x="620"  y="23"  width="390"  height="520"  displayed="1"  panelState="---" />
                   </GraphEnvironment>
                 </Graph>
                 <Gate gating:id="ID131146280"  gating:parent_id="ID543256109" >
                   <gating:RectangleGate eventsInside="1"  annoOffsetX="0"  annoOffsetY="0"  tint="#000000"  isTinted="0"  lineWeight="Normal"  userDefined="1" >
                     <gating:dimension gating:min="9.897654030879586"  gating:max="1048576.0000000007"  yRatio="0.7669172932330828" >
                       <data-type:fcs-dimension data-type:name="BL1-H" />
                     </gating:dimension>
                   </gating:RectangleGate>
                 </Gate>
               </Population>
             </Subpopulations>
           </Population>
         </Subpopulations>
       </SampleNode>
     </Sample>
     <Sample>
       <DataSet uri="file:/Volumes/HungJu/20200507_CadC_TcpP%20titration%20curves/P2/Plate_2-3_Variants_Experiment_Group_C3.fcs"  sampleID="27" />
       <Transformations>
         <transforms:linear transforms:minRange="0"  transforms:maxRange="17"  gain="0.0010648293" >
           <data-type:parameter data-type:name="Time" />
         </transforms:linear>
         <transforms:linear transforms:minRange="0"  transforms:maxRange="1048576"  gain="1" >
           <data-type:parameter data-type:name="FSC-A" />
         </transforms:linear>
         <transforms:linear transforms:minRange="0"  transforms:maxRange="1048576"  gain="1" >
           <data-type:parameter data-type:name="SSC-A" />
         </transforms:linear>
         <transforms:log transforms:offset="1"  transforms:decades="6.0205999133" >
           <data-type:parameter data-type:name="BL1-A" />
         </transforms:log>
         <transforms:log transforms:offset="1"  transforms:decades="6.0205999133" >
           <data-type:parameter data-type:name="YL2-A" />
         </transforms:log>
         <transforms:log transforms:offset="1"  transforms:decades="6.0205999133" >
           <data-type:parameter data-type:name="YL1-A" />
         </transforms:log>
         <transforms:log transforms:offset="1"  transforms:decades="6.0205999133" >
           <data-type:parameter data-type:name="FSC-H" />
         </transforms:log>
         <transforms:log transforms:offset="1"  transforms:decades="6.0205999133" >
           <data-type:parameter data-type:name="SSC-H" />
         </transforms:log>
         <transforms:log transforms:offset="1"  transforms:decades="6.0205999133" >
           <data-type:parameter data-type:name="BL1-H" />
         </transforms:log>
         <transforms:log transforms:offset="1"  transforms:decades="6.0205999133" >
           <data-type:parameter data-type:name="YL2-H" />
         </transforms:log>
         <transforms:log transforms:offset="1"  transforms:decades="6.0205999133" >
           <data-type:parameter data-type:name="YL1-H" />
         </transforms:log>
         <transforms:linear transforms:minRange="0"  transforms:maxRange="1024"  gain="1" >
           <data-type:parameter data-type:name="FSC-W" />
         </transforms:linear>
         <transforms:linear transforms:minRange="0"  transforms:maxRange="1024"  gain="1" >
           <data-type:parameter data-type:name="SSC-W" />
         </transforms:linear>
         <transforms:log transforms:offset="1"  transforms:decades="3.0102999566" >
           <data-type:parameter data-type:name="BL1-W" />
         </transforms:log>
         <transforms:log transforms:offset="1"  transforms:decades="3.0102999566" >
           <data-type:parameter data-type:name="YL2-W" />
         </transforms:log>
         <transforms:log transforms:offset="1"  transforms:decades="3.0102999566" >
           <data-type:parameter data-type:name="YL1-W" />
         </transforms:log>
       </Transformations>
       <Keywords>
         <Keyword name="$ENDANALYSIS"  value="000000000000" />
         <Keyword name="$BEGINANALYSIS"  value="000000000000" />
         <Keyword name="$ENDSTEXT"  value="000000000000" />
         <Keyword name="$BEGINSTEXT"  value="000000000000" />
         <Keyword name="$NEXTDATA"  value="000000000000" />
         <Keyword name="$ENDDATA"  value="000001928191" />
         <Keyword name="$BEGINDATA"  value="000000008192" />
         <Keyword name="#WINEXT"  value="0" />
         <Keyword name="#WIDTHTHRESHOLD"  value="10000" />
         <Keyword name="#TR2"  value="OR_SSC,100" />
         <Keyword name="#TR1"  value="OR_FSC,1500" />
         <Keyword name="#PTRESULT"  value="Pass" />
         <Keyword name="#PTDATE"  value="07-May-2020" />
         <Keyword name="#P1Target"  value="NA" />
         <Keyword name="#P1Label"  value="NA" />
         <Keyword name="#LASERCONFIG"  value="BY" />
         <Keyword name="#LASER2DELAY"  value="365" />
         <Keyword name="#LASER2COLOR"  value="Yellow" />
         <Keyword name="#LASER2ASF"  value="1.05" />
         <Keyword name="#LASER1DELAY"  value="1100" />
         <Keyword name="#LASER1COLOR"  value="Blue" />
         <Keyword name="#LASER1ASF"  value="1.05" />
         <Keyword name="#FLOWRATE"  value="25" />
         <Keyword name="$WELLID"  value="C3" />
         <Keyword name="$VOL"  value="7000" />
         <Keyword name="$TIMESTEP"  value="0.001" />
         <Keyword name="$SRC"  value="NA" />
         <Keyword name="$SMNO"  value="Group" />
         <Keyword name="$PROJ"  value="Experiment" />
         <Keyword name="$PLATENAME"  value="Plate_2-3_Variants" />
         <Keyword name="$PLATEID"  value="NA" />
         <Keyword name="$OP"  value="Hung-Ju Chang" />
         <Keyword name="$LOST"  value="0" />
         <Keyword name="$ORIGINALITY"  value="Original" />
         <Keyword name="$INST"  value="NA" />
         <Keyword name="$FIL"  value="C3.fcs" />
         <Keyword name="$EXP"  value="NA" />
         <Keyword name="$ETIM"  value="17:18:49" />
         <Keyword name="$DATE"  value="07-May-2020" />
         <Keyword name="$CYTSN"  value="1AFC202500115" />
         <Keyword name="$COM"  value="NA" />
         <Keyword name="$CELLS"  value="NA" />
         <Keyword name="$BTIM"  value="17:18:32" />
         <Keyword name="$SPILLOVER"  value="9,BL1-A,YL2-A,YL1-A,BL1-H,YL2-H,YL1-H,BL1-W,YL2-W,YL1-W,1.000000,0.000000,0.000000,0.000000,0.000000,0.000000,0.000000,0.000000,0.000000,0.000000,1.000000,0.000000,0.000000,0.000000,0.000000,0.000000,0.000000,0.000000,0.000000,0.000000,1.000000,0.000000,0.000000,0.000000,0.000000,0.000000,0.000000,0.000000,0.000000,0.000000,1.000000,0.000000,0.000000,0.000000,0.000000,0.000000,0.000000,0.000000,0.000000,0.000000,1.000000,0.000000,0.000000,0.000000,0.000000,0.000000,0.000000,0.000000,0.000000,0.000000,1.000000,0.000000,0.000000,0.000000,0.000000,0.000000,0.000000,0.000000,0.000000,0.000000,1.000000,0.000000,0.000000,0.000000,0.000000,0.000000,0.000000,0.000000,0.000000,0.000000,1.000000,0.000000,0.000000,0.000000,0.000000,0.000000,0.000000,0.000000,0.000000,0.000000,1.000000" />
         <Keyword name="$SYS"  value="OPTIXE2 Microsoft Windows 7 Professional " />
         <Keyword name="$CYT"  value="4486518 Attune NxT Acoustic Focusing Cytometer (Lasers: BYXX)" />
         <Keyword name="$P16V"  value="450" />
         <Keyword name="$P16L"  value="561" />
         <Keyword name="$P16F"  value="585_16" />
         <Keyword name="$P16E"  value="0,0" />
         <Keyword name="$P16R"  value="1024" />
         <Keyword name="$P16B"  value="32" />
         <Keyword name="$P16S"  value="YL1-W" />
         <Keyword name="$P16N"  value="YL1-W" />
         <Keyword name="$P15V"  value="500" />
         <Keyword name="$P15L"  value="561" />
         <Keyword name="$P15F"  value="620_15" />
         <Keyword name="$P15E"  value="0,0" />
         <Keyword name="$P15R"  value="1024" />
         <Keyword name="$P15B"  value="32" />
         <Keyword name="$P15S"  value="YL2-W" />
         <Keyword name="$P15N"  value="YL2-W" />
         <Keyword name="$P14V"  value="440" />
         <Keyword name="$P14L"  value="488" />
         <Keyword name="$P14F"  value="530_30" />
         <Keyword name="$P14E"  value="0,0" />
         <Keyword name="$P14R"  value="1024" />
         <Keyword name="$P14B"  value="32" />
         <Keyword name="$P14S"  value="BL1-W" />
         <Keyword name="$P14N"  value="BL1-W" />
         <Keyword name="$P13V"  value="380" />
         <Keyword name="$P13L"  value="488" />
         <Keyword name="$P13F"  value="488_10" />
         <Keyword name="$P13E"  value="0,0" />
         <Keyword name="$P13R"  value="1024" />
         <Keyword name="$P13B"  value="32" />
         <Keyword name="$P13S"  value="SSC-W" />
         <Keyword name="$P13N"  value="SSC-W" />
         <Keyword name="$P12V"  value="200" />
         <Keyword name="$P12L"  value="488" />
         <Keyword name="$P12F"  value="NA" />
         <Keyword name="$P12E"  value="0,0" />
         <Keyword name="$P12R"  value="1024" />
         <Keyword name="$P12B"  value="32" />
         <Keyword name="$P12S"  value="FSC-W" />
         <Keyword name="$P12N"  value="FSC-W" />
         <Keyword name="$P11V"  value="450" />
         <Keyword name="$P11L"  value="561" />
         <Keyword name="$P11F"  value="585_16" />
         <Keyword name="$P11E"  value="0,0" />
         <Keyword name="$P11R"  value="1048576" />
         <Keyword name="$P11B"  value="32" />
         <Keyword name="$P11S"  value="YL1-H" />
         <Keyword name="$P11N"  value="YL1-H" />
         <Keyword name="$P10V"  value="500" />
         <Keyword name="$P10L"  value="561" />
         <Keyword name="$P10F"  value="620_15" />
         <Keyword name="$P10E"  value="0,0" />
         <Keyword name="$P10R"  value="1048576" />
         <Keyword name="$P10B"  value="32" />
         <Keyword name="$P10S"  value="YL2-H" />
         <Keyword name="$P10N"  value="YL2-H" />
         <Keyword name="$P9V"  value="440" />
         <Keyword name="$P9L"  value="488" />
         <Keyword name="$P9F"  value="530_30" />
         <Keyword name="$P9E"  value="0,0" />
         <Keyword name="$P9R"  value="1048576" />
         <Keyword name="$P9B"  value="32" />
         <Keyword name="$P9S"  value="BL1-H" />
         <Keyword name="$P9N"  value="BL1-H" />
         <Keyword name="$P8V"  value="380" />
         <Keyword name="$P8L"  value="488" />
         <Keyword name="$P8F"  value="488_10" />
         <Keyword name="$P8E"  value="0,0" />
         <Keyword name="$P8R"  value="1048576" />
         <Keyword name="$P8B"  value="32" />
         <Keyword name="$P8S"  value="SSC-H" />
         <Keyword name="$P8N"  value="SSC-H" />
         <Keyword name="$P7V"  value="200" />
         <Keyword name="$P7L"  value="488" />
         <Keyword name="$P7F"  value="NA" />
         <Keyword name="$P7E"  value="0,0" />
         <Keyword name="$P7R"  value="1048576" />
         <Keyword name="$P7B"  value="32" />
         <Keyword name="$P7S"  value="FSC-H" />
         <Keyword name="$P7N"  value="FSC-H" />
         <Keyword name="$P6V"  value="450" />
         <Keyword name="$P6L"  value="561" />
         <Keyword name="$P6F"  value="585_16" />
         <Keyword name="$P6E"  value="0,0" />
         <Keyword name="$P6R"  value="1048576" />
         <Keyword name="$P6B"  value="32" />
         <Keyword name="$P6S"  value="YL1-A" />
         <Keyword name="$P6N"  value="YL1-A" />
         <Keyword name="$P5V"  value="500" />
         <Keyword name="$P5L"  value="561" />
         <Keyword name="$P5F"  value="620_15" />
         <Keyword name="$P5E"  value="0,0" />
         <Keyword name="$P5R"  value="1048576" />
         <Keyword name="$P5B"  value="32" />
         <Keyword name="$P5S"  value="YL2-A" />
         <Keyword name="$P5N"  value="YL2-A" />
         <Keyword name="$P4V"  value="440" />
         <Keyword name="$P4L"  value="488" />
         <Keyword name="$P4F"  value="530_30" />
         <Keyword name="$P4E"  value="0,0" />
         <Keyword name="$P4R"  value="1048576" />
         <Keyword name="$P4B"  value="32" />
         <Keyword name="$P4S"  value="BL1-A" />
         <Keyword name="$P4N"  value="BL1-A" />
         <Keyword name="$P3V"  value="380" />
         <Keyword name="$P3L"  value="488" />
         <Keyword name="$P3F"  value="488_10" />
         <Keyword name="$P3E"  value="0,0" />
         <Keyword name="$P3R"  value="1048576" />
         <Keyword name="$P3B"  value="32" />
         <Keyword name="$P3S"  value="SSC-A" />
         <Keyword name="$P3N"  value="SSC-A" />
         <Keyword name="$P2V"  value="200" />
         <Keyword name="$P2L"  value="488" />
         <Keyword name="$P2F"  value="NA" />
         <Keyword name="$P2E"  value="0,0" />
         <Keyword name="$P2R"  value="1048576" />
         <Keyword name="$P2B"  value="32" />
         <Keyword name="$P2S"  value="FSC-A" />
         <Keyword name="$P2N"  value="FSC-A" />
         <Keyword name="$P1V"  value="NA" />
         <Keyword name="$P1L"  value="NA" />
         <Keyword name="$P1F"  value="NA" />
         <Keyword name="$P1E"  value="0,0" />
         <Keyword name="$P1R"  value="67108864" />
         <Keyword name="$P1B"  value="32" />
         <Keyword name="$P1S"  value="Time" />
         <Keyword name="$P1N"  value="Time" />
         <Keyword name="$BYTEORD"  value="1,2,3,4" />
         <Keyword name="$DATATYPE"  value="F" />
         <Keyword name="$MODE"  value="L" />
         <Keyword name="$TOT"  value="30000" />
         <Keyword name="$PAR"  value="16" />
         <Keyword name="FJ_FCS_VERSION"  value="3.1" />
       </Keywords>
       <SampleNode name="C3.fcs"  annotation=""  owningGroup=""  expanded="1"  sortPriority="10"  count="30000"  sampleID="27" >
         <Graph smoothing="0"  backColor="#ffffff"  foreColor="#000000"  type="Pseudocolor"  fast="1" >
           <Axis dimension="x"  name="FSC-A"  label=""  auto="auto" />
           <Axis dimension="y"  name="SSC-A"  label=""  auto="auto" />
           <GraphSettings level="5%"  smoothingHighResolution="1"  contourHighResolution="1"  histogramSmoothingCount="0"  graphResolution="256"  showOutliers="0"  drawLargeDots="0"  dotsToDraw="8000"  tint="le.chartfill.tinted.40"  lineWeight="le.lineweight.normal"  lineStyle="le.linestyle.solid" />
           <GraphEnvironment showGrid="0"  showAxes="tnlTNL"  showGates="1"  showFreqOnPlots="1"  showGateNameOnPlots="1"  showMedians="0"  showUncomped="0"  addEventParam="0"  lastYAxisName="" >
             <TextTraits font="SansSerif"  size="11"  name="Labels"  style="plain"  color="#000000"  background="#00ffffff"  just="left" />
             <TextTraits font="SansSerif"  size="11"  name="LayoutGates"  style="plain"  color="#000000"  background="#00ffffff"  just="left" />
             <TextTraits font="SansSerif"  size="9"  name="Numbers"  style="plain"  color="#000000"  background="#00ffffff"  just="left" />
             <TextTraits font="SansSerif"  size="9"  name="Legend"  style="plain"  color="#000000"  background="#00ffffff"  just="left" />
           </GraphEnvironment>
         </Graph>
         <Subpopulations>
           <Population name="E.coli"  annotation=""  owningGroup="All Samples"  expanded="1"  sortPriority="10"  count="27655" >
             <Graph smoothing="0"  backColor="#ffffff"  foreColor="#000000"  type="Pseudocolor"  fast="1" >
               <Axis dimension="x"  name="BL1-A"  label=""  auto="auto" />
               <Axis dimension="y"  name="YL2-A"  label=""  auto="auto" />
               <GraphSettings level="5%"  smoothingHighResolution="1"  contourHighResolution="1"  histogramSmoothingCount="0"  graphResolution="256"  showOutliers="0"  drawLargeDots="0"  dotsToDraw="8000"  tint="le.chartfill.tinted.40"  lineWeight="le.lineweight.normal"  lineStyle="le.linestyle.solid" />
               <GraphEnvironment showGrid="0"  showAxes="tnlTNL"  showGates="1"  showFreqOnPlots="1"  showGateNameOnPlots="1"  showMedians="0"  showUncomped="0"  addEventParam="0"  lastYAxisName="" >
                 <TextTraits font="SansSerif"  size="11"  name="Labels"  style="plain"  color="#000000"  background="#00ffffff"  just="left" />
                 <TextTraits font="SansSerif"  size="11"  name="LayoutGates"  style="plain"  color="#000000"  background="#00ffffff"  just="left" />
                 <TextTraits font="SansSerif"  size="9"  name="Numbers"  style="plain"  color="#000000"  background="#00ffffff"  just="left" />
                 <TextTraits font="SansSerif"  size="9"  name="Legend"  style="plain"  color="#000000"  background="#00ffffff"  just="left" />
                 <WindowPosition x="620"  y="23"  width="390"  height="520"  displayed="1"  panelState="---" />
               </GraphEnvironment>
             </Graph>
             <Gate gating:id="ID19224655" >
               <gating:EllipsoidGate eventsInside="1"  annoOffsetX="0"  annoOffsetY="0"  tint="#000000"  isTinted="0"  lineWeight="Normal"  userDefined="1"  gating:distance="40.038515259058876" >
                 <gating:dimension>
                   <data-type:fcs-dimension data-type:name="FSC-H" />
                 </gating:dimension>
                 <gating:dimension>
                   <data-type:fcs-dimension data-type:name="SSC-H" />
                 </gating:dimension>
                 <gating:foci>
                   <gating:vertex>
                     <gating:coordinate data-type:value="139.4743021401" />
                     <gating:coordinate data-type:value="127.2410646238" />
                   </gating:vertex>
                   <gating:vertex>
                     <gating:coordinate data-type:value="144.5256978599" />
                     <gating:coordinate data-type:value="161.7589353762" />
                   </gating:vertex>
                 </gating:foci>
                 <gating:edge>
                   <gating:vertex>
                     <gating:coordinate data-type:value="139" />
                     <gating:coordinate data-type:value="124" />
                   </gating:vertex>
                   <gating:vertex>
                     <gating:coordinate data-type:value="145" />
                     <gating:coordinate data-type:value="165" />
                   </gating:vertex>
                   <gating:vertex>
                     <gating:coordinate data-type:value="153" />
                     <gating:coordinate data-type:value="142" />
                   </gating:vertex>
                   <gating:vertex>
                     <gating:coordinate data-type:value="131" />
                     <gating:coordinate data-type:value="146" />
                   </gating:vertex>
                 </gating:edge>
               </gating:EllipsoidGate>
             </Gate>
             <Subpopulations>
               <Population name="GFP"  annotation=""  owningGroup="All Samples"  expanded="1"  sortPriority="10"  count="27653" >
                 <Graph smoothing="1"  backColor="#ffffff"  foreColor="#000000"  type="Histogram"  fast="1" >
                   <Axis dimension="x"  name="YL2-A"  label=""  auto="auto" />
                   <Axis dimension="y"  name=""  label=""  auto="auto" />
                   <GraphSettings level="5%"  smoothingHighResolution="1"  contourHighResolution="1"  histogramSmoothingCount="0"  graphResolution="256"  showOutliers="0"  drawLargeDots="0"  dotsToDraw="8000"  tint="le.chartfill.tinted.40"  lineWeight="le.lineweight.normal"  lineStyle="le.linestyle.solid" />
                   <GraphEnvironment showGrid="0"  showAxes="tnlTNL"  showGates="1"  showFreqOnPlots="1"  showGateNameOnPlots="1"  showMedians="0"  showUncomped="0"  addEventParam="0"  lastYAxisName="" >
                     <TextTraits font="SansSerif"  size="11"  name="Labels"  style="plain"  color="#000000"  background="#00ffffff"  just="left" />
                     <TextTraits font="SansSerif"  size="11"  name="LayoutGates"  style="plain"  color="#000000"  background="#00ffffff"  just="left" />
                     <TextTraits font="SansSerif"  size="9"  name="Numbers"  style="plain"  color="#000000"  background="#00ffffff"  just="left" />
                     <TextTraits font="SansSerif"  size="9"  name="Legend"  style="plain"  color="#000000"  background="#00ffffff"  just="left" />
                     <WindowPosition x="620"  y="23"  width="390"  height="520"  displayed="1"  panelState="---" />
                   </GraphEnvironment>
                 </Graph>
                 <Gate gating:id="ID984717399"  gating:parent_id="ID19224655" >
                   <gating:RectangleGate eventsInside="1"  annoOffsetX="0"  annoOffsetY="0"  tint="#000000"  isTinted="0"  lineWeight="Normal"  userDefined="1" >
                     <gating:dimension gating:min="9.897654030879586"  gating:max="1048576.0000000007"  yRatio="0.7669172932330828" >
                       <data-type:fcs-dimension data-type:name="BL1-H" />
                     </gating:dimension>
                   </gating:RectangleGate>
                 </Gate>
               </Population>
             </Subpopulations>
           </Population>
         </Subpopulations>
       </SampleNode>
     </Sample>
     <Sample>
       <DataSet uri="file:/Volumes/HungJu/20200507_CadC_TcpP%20titration%20curves/P2/Plate_2-3_Variants_Experiment_Group_A1.fcs"  sampleID="1" />
       <Transformations>
         <transforms:linear transforms:minRange="0"  transforms:maxRange="19"  gain="0.0010493179" >
           <data-type:parameter data-type:name="Time" />
         </transforms:linear>
         <transforms:linear transforms:minRange="0"  transforms:maxRange="1048576"  gain="1" >
           <data-type:parameter data-type:name="FSC-A" />
         </transforms:linear>
         <transforms:linear transforms:minRange="0"  transforms:maxRange="1048576"  gain="1" >
           <data-type:parameter data-type:name="SSC-A" />
         </transforms:linear>
         <transforms:log transforms:offset="1"  transforms:decades="6.0205999133" >
           <data-type:parameter data-type:name="BL1-A" />
         </transforms:log>
         <transforms:log transforms:offset="1"  transforms:decades="6.0205999133" >
           <data-type:parameter data-type:name="YL2-A" />
         </transforms:log>
         <transforms:log transforms:offset="1"  transforms:decades="6.0205999133" >
           <data-type:parameter data-type:name="YL1-A" />
         </transforms:log>
         <transforms:log transforms:offset="1"  transforms:decades="6.0205999133" >
           <data-type:parameter data-type:name="FSC-H" />
         </transforms:log>
         <transforms:log transforms:offset="1"  transforms:decades="6.0205999133" >
           <data-type:parameter data-type:name="SSC-H" />
         </transforms:log>
         <transforms:log transforms:offset="1"  transforms:decades="6.0205999133" >
           <data-type:parameter data-type:name="BL1-H" />
         </transforms:log>
         <transforms:log transforms:offset="1"  transforms:decades="6.0205999133" >
           <data-type:parameter data-type:name="YL2-H" />
         </transforms:log>
         <transforms:log transforms:offset="1"  transforms:decades="6.0205999133" >
           <data-type:parameter data-type:name="YL1-H" />
         </transforms:log>
         <transforms:linear transforms:minRange="0"  transforms:maxRange="1024"  gain="1" >
           <data-type:parameter data-type:name="FSC-W" />
         </transforms:linear>
         <transforms:linear transforms:minRange="0"  transforms:maxRange="1024"  gain="1" >
           <data-type:parameter data-type:name="SSC-W" />
         </transforms:linear>
         <transforms:log transforms:offset="1"  transforms:decades="3.0102999566" >
           <data-type:parameter data-type:name="BL1-W" />
         </transforms:log>
         <transforms:log transforms:offset="1"  transforms:decades="3.0102999566" >
           <data-type:parameter data-type:name="YL2-W" />
         </transforms:log>
         <transforms:log transforms:offset="1"  transforms:decades="3.0102999566" >
           <data-type:parameter data-type:name="YL1-W" />
         </transforms:log>
       </Transformations>
       <Keywords>
         <Keyword name="$ENDANALYSIS"  value="000000000000" />
         <Keyword name="$BEGINANALYSIS"  value="000000000000" />
         <Keyword name="$ENDSTEXT"  value="000000000000" />
         <Keyword name="$BEGINSTEXT"  value="000000000000" />
         <Keyword name="$NEXTDATA"  value="000000000000" />
         <Keyword name="$ENDDATA"  value="000001928191" />
         <Keyword name="$BEGINDATA"  value="000000008192" />
         <Keyword name="#WINEXT"  value="0" />
         <Keyword name="#WIDTHTHRESHOLD"  value="10000" />
         <Keyword name="#TR2"  value="OR_SSC,100" />
         <Keyword name="#TR1"  value="OR_FSC,1500" />
         <Keyword name="#PTRESULT"  value="Pass" />
         <Keyword name="#PTDATE"  value="07-May-2020" />
         <Keyword name="#P1Target"  value="NA" />
         <Keyword name="#P1Label"  value="NA" />
         <Keyword name="#LASERCONFIG"  value="BY" />
         <Keyword name="#LASER2DELAY"  value="365" />
         <Keyword name="#LASER2COLOR"  value="Yellow" />
         <Keyword name="#LASER2ASF"  value="1.05" />
         <Keyword name="#LASER1DELAY"  value="1100" />
         <Keyword name="#LASER1COLOR"  value="Blue" />
         <Keyword name="#LASER1ASF"  value="1.05" />
         <Keyword name="#FLOWRATE"  value="25" />
         <Keyword name="$WELLID"  value="A1" />
         <Keyword name="$VOL"  value="8000" />
         <Keyword name="$TIMESTEP"  value="0.001" />
         <Keyword name="$SRC"  value="NA" />
         <Keyword name="$SMNO"  value="Group" />
         <Keyword name="$PROJ"  value="Experiment" />
         <Keyword name="$PLATENAME"  value="Plate_2-3_Variants" />
         <Keyword name="$PLATEID"  value="NA" />
         <Keyword name="$OP"  value="Hung-Ju Chang" />
         <Keyword name="$LOST"  value="0" />
         <Keyword name="$ORIGINALITY"  value="Original" />
         <Keyword name="$INST"  value="NA" />
         <Keyword name="$FIL"  value="A1.fcs" />
         <Keyword name="$EXP"  value="NA" />
         <Keyword name="$ETIM"  value="16:59:19" />
         <Keyword name="$DATE"  value="07-May-2020" />
         <Keyword name="$CYTSN"  value="1AFC202500115" />
         <Keyword name="$COM"  value="NA" />
         <Keyword name="$CELLS"  value="NA" />
         <Keyword name="$BTIM"  value="16:59:00" />
         <Keyword name="$SPILLOVER"  value="9,BL1-A,YL2-A,YL1-A,BL1-H,YL2-H,YL1-H,BL1-W,YL2-W,YL1-W,1.000000,0.000000,0.000000,0.000000,0.000000,0.000000,0.000000,0.000000,0.000000,0.000000,1.000000,0.000000,0.000000,0.000000,0.000000,0.000000,0.000000,0.000000,0.000000,0.000000,1.000000,0.000000,0.000000,0.000000,0.000000,0.000000,0.000000,0.000000,0.000000,0.000000,1.000000,0.000000,0.000000,0.000000,0.000000,0.000000,0.000000,0.000000,0.000000,0.000000,1.000000,0.000000,0.000000,0.000000,0.000000,0.000000,0.000000,0.000000,0.000000,0.000000,1.000000,0.000000,0.000000,0.000000,0.000000,0.000000,0.000000,0.000000,0.000000,0.000000,1.000000,0.000000,0.000000,0.000000,0.000000,0.000000,0.000000,0.000000,0.000000,0.000000,1.000000,0.000000,0.000000,0.000000,0.000000,0.000000,0.000000,0.000000,0.000000,0.000000,1.000000" />
         <Keyword name="$SYS"  value="OPTIXE2 Microsoft Windows 7 Professional " />
         <Keyword name="$CYT"  value="4486518 Attune NxT Acoustic Focusing Cytometer (Lasers: BYXX)" />
         <Keyword name="$P16V"  value="450" />
         <Keyword name="$P16L"  value="561" />
         <Keyword name="$P16F"  value="585_16" />
         <Keyword name="$P16E"  value="0,0" />
         <Keyword name="$P16R"  value="1024" />
         <Keyword name="$P16B"  value="32" />
         <Keyword name="$P16S"  value="YL1-W" />
         <Keyword name="$P16N"  value="YL1-W" />
         <Keyword name="$P15V"  value="500" />
         <Keyword name="$P15L"  value="561" />
         <Keyword name="$P15F"  value="620_15" />
         <Keyword name="$P15E"  value="0,0" />
         <Keyword name="$P15R"  value="1024" />
         <Keyword name="$P15B"  value="32" />
         <Keyword name="$P15S"  value="YL2-W" />
         <Keyword name="$P15N"  value="YL2-W" />
         <Keyword name="$P14V"  value="440" />
         <Keyword name="$P14L"  value="488" />
         <Keyword name="$P14F"  value="530_30" />
         <Keyword name="$P14E"  value="0,0" />
         <Keyword name="$P14R"  value="1024" />
         <Keyword name="$P14B"  value="32" />
         <Keyword name="$P14S"  value="BL1-W" />
         <Keyword name="$P14N"  value="BL1-W" />
         <Keyword name="$P13V"  value="380" />
         <Keyword name="$P13L"  value="488" />
         <Keyword name="$P13F"  value="488_10" />
         <Keyword name="$P13E"  value="0,0" />
         <Keyword name="$P13R"  value="1024" />
         <Keyword name="$P13B"  value="32" />
         <Keyword name="$P13S"  value="SSC-W" />
         <Keyword name="$P13N"  value="SSC-W" />
         <Keyword name="$P12V"  value="200" />
         <Keyword name="$P12L"  value="488" />
         <Keyword name="$P12F"  value="NA" />
         <Keyword name="$P12E"  value="0,0" />
         <Keyword name="$P12R"  value="1024" />
         <Keyword name="$P12B"  value="32" />
         <Keyword name="$P12S"  value="FSC-W" />
         <Keyword name="$P12N"  value="FSC-W" />
         <Keyword name="$P11V"  value="450" />
         <Keyword name="$P11L"  value="561" />
         <Keyword name="$P11F"  value="585_16" />
         <Keyword name="$P11E"  value="0,0" />
         <Keyword name="$P11R"  value="1048576" />
         <Keyword name="$P11B"  value="32" />
         <Keyword name="$P11S"  value="YL1-H" />
         <Keyword name="$P11N"  value="YL1-H" />
         <Keyword name="$P10V"  value="500" />
         <Keyword name="$P10L"  value="561" />
         <Keyword name="$P10F"  value="620_15" />
         <Keyword name="$P10E"  value="0,0" />
         <Keyword name="$P10R"  value="1048576" />
         <Keyword name="$P10B"  value="32" />
         <Keyword name="$P10S"  value="YL2-H" />
         <Keyword name="$P10N"  value="YL2-H" />
         <Keyword name="$P9V"  value="440" />
         <Keyword name="$P9L"  value="488" />
         <Keyword name="$P9F"  value="530_30" />
         <Keyword name="$P9E"  value="0,0" />
         <Keyword name="$P9R"  value="1048576" />
         <Keyword name="$P9B"  value="32" />
         <Keyword name="$P9S"  value="BL1-H" />
         <Keyword name="$P9N"  value="BL1-H" />
         <Keyword name="$P8V"  value="380" />
         <Keyword name="$P8L"  value="488" />
         <Keyword name="$P8F"  value="488_10" />
         <Keyword name="$P8E"  value="0,0" />
         <Keyword name="$P8R"  value="1048576" />
         <Keyword name="$P8B"  value="32" />
         <Keyword name="$P8S"  value="SSC-H" />
         <Keyword name="$P8N"  value="SSC-H" />
         <Keyword name="$P7V"  value="200" />
         <Keyword name="$P7L"  value="488" />
         <Keyword name="$P7F"  value="NA" />
         <Keyword name="$P7E"  value="0,0" />
         <Keyword name="$P7R"  value="1048576" />
         <Keyword name="$P7B"  value="32" />
         <Keyword name="$P7S"  value="FSC-H" />
         <Keyword name="$P7N"  value="FSC-H" />
         <Keyword name="$P6V"  value="450" />
         <Keyword name="$P6L"  value="561" />
         <Keyword name="$P6F"  value="585_16" />
         <Keyword name="$P6E"  value="0,0" />
         <Keyword name="$P6R"  value="1048576" />
         <Keyword name="$P6B"  value="32" />
         <Keyword name="$P6S"  value="YL1-A" />
         <Keyword name="$P6N"  value="YL1-A" />
         <Keyword name="$P5V"  value="500" />
         <Keyword name="$P5L"  value="561" />
         <Keyword name="$P5F"  value="620_15" />
         <Keyword name="$P5E"  value="0,0" />
         <Keyword name="$P5R"  value="1048576" />
         <Keyword name="$P5B"  value="32" />
         <Keyword name="$P5S"  value="YL2-A" />
         <Keyword name="$P5N"  value="YL2-A" />
         <Keyword name="$P4V"  value="440" />
         <Keyword name="$P4L"  value="488" />
         <Keyword name="$P4F"  value="530_30" />
         <Keyword name="$P4E"  value="0,0" />
         <Keyword name="$P4R"  value="1048576" />
         <Keyword name="$P4B"  value="32" />
         <Keyword name="$P4S"  value="BL1-A" />
         <Keyword name="$P4N"  value="BL1-A" />
         <Keyword name="$P3V"  value="380" />
         <Keyword name="$P3L"  value="488" />
         <Keyword name="$P3F"  value="488_10" />
         <Keyword name="$P3E"  value="0,0" />
         <Keyword name="$P3R"  value="1048576" />
         <Keyword name="$P3B"  value="32" />
         <Keyword name="$P3S"  value="SSC-A" />
         <Keyword name="$P3N"  value="SSC-A" />
         <Keyword name="$P2V"  value="200" />
         <Keyword name="$P2L"  value="488" />
         <Keyword name="$P2F"  value="NA" />
         <Keyword name="$P2E"  value="0,0" />
         <Keyword name="$P2R"  value="1048576" />
         <Keyword name="$P2B"  value="32" />
         <Keyword name="$P2S"  value="FSC-A" />
         <Keyword name="$P2N"  value="FSC-A" />
         <Keyword name="$P1V"  value="NA" />
         <Keyword name="$P1L"  value="NA" />
         <Keyword name="$P1F"  value="NA" />
         <Keyword name="$P1E"  value="0,0" />
         <Keyword name="$P1R"  value="67108864" />
         <Keyword name="$P1B"  value="32" />
         <Keyword name="$P1S"  value="Time" />
         <Keyword name="$P1N"  value="Time" />
         <Keyword name="$BYTEORD"  value="1,2,3,4" />
         <Keyword name="$DATATYPE"  value="F" />
         <Keyword name="$MODE"  value="L" />
         <Keyword name="$TOT"  value="30000" />
         <Keyword name="$PAR"  value="16" />
         <Keyword name="FJ_FCS_VERSION"  value="3.1" />
       </Keywords>
       <SampleNode name="A1.fcs"  annotation=""  owningGroup=""  expanded="1"  sortPriority="10"  count="30000"  sampleID="1" >
         <Graph smoothing="0"  backColor="#ffffff"  foreColor="#000000"  type="Pseudocolor"  fast="1" >
           <Axis dimension="x"  name="FSC-A"  label=""  auto="auto" />
           <Axis dimension="y"  name="SSC-A"  label=""  auto="auto" />
           <GraphSettings level="5%"  smoothingHighResolution="1"  contourHighResolution="1"  histogramSmoothingCount="0"  graphResolution="256"  showOutliers="0"  drawLargeDots="0"  dotsToDraw="8000"  tint="le.chartfill.tinted.40"  lineWeight="le.lineweight.normal"  lineStyle="le.linestyle.solid" />
           <GraphEnvironment showGrid="0"  showAxes="tnlTNL"  showGates="1"  showFreqOnPlots="1"  showGateNameOnPlots="1"  showMedians="0"  showUncomped="0"  addEventParam="0"  lastYAxisName="" >
             <TextTraits font="SansSerif"  size="11"  name="Labels"  style="plain"  color="#000000"  background="#00ffffff"  just="left" />
             <TextTraits font="SansSerif"  size="11"  name="LayoutGates"  style="plain"  color="#000000"  background="#00ffffff"  just="left" />
             <TextTraits font="SansSerif"  size="9"  name="Numbers"  style="plain"  color="#000000"  background="#00ffffff"  just="left" />
             <TextTraits font="SansSerif"  size="9"  name="Legend"  style="plain"  color="#000000"  background="#00ffffff"  just="left" />
           </GraphEnvironment>
         </Graph>
         <Subpopulations>
           <Population name="E.coli"  annotation=""  owningGroup="All Samples"  expanded="1"  sortPriority="10"  count="27871" >
             <Graph smoothing="0"  backColor="#ffffff"  foreColor="#000000"  type="Pseudocolor"  fast="1" >
               <Axis dimension="x"  name="BL1-A"  label=""  auto="auto" />
               <Axis dimension="y"  name="YL2-A"  label=""  auto="auto" />
               <GraphSettings level="5%"  smoothingHighResolution="1"  contourHighResolution="1"  histogramSmoothingCount="0"  graphResolution="256"  showOutliers="0"  drawLargeDots="0"  dotsToDraw="8000"  tint="le.chartfill.tinted.40"  lineWeight="le.lineweight.normal"  lineStyle="le.linestyle.solid" />
               <GraphEnvironment showGrid="0"  showAxes="tnlTNL"  showGates="1"  showFreqOnPlots="1"  showGateNameOnPlots="1"  showMedians="0"  showUncomped="0"  addEventParam="0"  lastYAxisName="" >
                 <TextTraits font="SansSerif"  size="11"  name="Labels"  style="plain"  color="#000000"  background="#00ffffff"  just="left" />
                 <TextTraits font="SansSerif"  size="11"  name="LayoutGates"  style="plain"  color="#000000"  background="#00ffffff"  just="left" />
                 <TextTraits font="SansSerif"  size="9"  name="Numbers"  style="plain"  color="#000000"  background="#00ffffff"  just="left" />
                 <TextTraits font="SansSerif"  size="9"  name="Legend"  style="plain"  color="#000000"  background="#00ffffff"  just="left" />
                 <WindowPosition x="620"  y="23"  width="390"  height="520"  displayed="1"  panelState="---" />
               </GraphEnvironment>
             </Graph>
             <Gate gating:id="ID1519650992" >
               <gating:EllipsoidGate eventsInside="1"  annoOffsetX="0"  annoOffsetY="0"  tint="#000000"  isTinted="0"  lineWeight="Normal"  userDefined="1"  gating:distance="40.038515259058876" >
                 <gating:dimension>
                   <data-type:fcs-dimension data-type:name="FSC-H" />
                 </gating:dimension>
                 <gating:dimension>
                   <data-type:fcs-dimension data-type:name="SSC-H" />
                 </gating:dimension>
                 <gating:foci>
                   <gating:vertex>
                     <gating:coordinate data-type:value="139.4743021401" />
                     <gating:coordinate data-type:value="127.2410646238" />
                   </gating:vertex>
                   <gating:vertex>
                     <gating:coordinate data-type:value="144.5256978599" />
                     <gating:coordinate data-type:value="161.7589353762" />
                   </gating:vertex>
                 </gating:foci>
                 <gating:edge>
                   <gating:vertex>
                     <gating:coordinate data-type:value="139" />
                     <gating:coordinate data-type:value="124" />
                   </gating:vertex>
                   <gating:vertex>
                     <gating:coordinate data-type:value="145" />
                     <gating:coordinate data-type:value="165" />
                   </gating:vertex>
                   <gating:vertex>
                     <gating:coordinate data-type:value="153" />
                     <gating:coordinate data-type:value="142" />
                   </gating:vertex>
                   <gating:vertex>
                     <gating:coordinate data-type:value="131" />
                     <gating:coordinate data-type:value="146" />
                   </gating:vertex>
                 </gating:edge>
               </gating:EllipsoidGate>
             </Gate>
             <Subpopulations>
               <Population name="GFP"  annotation=""  owningGroup="All Samples"  expanded="1"  sortPriority="10"  count="27869" >
                 <Graph smoothing="1"  backColor="#ffffff"  foreColor="#000000"  type="Histogram"  fast="1" >
                   <Axis dimension="x"  name="YL2-A"  label=""  auto="auto" />
                   <Axis dimension="y"  name=""  label=""  auto="auto" />
                   <GraphSettings level="5%"  smoothingHighResolution="1"  contourHighResolution="1"  histogramSmoothingCount="0"  graphResolution="256"  showOutliers="0"  drawLargeDots="0"  dotsToDraw="8000"  tint="le.chartfill.tinted.40"  lineWeight="le.lineweight.normal"  lineStyle="le.linestyle.solid" />
                   <GraphEnvironment showGrid="0"  showAxes="tnlTNL"  showGates="1"  showFreqOnPlots="1"  showGateNameOnPlots="1"  showMedians="0"  showUncomped="0"  addEventParam="0"  lastYAxisName="" >
                     <TextTraits font="SansSerif"  size="11"  name="Labels"  style="plain"  color="#000000"  background="#00ffffff"  just="left" />
                     <TextTraits font="SansSerif"  size="11"  name="LayoutGates"  style="plain"  color="#000000"  background="#00ffffff"  just="left" />
                     <TextTraits font="SansSerif"  size="9"  name="Numbers"  style="plain"  color="#000000"  background="#00ffffff"  just="left" />
                     <TextTraits font="SansSerif"  size="9"  name="Legend"  style="plain"  color="#000000"  background="#00ffffff"  just="left" />
                     <WindowPosition x="620"  y="23"  width="390"  height="520"  displayed="1"  panelState="---" />
                   </GraphEnvironment>
                 </Graph>
                 <Gate gating:id="ID629578315"  gating:parent_id="ID1519650992" >
                   <gating:RectangleGate eventsInside="1"  annoOffsetX="0"  annoOffsetY="0"  tint="#000000"  isTinted="0"  lineWeight="Normal"  userDefined="1" >
                     <gating:dimension gating:min="9.897654030879586"  gating:max="1048576.0000000007"  yRatio="0.7669172932330828" >
                       <data-type:fcs-dimension data-type:name="BL1-H" />
                     </gating:dimension>
                   </gating:RectangleGate>
                 </Gate>
               </Population>
             </Subpopulations>
           </Population>
         </Subpopulations>
       </SampleNode>
     </Sample>
     <Sample>
       <DataSet uri="file:/Volumes/HungJu/20200507_CadC_TcpP%20titration%20curves/P2/Plate_2-3_Variants_Experiment_Group_H7.fcs"  sampleID="88" />
       <Transformations>
         <transforms:linear transforms:minRange="0.0010220968"  transforms:maxRange="21"  gain="0.0010220968" >
           <data-type:parameter data-type:name="Time" />
         </transforms:linear>
         <transforms:linear transforms:minRange="0"  transforms:maxRange="1048576"  gain="1" >
           <data-type:parameter data-type:name="FSC-A" />
         </transforms:linear>
         <transforms:linear transforms:minRange="0"  transforms:maxRange="1048576"  gain="1" >
           <data-type:parameter data-type:name="SSC-A" />
         </transforms:linear>
         <transforms:log transforms:offset="1"  transforms:decades="6.0205999133" >
           <data-type:parameter data-type:name="BL1-A" />
         </transforms:log>
         <transforms:log transforms:offset="1"  transforms:decades="6.0205999133" >
           <data-type:parameter data-type:name="YL2-A" />
         </transforms:log>
         <transforms:log transforms:offset="1"  transforms:decades="6.0205999133" >
           <data-type:parameter data-type:name="YL1-A" />
         </transforms:log>
         <transforms:log transforms:offset="1"  transforms:decades="6.0205999133" >
           <data-type:parameter data-type:name="FSC-H" />
         </transforms:log>
         <transforms:log transforms:offset="1"  transforms:decades="6.0205999133" >
           <data-type:parameter data-type:name="SSC-H" />
         </transforms:log>
         <transforms:log transforms:offset="1"  transforms:decades="6.0205999133" >
           <data-type:parameter data-type:name="BL1-H" />
         </transforms:log>
         <transforms:log transforms:offset="1"  transforms:decades="6.0205999133" >
           <data-type:parameter data-type:name="YL2-H" />
         </transforms:log>
         <transforms:log transforms:offset="1"  transforms:decades="6.0205999133" >
           <data-type:parameter data-type:name="YL1-H" />
         </transforms:log>
         <transforms:linear transforms:minRange="0"  transforms:maxRange="1024"  gain="1" >
           <data-type:parameter data-type:name="FSC-W" />
         </transforms:linear>
         <transforms:linear transforms:minRange="0"  transforms:maxRange="1024"  gain="1" >
           <data-type:parameter data-type:name="SSC-W" />
         </transforms:linear>
         <transforms:log transforms:offset="1"  transforms:decades="3.0102999566" >
           <data-type:parameter data-type:name="BL1-W" />
         </transforms:log>
         <transforms:log transforms:offset="1"  transforms:decades="3.0102999566" >
           <data-type:parameter data-type:name="YL2-W" />
         </transforms:log>
         <transforms:log transforms:offset="1"  transforms:decades="3.0102999566" >
           <data-type:parameter data-type:name="YL1-W" />
         </transforms:log>
       </Transformations>
       <Keywords>
         <Keyword name="$ENDANALYSIS"  value="000000000000" />
         <Keyword name="$BEGINANALYSIS"  value="000000000000" />
         <Keyword name="$ENDSTEXT"  value="000000000000" />
         <Keyword name="$BEGINSTEXT"  value="000000000000" />
         <Keyword name="$NEXTDATA"  value="000000000000" />
         <Keyword name="$ENDDATA"  value="000001928191" />
         <Keyword name="$BEGINDATA"  value="000000008192" />
         <Keyword name="#WINEXT"  value="0" />
         <Keyword name="#WIDTHTHRESHOLD"  value="10000" />
         <Keyword name="#TR2"  value="OR_SSC,100" />
         <Keyword name="#TR1"  value="OR_FSC,1500" />
         <Keyword name="#PTRESULT"  value="Pass" />
         <Keyword name="#PTDATE"  value="07-May-2020" />
         <Keyword name="#P1Target"  value="NA" />
         <Keyword name="#P1Label"  value="NA" />
         <Keyword name="#LASERCONFIG"  value="BY" />
         <Keyword name="#LASER2DELAY"  value="365" />
         <Keyword name="#LASER2COLOR"  value="Yellow" />
         <Keyword name="#LASER2ASF"  value="1.05" />
         <Keyword name="#LASER1DELAY"  value="1100" />
         <Keyword name="#LASER1COLOR"  value="Blue" />
         <Keyword name="#LASER1ASF"  value="1.05" />
         <Keyword name="#FLOWRATE"  value="25" />
         <Keyword name="$WELLID"  value="H7" />
         <Keyword name="$VOL"  value="9000" />
         <Keyword name="$TIMESTEP"  value="0.001" />
         <Keyword name="$SRC"  value="NA" />
         <Keyword name="$SMNO"  value="Group" />
         <Keyword name="$PROJ"  value="Experiment" />
         <Keyword name="$PLATENAME"  value="Plate_2-3_Variants" />
         <Keyword name="$PLATEID"  value="NA" />
         <Keyword name="$OP"  value="Hung-Ju Chang" />
         <Keyword name="$LOST"  value="0" />
         <Keyword name="$ORIGINALITY"  value="Original" />
         <Keyword name="$INST"  value="NA" />
         <Keyword name="$FIL"  value="H7.fcs" />
         <Keyword name="$EXP"  value="NA" />
         <Keyword name="$ETIM"  value="18:08:03" />
         <Keyword name="$DATE"  value="07-May-2020" />
         <Keyword name="$CYTSN"  value="1AFC202500115" />
         <Keyword name="$COM"  value="NA" />
         <Keyword name="$CELLS"  value="NA" />
         <Keyword name="$BTIM"  value="18:07:42" />
         <Keyword name="$SPILLOVER"  value="9,BL1-A,YL2-A,YL1-A,BL1-H,YL2-H,YL1-H,BL1-W,YL2-W,YL1-W,1.000000,0.000000,0.000000,0.000000,0.000000,0.000000,0.000000,0.000000,0.000000,0.000000,1.000000,0.000000,0.000000,0.000000,0.000000,0.000000,0.000000,0.000000,0.000000,0.000000,1.000000,0.000000,0.000000,0.000000,0.000000,0.000000,0.000000,0.000000,0.000000,0.000000,1.000000,0.000000,0.000000,0.000000,0.000000,0.000000,0.000000,0.000000,0.000000,0.000000,1.000000,0.000000,0.000000,0.000000,0.000000,0.000000,0.000000,0.000000,0.000000,0.000000,1.000000,0.000000,0.000000,0.000000,0.000000,0.000000,0.000000,0.000000,0.000000,0.000000,1.000000,0.000000,0.000000,0.000000,0.000000,0.000000,0.000000,0.000000,0.000000,0.000000,1.000000,0.000000,0.000000,0.000000,0.000000,0.000000,0.000000,0.000000,0.000000,0.000000,1.000000" />
         <Keyword name="$SYS"  value="OPTIXE2 Microsoft Windows 7 Professional " />
         <Keyword name="$CYT"  value="4486518 Attune NxT Acoustic Focusing Cytometer (Lasers: BYXX)" />
         <Keyword name="$P16V"  value="450" />
         <Keyword name="$P16L"  value="561" />
         <Keyword name="$P16F"  value="585_16" />
         <Keyword name="$P16E"  value="0,0" />
         <Keyword name="$P16R"  value="1024" />
         <Keyword name="$P16B"  value="32" />
         <Keyword name="$P16S"  value="YL1-W" />
         <Keyword name="$P16N"  value="YL1-W" />
         <Keyword name="$P15V"  value="500" />
         <Keyword name="$P15L"  value="561" />
         <Keyword name="$P15F"  value="620_15" />
         <Keyword name="$P15E"  value="0,0" />
         <Keyword name="$P15R"  value="1024" />
         <Keyword name="$P15B"  value="32" />
         <Keyword name="$P15S"  value="YL2-W" />
         <Keyword name="$P15N"  value="YL2-W" />
         <Keyword name="$P14V"  value="440" />
         <Keyword name="$P14L"  value="488" />
         <Keyword name="$P14F"  value="530_30" />
         <Keyword name="$P14E"  value="0,0" />
         <Keyword name="$P14R"  value="1024" />
         <Keyword name="$P14B"  value="32" />
         <Keyword name="$P14S"  value="BL1-W" />
         <Keyword name="$P14N"  value="BL1-W" />
         <Keyword name="$P13V"  value="380" />
         <Keyword name="$P13L"  value="488" />
         <Keyword name="$P13F"  value="488_10" />
         <Keyword name="$P13E"  value="0,0" />
         <Keyword name="$P13R"  value="1024" />
         <Keyword name="$P13B"  value="32" />
         <Keyword name="$P13S"  value="SSC-W" />
         <Keyword name="$P13N"  value="SSC-W" />
         <Keyword name="$P12V"  value="200" />
         <Keyword name="$P12L"  value="488" />
         <Keyword name="$P12F"  value="NA" />
         <Keyword name="$P12E"  value="0,0" />
         <Keyword name="$P12R"  value="1024" />
         <Keyword name="$P12B"  value="32" />
         <Keyword name="$P12S"  value="FSC-W" />
         <Keyword name="$P12N"  value="FSC-W" />
         <Keyword name="$P11V"  value="450" />
         <Keyword name="$P11L"  value="561" />
         <Keyword name="$P11F"  value="585_16" />
         <Keyword name="$P11E"  value="0,0" />
         <Keyword name="$P11R"  value="1048576" />
         <Keyword name="$P11B"  value="32" />
         <Keyword name="$P11S"  value="YL1-H" />
         <Keyword name="$P11N"  value="YL1-H" />
         <Keyword name="$P10V"  value="500" />
         <Keyword name="$P10L"  value="561" />
         <Keyword name="$P10F"  value="620_15" />
         <Keyword name="$P10E"  value="0,0" />
         <Keyword name="$P10R"  value="1048576" />
         <Keyword name="$P10B"  value="32" />
         <Keyword name="$P10S"  value="YL2-H" />
         <Keyword name="$P10N"  value="YL2-H" />
         <Keyword name="$P9V"  value="440" />
         <Keyword name="$P9L"  value="488" />
         <Keyword name="$P9F"  value="530_30" />
         <Keyword name="$P9E"  value="0,0" />
         <Keyword name="$P9R"  value="1048576" />
         <Keyword name="$P9B"  value="32" />
         <Keyword name="$P9S"  value="BL1-H" />
         <Keyword name="$P9N"  value="BL1-H" />
         <Keyword name="$P8V"  value="380" />
         <Keyword name="$P8L"  value="488" />
         <Keyword name="$P8F"  value="488_10" />
         <Keyword name="$P8E"  value="0,0" />
         <Keyword name="$P8R"  value="1048576" />
         <Keyword name="$P8B"  value="32" />
         <Keyword name="$P8S"  value="SSC-H" />
         <Keyword name="$P8N"  value="SSC-H" />
         <Keyword name="$P7V"  value="200" />
         <Keyword name="$P7L"  value="488" />
         <Keyword name="$P7F"  value="NA" />
         <Keyword name="$P7E"  value="0,0" />
         <Keyword name="$P7R"  value="1048576" />
         <Keyword name="$P7B"  value="32" />
         <Keyword name="$P7S"  value="FSC-H" />
         <Keyword name="$P7N"  value="FSC-H" />
         <Keyword name="$P6V"  value="450" />
         <Keyword name="$P6L"  value="561" />
         <Keyword name="$P6F"  value="585_16" />
         <Keyword name="$P6E"  value="0,0" />
         <Keyword name="$P6R"  value="1048576" />
         <Keyword name="$P6B"  value="32" />
         <Keyword name="$P6S"  value="YL1-A" />
         <Keyword name="$P6N"  value="YL1-A" />
         <Keyword name="$P5V"  value="500" />
         <Keyword name="$P5L"  value="561" />
         <Keyword name="$P5F"  value="620_15" />
         <Keyword name="$P5E"  value="0,0" />
         <Keyword name="$P5R"  value="1048576" />
         <Keyword name="$P5B"  value="32" />
         <Keyword name="$P5S"  value="YL2-A" />
         <Keyword name="$P5N"  value="YL2-A" />
         <Keyword name="$P4V"  value="440" />
         <Keyword name="$P4L"  value="488" />
         <Keyword name="$P4F"  value="530_30" />
         <Keyword name="$P4E"  value="0,0" />
         <Keyword name="$P4R"  value="1048576" />
         <Keyword name="$P4B"  value="32" />
         <Keyword name="$P4S"  value="BL1-A" />
         <Keyword name="$P4N"  value="BL1-A" />
         <Keyword name="$P3V"  value="380" />
         <Keyword name="$P3L"  value="488" />
         <Keyword name="$P3F"  value="488_10" />
         <Keyword name="$P3E"  value="0,0" />
         <Keyword name="$P3R"  value="1048576" />
         <Keyword name="$P3B"  value="32" />
         <Keyword name="$P3S"  value="SSC-A" />
         <Keyword name="$P3N"  value="SSC-A" />
         <Keyword name="$P2V"  value="200" />
         <Keyword name="$P2L"  value="488" />
         <Keyword name="$P2F"  value="NA" />
         <Keyword name="$P2E"  value="0,0" />
         <Keyword name="$P2R"  value="1048576" />
         <Keyword name="$P2B"  value="32" />
         <Keyword name="$P2S"  value="FSC-A" />
         <Keyword name="$P2N"  value="FSC-A" />
         <Keyword name="$P1V"  value="NA" />
         <Keyword name="$P1L"  value="NA" />
         <Keyword name="$P1F"  value="NA" />
         <Keyword name="$P1E"  value="0,0" />
         <Keyword name="$P1R"  value="67108864" />
         <Keyword name="$P1B"  value="32" />
         <Keyword name="$P1S"  value="Time" />
         <Keyword name="$P1N"  value="Time" />
         <Keyword name="$BYTEORD"  value="1,2,3,4" />
         <Keyword name="$DATATYPE"  value="F" />
         <Keyword name="$MODE"  value="L" />
         <Keyword name="$TOT"  value="30000" />
         <Keyword name="$PAR"  value="16" />
         <Keyword name="FJ_FCS_VERSION"  value="3.1" />
       </Keywords>
       <SampleNode name="H7.fcs"  annotation=""  owningGroup=""  expanded="1"  sortPriority="10"  count="30000"  sampleID="88" >
         <Graph smoothing="0"  backColor="#ffffff"  foreColor="#000000"  type="Pseudocolor"  fast="1" >
           <Axis dimension="x"  name="FSC-A"  label=""  auto="auto" />
           <Axis dimension="y"  name="SSC-A"  label=""  auto="auto" />
           <GraphSettings level="5%"  smoothingHighResolution="1"  contourHighResolution="1"  histogramSmoothingCount="0"  graphResolution="256"  showOutliers="0"  drawLargeDots="0"  dotsToDraw="8000"  tint="le.chartfill.tinted.40"  lineWeight="le.lineweight.normal"  lineStyle="le.linestyle.solid" />
           <GraphEnvironment showGrid="0"  showAxes="tnlTNL"  showGates="1"  showFreqOnPlots="1"  showGateNameOnPlots="1"  showMedians="0"  showUncomped="0"  addEventParam="0"  lastYAxisName="" >
             <TextTraits font="SansSerif"  size="11"  name="Labels"  style="plain"  color="#000000"  background="#00ffffff"  just="left" />
             <TextTraits font="SansSerif"  size="11"  name="LayoutGates"  style="plain"  color="#000000"  background="#00ffffff"  just="left" />
             <TextTraits font="SansSerif"  size="9"  name="Numbers"  style="plain"  color="#000000"  background="#00ffffff"  just="left" />
             <TextTraits font="SansSerif"  size="9"  name="Legend"  style="plain"  color="#000000"  background="#00ffffff"  just="left" />
           </GraphEnvironment>
         </Graph>
         <Subpopulations>
           <Population name="E.coli"  annotation=""  owningGroup="All Samples"  expanded="1"  sortPriority="10"  count="28053" >
             <Graph smoothing="0"  backColor="#ffffff"  foreColor="#000000"  type="Pseudocolor"  fast="1" >
               <Axis dimension="x"  name="BL1-A"  label=""  auto="auto" />
               <Axis dimension="y"  name="YL2-A"  label=""  auto="auto" />
               <GraphSettings level="5%"  smoothingHighResolution="1"  contourHighResolution="1"  histogramSmoothingCount="0"  graphResolution="256"  showOutliers="0"  drawLargeDots="0"  dotsToDraw="8000"  tint="le.chartfill.tinted.40"  lineWeight="le.lineweight.normal"  lineStyle="le.linestyle.solid" />
               <GraphEnvironment showGrid="0"  showAxes="tnlTNL"  showGates="1"  showFreqOnPlots="1"  showGateNameOnPlots="1"  showMedians="0"  showUncomped="0"  addEventParam="0"  lastYAxisName="" >
                 <TextTraits font="SansSerif"  size="11"  name="Labels"  style="plain"  color="#000000"  background="#00ffffff"  just="left" />
                 <TextTraits font="SansSerif"  size="11"  name="LayoutGates"  style="plain"  color="#000000"  background="#00ffffff"  just="left" />
                 <TextTraits font="SansSerif"  size="9"  name="Numbers"  style="plain"  color="#000000"  background="#00ffffff"  just="left" />
                 <TextTraits font="SansSerif"  size="9"  name="Legend"  style="plain"  color="#000000"  background="#00ffffff"  just="left" />
                 <WindowPosition x="620"  y="23"  width="390"  height="520"  displayed="1"  panelState="---" />
               </GraphEnvironment>
             </Graph>
             <Gate gating:id="ID2089765359" >
               <gating:EllipsoidGate eventsInside="1"  annoOffsetX="0"  annoOffsetY="0"  tint="#000000"  isTinted="0"  lineWeight="Normal"  userDefined="1"  gating:distance="40.038515259058876" >
                 <gating:dimension>
                   <data-type:fcs-dimension data-type:name="FSC-H" />
                 </gating:dimension>
                 <gating:dimension>
                   <data-type:fcs-dimension data-type:name="SSC-H" />
                 </gating:dimension>
                 <gating:foci>
                   <gating:vertex>
                     <gating:coordinate data-type:value="139.4743021401" />
                     <gating:coordinate data-type:value="127.2410646238" />
                   </gating:vertex>
                   <gating:vertex>
                     <gating:coordinate data-type:value="144.5256978599" />
                     <gating:coordinate data-type:value="161.7589353762" />
                   </gating:vertex>
                 </gating:foci>
                 <gating:edge>
                   <gating:vertex>
                     <gating:coordinate data-type:value="139" />
                     <gating:coordinate data-type:value="124" />
                   </gating:vertex>
                   <gating:vertex>
                     <gating:coordinate data-type:value="145" />
                     <gating:coordinate data-type:value="165" />
                   </gating:vertex>
                   <gating:vertex>
                     <gating:coordinate data-type:value="153" />
                     <gating:coordinate data-type:value="142" />
                   </gating:vertex>
                   <gating:vertex>
                     <gating:coordinate data-type:value="131" />
                     <gating:coordinate data-type:value="146" />
                   </gating:vertex>
                 </gating:edge>
               </gating:EllipsoidGate>
             </Gate>
             <Subpopulations>
               <Population name="GFP"  annotation=""  owningGroup="All Samples"  expanded="1"  sortPriority="10"  count="28052" >
                 <Graph smoothing="1"  backColor="#ffffff"  foreColor="#000000"  type="Histogram"  fast="1" >
                   <Axis dimension="x"  name="YL2-A"  label=""  auto="auto" />
                   <Axis dimension="y"  name=""  label=""  auto="auto" />
                   <GraphSettings level="5%"  smoothingHighResolution="1"  contourHighResolution="1"  histogramSmoothingCount="0"  graphResolution="256"  showOutliers="0"  drawLargeDots="0"  dotsToDraw="8000"  tint="le.chartfill.tinted.40"  lineWeight="le.lineweight.normal"  lineStyle="le.linestyle.solid" />
                   <GraphEnvironment showGrid="0"  showAxes="tnlTNL"  showGates="1"  showFreqOnPlots="1"  showGateNameOnPlots="1"  showMedians="0"  showUncomped="0"  addEventParam="0"  lastYAxisName="" >
                     <TextTraits font="SansSerif"  size="11"  name="Labels"  style="plain"  color="#000000"  background="#00ffffff"  just="left" />
                     <TextTraits font="SansSerif"  size="11"  name="LayoutGates"  style="plain"  color="#000000"  background="#00ffffff"  just="left" />
                     <TextTraits font="SansSerif"  size="9"  name="Numbers"  style="plain"  color="#000000"  background="#00ffffff"  just="left" />
                     <TextTraits font="SansSerif"  size="9"  name="Legend"  style="plain"  color="#000000"  background="#00ffffff"  just="left" />
                     <WindowPosition x="620"  y="23"  width="390"  height="520"  displayed="1"  panelState="---" />
                   </GraphEnvironment>
                 </Graph>
                 <Gate gating:id="ID857306138"  gating:parent_id="ID2089765359" >
                   <gating:RectangleGate eventsInside="1"  annoOffsetX="0"  annoOffsetY="0"  tint="#000000"  isTinted="0"  lineWeight="Normal"  userDefined="1" >
                     <gating:dimension gating:min="9.897654030879586"  gating:max="1048576.0000000007"  yRatio="0.7669172932330828" >
                       <data-type:fcs-dimension data-type:name="BL1-H" />
                     </gating:dimension>
                   </gating:RectangleGate>
                 </Gate>
               </Population>
             </Subpopulations>
           </Population>
         </Subpopulations>
       </SampleNode>
     </Sample>
     <Sample>
       <DataSet uri="file:/Volumes/HungJu/20200507_CadC_TcpP%20titration%20curves/P2/Plate_2-3_Variants_Experiment_Group_H6.fcs"  sampleID="87" />
       <Transformations>
         <transforms:linear transforms:minRange="0.0020195743"  transforms:maxRange="26"  gain="0.0010097872" >
           <data-type:parameter data-type:name="Time" />
         </transforms:linear>
         <transforms:linear transforms:minRange="0"  transforms:maxRange="1048576"  gain="1" >
           <data-type:parameter data-type:name="FSC-A" />
         </transforms:linear>
         <transforms:linear transforms:minRange="0"  transforms:maxRange="1048576"  gain="1" >
           <data-type:parameter data-type:name="SSC-A" />
         </transforms:linear>
         <transforms:log transforms:offset="1"  transforms:decades="6.0205999133" >
           <data-type:parameter data-type:name="BL1-A" />
         </transforms:log>
         <transforms:log transforms:offset="1"  transforms:decades="6.0205999133" >
           <data-type:parameter data-type:name="YL2-A" />
         </transforms:log>
         <transforms:log transforms:offset="1"  transforms:decades="6.0205999133" >
           <data-type:parameter data-type:name="YL1-A" />
         </transforms:log>
         <transforms:log transforms:offset="1"  transforms:decades="6.0205999133" >
           <data-type:parameter data-type:name="FSC-H" />
         </transforms:log>
         <transforms:log transforms:offset="1"  transforms:decades="6.0205999133" >
           <data-type:parameter data-type:name="SSC-H" />
         </transforms:log>
         <transforms:log transforms:offset="1"  transforms:decades="6.0205999133" >
           <data-type:parameter data-type:name="BL1-H" />
         </transforms:log>
         <transforms:log transforms:offset="1"  transforms:decades="6.0205999133" >
           <data-type:parameter data-type:name="YL2-H" />
         </transforms:log>
         <transforms:log transforms:offset="1"  transforms:decades="6.0205999133" >
           <data-type:parameter data-type:name="YL1-H" />
         </transforms:log>
         <transforms:linear transforms:minRange="0"  transforms:maxRange="1024"  gain="1" >
           <data-type:parameter data-type:name="FSC-W" />
         </transforms:linear>
         <transforms:linear transforms:minRange="0"  transforms:maxRange="1024"  gain="1" >
           <data-type:parameter data-type:name="SSC-W" />
         </transforms:linear>
         <transforms:log transforms:offset="1"  transforms:decades="3.0102999566" >
           <data-type:parameter data-type:name="BL1-W" />
         </transforms:log>
         <transforms:log transforms:offset="1"  transforms:decades="3.0102999566" >
           <data-type:parameter data-type:name="YL2-W" />
         </transforms:log>
         <transforms:log transforms:offset="1"  transforms:decades="3.0102999566" >
           <data-type:parameter data-type:name="YL1-W" />
         </transforms:log>
       </Transformations>
       <Keywords>
         <Keyword name="$ENDANALYSIS"  value="000000000000" />
         <Keyword name="$BEGINANALYSIS"  value="000000000000" />
         <Keyword name="$ENDSTEXT"  value="000000000000" />
         <Keyword name="$BEGINSTEXT"  value="000000000000" />
         <Keyword name="$NEXTDATA"  value="000000000000" />
         <Keyword name="$ENDDATA"  value="000001928191" />
         <Keyword name="$BEGINDATA"  value="000000008192" />
         <Keyword name="#WINEXT"  value="0" />
         <Keyword name="#WIDTHTHRESHOLD"  value="10000" />
         <Keyword name="#TR2"  value="OR_SSC,100" />
         <Keyword name="#TR1"  value="OR_FSC,1500" />
         <Keyword name="#PTRESULT"  value="Pass" />
         <Keyword name="#PTDATE"  value="07-May-2020" />
         <Keyword name="#P1Target"  value="NA" />
         <Keyword name="#P1Label"  value="NA" />
         <Keyword name="#LASERCONFIG"  value="BY" />
         <Keyword name="#LASER2DELAY"  value="365" />
         <Keyword name="#LASER2COLOR"  value="Yellow" />
         <Keyword name="#LASER2ASF"  value="1.05" />
         <Keyword name="#LASER1DELAY"  value="1100" />
         <Keyword name="#LASER1COLOR"  value="Blue" />
         <Keyword name="#LASER1ASF"  value="1.05" />
         <Keyword name="#FLOWRATE"  value="25" />
         <Keyword name="$WELLID"  value="H6" />
         <Keyword name="$VOL"  value="11000" />
         <Keyword name="$TIMESTEP"  value="0.001" />
         <Keyword name="$SRC"  value="NA" />
         <Keyword name="$SMNO"  value="Group" />
         <Keyword name="$PROJ"  value="Experiment" />
         <Keyword name="$PLATENAME"  value="Plate_2-3_Variants" />
         <Keyword name="$PLATEID"  value="NA" />
         <Keyword name="$OP"  value="Hung-Ju Chang" />
         <Keyword name="$LOST"  value="0" />
         <Keyword name="$ORIGINALITY"  value="Original" />
         <Keyword name="$INST"  value="NA" />
         <Keyword name="$FIL"  value="H6.fcs" />
         <Keyword name="$EXP"  value="NA" />
         <Keyword name="$ETIM"  value="18:07:18" />
         <Keyword name="$DATE"  value="07-May-2020" />
         <Keyword name="$CYTSN"  value="1AFC202500115" />
         <Keyword name="$COM"  value="NA" />
         <Keyword name="$CELLS"  value="NA" />
         <Keyword name="$BTIM"  value="18:06:52" />
         <Keyword name="$SPILLOVER"  value="9,BL1-A,YL2-A,YL1-A,BL1-H,YL2-H,YL1-H,BL1-W,YL2-W,YL1-W,1.000000,0.000000,0.000000,0.000000,0.000000,0.000000,0.000000,0.000000,0.000000,0.000000,1.000000,0.000000,0.000000,0.000000,0.000000,0.000000,0.000000,0.000000,0.000000,0.000000,1.000000,0.000000,0.000000,0.000000,0.000000,0.000000,0.000000,0.000000,0.000000,0.000000,1.000000,0.000000,0.000000,0.000000,0.000000,0.000000,0.000000,0.000000,0.000000,0.000000,1.000000,0.000000,0.000000,0.000000,0.000000,0.000000,0.000000,0.000000,0.000000,0.000000,1.000000,0.000000,0.000000,0.000000,0.000000,0.000000,0.000000,0.000000,0.000000,0.000000,1.000000,0.000000,0.000000,0.000000,0.000000,0.000000,0.000000,0.000000,0.000000,0.000000,1.000000,0.000000,0.000000,0.000000,0.000000,0.000000,0.000000,0.000000,0.000000,0.000000,1.000000" />
         <Keyword name="$SYS"  value="OPTIXE2 Microsoft Windows 7 Professional " />
         <Keyword name="$CYT"  value="4486518 Attune NxT Acoustic Focusing Cytometer (Lasers: BYXX)" />
         <Keyword name="$P16V"  value="450" />
         <Keyword name="$P16L"  value="561" />
         <Keyword name="$P16F"  value="585_16" />
         <Keyword name="$P16E"  value="0,0" />
         <Keyword name="$P16R"  value="1024" />
         <Keyword name="$P16B"  value="32" />
         <Keyword name="$P16S"  value="YL1-W" />
         <Keyword name="$P16N"  value="YL1-W" />
         <Keyword name="$P15V"  value="500" />
         <Keyword name="$P15L"  value="561" />
         <Keyword name="$P15F"  value="620_15" />
         <Keyword name="$P15E"  value="0,0" />
         <Keyword name="$P15R"  value="1024" />
         <Keyword name="$P15B"  value="32" />
         <Keyword name="$P15S"  value="YL2-W" />
         <Keyword name="$P15N"  value="YL2-W" />
         <Keyword name="$P14V"  value="440" />
         <Keyword name="$P14L"  value="488" />
         <Keyword name="$P14F"  value="530_30" />
         <Keyword name="$P14E"  value="0,0" />
         <Keyword name="$P14R"  value="1024" />
         <Keyword name="$P14B"  value="32" />
         <Keyword name="$P14S"  value="BL1-W" />
         <Keyword name="$P14N"  value="BL1-W" />
         <Keyword name="$P13V"  value="380" />
         <Keyword name="$P13L"  value="488" />
         <Keyword name="$P13F"  value="488_10" />
         <Keyword name="$P13E"  value="0,0" />
         <Keyword name="$P13R"  value="1024" />
         <Keyword name="$P13B"  value="32" />
         <Keyword name="$P13S"  value="SSC-W" />
         <Keyword name="$P13N"  value="SSC-W" />
         <Keyword name="$P12V"  value="200" />
         <Keyword name="$P12L"  value="488" />
         <Keyword name="$P12F"  value="NA" />
         <Keyword name="$P12E"  value="0,0" />
         <Keyword name="$P12R"  value="1024" />
         <Keyword name="$P12B"  value="32" />
         <Keyword name="$P12S"  value="FSC-W" />
         <Keyword name="$P12N"  value="FSC-W" />
         <Keyword name="$P11V"  value="450" />
         <Keyword name="$P11L"  value="561" />
         <Keyword name="$P11F"  value="585_16" />
         <Keyword name="$P11E"  value="0,0" />
         <Keyword name="$P11R"  value="1048576" />
         <Keyword name="$P11B"  value="32" />
         <Keyword name="$P11S"  value="YL1-H" />
         <Keyword name="$P11N"  value="YL1-H" />
         <Keyword name="$P10V"  value="500" />
         <Keyword name="$P10L"  value="561" />
         <Keyword name="$P10F"  value="620_15" />
         <Keyword name="$P10E"  value="0,0" />
         <Keyword name="$P10R"  value="1048576" />
         <Keyword name="$P10B"  value="32" />
         <Keyword name="$P10S"  value="YL2-H" />
         <Keyword name="$P10N"  value="YL2-H" />
         <Keyword name="$P9V"  value="440" />
         <Keyword name="$P9L"  value="488" />
         <Keyword name="$P9F"  value="530_30" />
         <Keyword name="$P9E"  value="0,0" />
         <Keyword name="$P9R"  value="1048576" />
         <Keyword name="$P9B"  value="32" />
         <Keyword name="$P9S"  value="BL1-H" />
         <Keyword name="$P9N"  value="BL1-H" />
         <Keyword name="$P8V"  value="380" />
         <Keyword name="$P8L"  value="488" />
         <Keyword name="$P8F"  value="488_10" />
         <Keyword name="$P8E"  value="0,0" />
         <Keyword name="$P8R"  value="1048576" />
         <Keyword name="$P8B"  value="32" />
         <Keyword name="$P8S"  value="SSC-H" />
         <Keyword name="$P8N"  value="SSC-H" />
         <Keyword name="$P7V"  value="200" />
         <Keyword name="$P7L"  value="488" />
         <Keyword name="$P7F"  value="NA" />
         <Keyword name="$P7E"  value="0,0" />
         <Keyword name="$P7R"  value="1048576" />
         <Keyword name="$P7B"  value="32" />
         <Keyword name="$P7S"  value="FSC-H" />
         <Keyword name="$P7N"  value="FSC-H" />
         <Keyword name="$P6V"  value="450" />
         <Keyword name="$P6L"  value="561" />
         <Keyword name="$P6F"  value="585_16" />
         <Keyword name="$P6E"  value="0,0" />
         <Keyword name="$P6R"  value="1048576" />
         <Keyword name="$P6B"  value="32" />
         <Keyword name="$P6S"  value="YL1-A" />
         <Keyword name="$P6N"  value="YL1-A" />
         <Keyword name="$P5V"  value="500" />
         <Keyword name="$P5L"  value="561" />
         <Keyword name="$P5F"  value="620_15" />
         <Keyword name="$P5E"  value="0,0" />
         <Keyword name="$P5R"  value="1048576" />
         <Keyword name="$P5B"  value="32" />
         <Keyword name="$P5S"  value="YL2-A" />
         <Keyword name="$P5N"  value="YL2-A" />
         <Keyword name="$P4V"  value="440" />
         <Keyword name="$P4L"  value="488" />
         <Keyword name="$P4F"  value="530_30" />
         <Keyword name="$P4E"  value="0,0" />
         <Keyword name="$P4R"  value="1048576" />
         <Keyword name="$P4B"  value="32" />
         <Keyword name="$P4S"  value="BL1-A" />
         <Keyword name="$P4N"  value="BL1-A" />
         <Keyword name="$P3V"  value="380" />
         <Keyword name="$P3L"  value="488" />
         <Keyword name="$P3F"  value="488_10" />
         <Keyword name="$P3E"  value="0,0" />
         <Keyword name="$P3R"  value="1048576" />
         <Keyword name="$P3B"  value="32" />
         <Keyword name="$P3S"  value="SSC-A" />
         <Keyword name="$P3N"  value="SSC-A" />
         <Keyword name="$P2V"  value="200" />
         <Keyword name="$P2L"  value="488" />
         <Keyword name="$P2F"  value="NA" />
         <Keyword name="$P2E"  value="0,0" />
         <Keyword name="$P2R"  value="1048576" />
         <Keyword name="$P2B"  value="32" />
         <Keyword name="$P2S"  value="FSC-A" />
         <Keyword name="$P2N"  value="FSC-A" />
         <Keyword name="$P1V"  value="NA" />
         <Keyword name="$P1L"  value="NA" />
         <Keyword name="$P1F"  value="NA" />
         <Keyword name="$P1E"  value="0,0" />
         <Keyword name="$P1R"  value="67108864" />
         <Keyword name="$P1B"  value="32" />
         <Keyword name="$P1S"  value="Time" />
         <Keyword name="$P1N"  value="Time" />
         <Keyword name="$BYTEORD"  value="1,2,3,4" />
         <Keyword name="$DATATYPE"  value="F" />
         <Keyword name="$MODE"  value="L" />
         <Keyword name="$TOT"  value="30000" />
         <Keyword name="$PAR"  value="16" />
         <Keyword name="FJ_FCS_VERSION"  value="3.1" />
       </Keywords>
       <SampleNode name="H6.fcs"  annotation=""  owningGroup=""  expanded="1"  sortPriority="10"  count="30000"  sampleID="87" >
         <Graph smoothing="0"  backColor="#ffffff"  foreColor="#000000"  type="Pseudocolor"  fast="1" >
           <Axis dimension="x"  name="FSC-A"  label=""  auto="auto" />
           <Axis dimension="y"  name="SSC-A"  label=""  auto="auto" />
           <GraphSettings level="5%"  smoothingHighResolution="1"  contourHighResolution="1"  histogramSmoothingCount="0"  graphResolution="256"  showOutliers="0"  drawLargeDots="0"  dotsToDraw="8000"  tint="le.chartfill.tinted.40"  lineWeight="le.lineweight.normal"  lineStyle="le.linestyle.solid" />
           <GraphEnvironment showGrid="0"  showAxes="tnlTNL"  showGates="1"  showFreqOnPlots="1"  showGateNameOnPlots="1"  showMedians="0"  showUncomped="0"  addEventParam="0"  lastYAxisName="" >
             <TextTraits font="SansSerif"  size="11"  name="Labels"  style="plain"  color="#000000"  background="#00ffffff"  just="left" />
             <TextTraits font="SansSerif"  size="11"  name="LayoutGates"  style="plain"  color="#000000"  background="#00ffffff"  just="left" />
             <TextTraits font="SansSerif"  size="9"  name="Numbers"  style="plain"  color="#000000"  background="#00ffffff"  just="left" />
             <TextTraits font="SansSerif"  size="9"  name="Legend"  style="plain"  color="#000000"  background="#00ffffff"  just="left" />
           </GraphEnvironment>
         </Graph>
         <Subpopulations>
           <Population name="E.coli"  annotation=""  owningGroup="All Samples"  expanded="1"  sortPriority="10"  count="28152" >
             <Graph smoothing="0"  backColor="#ffffff"  foreColor="#000000"  type="Pseudocolor"  fast="1" >
               <Axis dimension="x"  name="BL1-A"  label=""  auto="auto" />
               <Axis dimension="y"  name="YL2-A"  label=""  auto="auto" />
               <GraphSettings level="5%"  smoothingHighResolution="1"  contourHighResolution="1"  histogramSmoothingCount="0"  graphResolution="256"  showOutliers="0"  drawLargeDots="0"  dotsToDraw="8000"  tint="le.chartfill.tinted.40"  lineWeight="le.lineweight.normal"  lineStyle="le.linestyle.solid" />
               <GraphEnvironment showGrid="0"  showAxes="tnlTNL"  showGates="1"  showFreqOnPlots="1"  showGateNameOnPlots="1"  showMedians="0"  showUncomped="0"  addEventParam="0"  lastYAxisName="" >
                 <TextTraits font="SansSerif"  size="11"  name="Labels"  style="plain"  color="#000000"  background="#00ffffff"  just="left" />
                 <TextTraits font="SansSerif"  size="11"  name="LayoutGates"  style="plain"  color="#000000"  background="#00ffffff"  just="left" />
                 <TextTraits font="SansSerif"  size="9"  name="Numbers"  style="plain"  color="#000000"  background="#00ffffff"  just="left" />
                 <TextTraits font="SansSerif"  size="9"  name="Legend"  style="plain"  color="#000000"  background="#00ffffff"  just="left" />
                 <WindowPosition x="620"  y="23"  width="390"  height="520"  displayed="1"  panelState="---" />
               </GraphEnvironment>
             </Graph>
             <Gate gating:id="ID330884371" >
               <gating:EllipsoidGate eventsInside="1"  annoOffsetX="0"  annoOffsetY="0"  tint="#000000"  isTinted="0"  lineWeight="Normal"  userDefined="1"  gating:distance="40.038515259058876" >
                 <gating:dimension>
                   <data-type:fcs-dimension data-type:name="FSC-H" />
                 </gating:dimension>
                 <gating:dimension>
                   <data-type:fcs-dimension data-type:name="SSC-H" />
                 </gating:dimension>
                 <gating:foci>
                   <gating:vertex>
                     <gating:coordinate data-type:value="139.4743021401" />
                     <gating:coordinate data-type:value="127.2410646238" />
                   </gating:vertex>
                   <gating:vertex>
                     <gating:coordinate data-type:value="144.5256978599" />
                     <gating:coordinate data-type:value="161.7589353762" />
                   </gating:vertex>
                 </gating:foci>
                 <gating:edge>
                   <gating:vertex>
                     <gating:coordinate data-type:value="139" />
                     <gating:coordinate data-type:value="124" />
                   </gating:vertex>
                   <gating:vertex>
                     <gating:coordinate data-type:value="145" />
                     <gating:coordinate data-type:value="165" />
                   </gating:vertex>
                   <gating:vertex>
                     <gating:coordinate data-type:value="153" />
                     <gating:coordinate data-type:value="142" />
                   </gating:vertex>
                   <gating:vertex>
                     <gating:coordinate data-type:value="131" />
                     <gating:coordinate data-type:value="146" />
                   </gating:vertex>
                 </gating:edge>
               </gating:EllipsoidGate>
             </Gate>
             <Subpopulations>
               <Population name="GFP"  annotation=""  owningGroup="All Samples"  expanded="1"  sortPriority="10"  count="28151" >
                 <Graph smoothing="1"  backColor="#ffffff"  foreColor="#000000"  type="Histogram"  fast="1" >
                   <Axis dimension="x"  name="YL2-A"  label=""  auto="auto" />
                   <Axis dimension="y"  name=""  label=""  auto="auto" />
                   <GraphSettings level="5%"  smoothingHighResolution="1"  contourHighResolution="1"  histogramSmoothingCount="0"  graphResolution="256"  showOutliers="0"  drawLargeDots="0"  dotsToDraw="8000"  tint="le.chartfill.tinted.40"  lineWeight="le.lineweight.normal"  lineStyle="le.linestyle.solid" />
                   <GraphEnvironment showGrid="0"  showAxes="tnlTNL"  showGates="1"  showFreqOnPlots="1"  showGateNameOnPlots="1"  showMedians="0"  showUncomped="0"  addEventParam="0"  lastYAxisName="" >
                     <TextTraits font="SansSerif"  size="11"  name="Labels"  style="plain"  color="#000000"  background="#00ffffff"  just="left" />
                     <TextTraits font="SansSerif"  size="11"  name="LayoutGates"  style="plain"  color="#000000"  background="#00ffffff"  just="left" />
                     <TextTraits font="SansSerif"  size="9"  name="Numbers"  style="plain"  color="#000000"  background="#00ffffff"  just="left" />
                     <TextTraits font="SansSerif"  size="9"  name="Legend"  style="plain"  color="#000000"  background="#00ffffff"  just="left" />
                     <WindowPosition x="620"  y="23"  width="390"  height="520"  displayed="1"  panelState="---" />
                   </GraphEnvironment>
                 </Graph>
                 <Gate gating:id="ID702130607"  gating:parent_id="ID330884371" >
                   <gating:RectangleGate eventsInside="1"  annoOffsetX="0"  annoOffsetY="0"  tint="#000000"  isTinted="0"  lineWeight="Normal"  userDefined="1" >
                     <gating:dimension gating:min="9.897654030879586"  gating:max="1048576.0000000007"  yRatio="0.7669172932330828" >
                       <data-type:fcs-dimension data-type:name="BL1-H" />
                     </gating:dimension>
                   </gating:RectangleGate>
                 </Gate>
               </Population>
             </Subpopulations>
           </Population>
         </Subpopulations>
       </SampleNode>
     </Sample>
     <Sample>
       <DataSet uri="file:/Volumes/HungJu/20200507_CadC_TcpP%20titration%20curves/P2/Plate_2-3_Variants_Experiment_Group_G8.fcs"  sampleID="80" />
       <Transformations>
         <transforms:linear transforms:minRange="0"  transforms:maxRange="19"  gain="0.0010533903" >
           <data-type:parameter data-type:name="Time" />
         </transforms:linear>
         <transforms:linear transforms:minRange="0"  transforms:maxRange="1048576"  gain="1" >
           <data-type:parameter data-type:name="FSC-A" />
         </transforms:linear>
         <transforms:linear transforms:minRange="0"  transforms:maxRange="1048576"  gain="1" >
           <data-type:parameter data-type:name="SSC-A" />
         </transforms:linear>
         <transforms:log transforms:offset="1"  transforms:decades="6.0205999133" >
           <data-type:parameter data-type:name="BL1-A" />
         </transforms:log>
         <transforms:log transforms:offset="1"  transforms:decades="6.0205999133" >
           <data-type:parameter data-type:name="YL2-A" />
         </transforms:log>
         <transforms:log transforms:offset="1"  transforms:decades="6.0205999133" >
           <data-type:parameter data-type:name="YL1-A" />
         </transforms:log>
         <transforms:log transforms:offset="1"  transforms:decades="6.0205999133" >
           <data-type:parameter data-type:name="FSC-H" />
         </transforms:log>
         <transforms:log transforms:offset="1"  transforms:decades="6.0205999133" >
           <data-type:parameter data-type:name="SSC-H" />
         </transforms:log>
         <transforms:log transforms:offset="1"  transforms:decades="6.0205999133" >
           <data-type:parameter data-type:name="BL1-H" />
         </transforms:log>
         <transforms:log transforms:offset="1"  transforms:decades="6.0205999133" >
           <data-type:parameter data-type:name="YL2-H" />
         </transforms:log>
         <transforms:log transforms:offset="1"  transforms:decades="6.0205999133" >
           <data-type:parameter data-type:name="YL1-H" />
         </transforms:log>
         <transforms:linear transforms:minRange="0"  transforms:maxRange="1024"  gain="1" >
           <data-type:parameter data-type:name="FSC-W" />
         </transforms:linear>
         <transforms:linear transforms:minRange="0"  transforms:maxRange="1024"  gain="1" >
           <data-type:parameter data-type:name="SSC-W" />
         </transforms:linear>
         <transforms:log transforms:offset="1"  transforms:decades="3.0102999566" >
           <data-type:parameter data-type:name="BL1-W" />
         </transforms:log>
         <transforms:log transforms:offset="1"  transforms:decades="3.0102999566" >
           <data-type:parameter data-type:name="YL2-W" />
         </transforms:log>
         <transforms:log transforms:offset="1"  transforms:decades="3.0102999566" >
           <data-type:parameter data-type:name="YL1-W" />
         </transforms:log>
       </Transformations>
       <Keywords>
         <Keyword name="$ENDANALYSIS"  value="000000000000" />
         <Keyword name="$BEGINANALYSIS"  value="000000000000" />
         <Keyword name="$ENDSTEXT"  value="000000000000" />
         <Keyword name="$BEGINSTEXT"  value="000000000000" />
         <Keyword name="$NEXTDATA"  value="000000000000" />
         <Keyword name="$ENDDATA"  value="000001928191" />
         <Keyword name="$BEGINDATA"  value="000000008192" />
         <Keyword name="#WINEXT"  value="0" />
         <Keyword name="#WIDTHTHRESHOLD"  value="10000" />
         <Keyword name="#TR2"  value="OR_SSC,100" />
         <Keyword name="#TR1"  value="OR_FSC,1500" />
         <Keyword name="#PTRESULT"  value="Pass" />
         <Keyword name="#PTDATE"  value="07-May-2020" />
         <Keyword name="#P1Target"  value="NA" />
         <Keyword name="#P1Label"  value="NA" />
         <Keyword name="#LASERCONFIG"  value="BY" />
         <Keyword name="#LASER2DELAY"  value="365" />
         <Keyword name="#LASER2COLOR"  value="Yellow" />
         <Keyword name="#LASER2ASF"  value="1.05" />
         <Keyword name="#LASER1DELAY"  value="1100" />
         <Keyword name="#LASER1COLOR"  value="Blue" />
         <Keyword name="#LASER1ASF"  value="1.05" />
         <Keyword name="#FLOWRATE"  value="25" />
         <Keyword name="$WELLID"  value="G8" />
         <Keyword name="$VOL"  value="8000" />
         <Keyword name="$TIMESTEP"  value="0.001" />
         <Keyword name="$SRC"  value="NA" />
         <Keyword name="$SMNO"  value="Group" />
         <Keyword name="$PROJ"  value="Experiment" />
         <Keyword name="$PLATENAME"  value="Plate_2-3_Variants" />
         <Keyword name="$PLATEID"  value="NA" />
         <Keyword name="$OP"  value="Hung-Ju Chang" />
         <Keyword name="$LOST"  value="0" />
         <Keyword name="$ORIGINALITY"  value="Original" />
         <Keyword name="$INST"  value="NA" />
         <Keyword name="$FIL"  value="G8.fcs" />
         <Keyword name="$EXP"  value="NA" />
         <Keyword name="$ETIM"  value="18:01:06" />
         <Keyword name="$DATE"  value="07-May-2020" />
         <Keyword name="$CYTSN"  value="1AFC202500115" />
         <Keyword name="$COM"  value="NA" />
         <Keyword name="$CELLS"  value="NA" />
         <Keyword name="$BTIM"  value="18:00:47" />
         <Keyword name="$SPILLOVER"  value="9,BL1-A,YL2-A,YL1-A,BL1-H,YL2-H,YL1-H,BL1-W,YL2-W,YL1-W,1.000000,0.000000,0.000000,0.000000,0.000000,0.000000,0.000000,0.000000,0.000000,0.000000,1.000000,0.000000,0.000000,0.000000,0.000000,0.000000,0.000000,0.000000,0.000000,0.000000,1.000000,0.000000,0.000000,0.000000,0.000000,0.000000,0.000000,0.000000,0.000000,0.000000,1.000000,0.000000,0.000000,0.000000,0.000000,0.000000,0.000000,0.000000,0.000000,0.000000,1.000000,0.000000,0.000000,0.000000,0.000000,0.000000,0.000000,0.000000,0.000000,0.000000,1.000000,0.000000,0.000000,0.000000,0.000000,0.000000,0.000000,0.000000,0.000000,0.000000,1.000000,0.000000,0.000000,0.000000,0.000000,0.000000,0.000000,0.000000,0.000000,0.000000,1.000000,0.000000,0.000000,0.000000,0.000000,0.000000,0.000000,0.000000,0.000000,0.000000,1.000000" />
         <Keyword name="$SYS"  value="OPTIXE2 Microsoft Windows 7 Professional " />
         <Keyword name="$CYT"  value="4486518 Attune NxT Acoustic Focusing Cytometer (Lasers: BYXX)" />
         <Keyword name="$P16V"  value="450" />
         <Keyword name="$P16L"  value="561" />
         <Keyword name="$P16F"  value="585_16" />
         <Keyword name="$P16E"  value="0,0" />
         <Keyword name="$P16R"  value="1024" />
         <Keyword name="$P16B"  value="32" />
         <Keyword name="$P16S"  value="YL1-W" />
         <Keyword name="$P16N"  value="YL1-W" />
         <Keyword name="$P15V"  value="500" />
         <Keyword name="$P15L"  value="561" />
         <Keyword name="$P15F"  value="620_15" />
         <Keyword name="$P15E"  value="0,0" />
         <Keyword name="$P15R"  value="1024" />
         <Keyword name="$P15B"  value="32" />
         <Keyword name="$P15S"  value="YL2-W" />
         <Keyword name="$P15N"  value="YL2-W" />
         <Keyword name="$P14V"  value="440" />
         <Keyword name="$P14L"  value="488" />
         <Keyword name="$P14F"  value="530_30" />
         <Keyword name="$P14E"  value="0,0" />
         <Keyword name="$P14R"  value="1024" />
         <Keyword name="$P14B"  value="32" />
         <Keyword name="$P14S"  value="BL1-W" />
         <Keyword name="$P14N"  value="BL1-W" />
         <Keyword name="$P13V"  value="380" />
         <Keyword name="$P13L"  value="488" />
         <Keyword name="$P13F"  value="488_10" />
         <Keyword name="$P13E"  value="0,0" />
         <Keyword name="$P13R"  value="1024" />
         <Keyword name="$P13B"  value="32" />
         <Keyword name="$P13S"  value="SSC-W" />
         <Keyword name="$P13N"  value="SSC-W" />
         <Keyword name="$P12V"  value="200" />
         <Keyword name="$P12L"  value="488" />
         <Keyword name="$P12F"  value="NA" />
         <Keyword name="$P12E"  value="0,0" />
         <Keyword name="$P12R"  value="1024" />
         <Keyword name="$P12B"  value="32" />
         <Keyword name="$P12S"  value="FSC-W" />
         <Keyword name="$P12N"  value="FSC-W" />
         <Keyword name="$P11V"  value="450" />
         <Keyword name="$P11L"  value="561" />
         <Keyword name="$P11F"  value="585_16" />
         <Keyword name="$P11E"  value="0,0" />
         <Keyword name="$P11R"  value="1048576" />
         <Keyword name="$P11B"  value="32" />
         <Keyword name="$P11S"  value="YL1-H" />
         <Keyword name="$P11N"  value="YL1-H" />
         <Keyword name="$P10V"  value="500" />
         <Keyword name="$P10L"  value="561" />
         <Keyword name="$P10F"  value="620_15" />
         <Keyword name="$P10E"  value="0,0" />
         <Keyword name="$P10R"  value="1048576" />
         <Keyword name="$P10B"  value="32" />
         <Keyword name="$P10S"  value="YL2-H" />
         <Keyword name="$P10N"  value="YL2-H" />
         <Keyword name="$P9V"  value="440" />
         <Keyword name="$P9L"  value="488" />
         <Keyword name="$P9F"  value="530_30" />
         <Keyword name="$P9E"  value="0,0" />
         <Keyword name="$P9R"  value="1048576" />
         <Keyword name="$P9B"  value="32" />
         <Keyword name="$P9S"  value="BL1-H" />
         <Keyword name="$P9N"  value="BL1-H" />
         <Keyword name="$P8V"  value="380" />
         <Keyword name="$P8L"  value="488" />
         <Keyword name="$P8F"  value="488_10" />
         <Keyword name="$P8E"  value="0,0" />
         <Keyword name="$P8R"  value="1048576" />
         <Keyword name="$P8B"  value="32" />
         <Keyword name="$P8S"  value="SSC-H" />
         <Keyword name="$P8N"  value="SSC-H" />
         <Keyword name="$P7V"  value="200" />
         <Keyword name="$P7L"  value="488" />
         <Keyword name="$P7F"  value="NA" />
         <Keyword name="$P7E"  value="0,0" />
         <Keyword name="$P7R"  value="1048576" />
         <Keyword name="$P7B"  value="32" />
         <Keyword name="$P7S"  value="FSC-H" />
         <Keyword name="$P7N"  value="FSC-H" />
         <Keyword name="$P6V"  value="450" />
         <Keyword name="$P6L"  value="561" />
         <Keyword name="$P6F"  value="585_16" />
         <Keyword name="$P6E"  value="0,0" />
         <Keyword name="$P6R"  value="1048576" />
         <Keyword name="$P6B"  value="32" />
         <Keyword name="$P6S"  value="YL1-A" />
         <Keyword name="$P6N"  value="YL1-A" />
         <Keyword name="$P5V"  value="500" />
         <Keyword name="$P5L"  value="561" />
         <Keyword name="$P5F"  value="620_15" />
         <Keyword name="$P5E"  value="0,0" />
         <Keyword name="$P5R"  value="1048576" />
         <Keyword name="$P5B"  value="32" />
         <Keyword name="$P5S"  value="YL2-A" />
         <Keyword name="$P5N"  value="YL2-A" />
         <Keyword name="$P4V"  value="440" />
         <Keyword name="$P4L"  value="488" />
         <Keyword name="$P4F"  value="530_30" />
         <Keyword name="$P4E"  value="0,0" />
         <Keyword name="$P4R"  value="1048576" />
         <Keyword name="$P4B"  value="32" />
         <Keyword name="$P4S"  value="BL1-A" />
         <Keyword name="$P4N"  value="BL1-A" />
         <Keyword name="$P3V"  value="380" />
         <Keyword name="$P3L"  value="488" />
         <Keyword name="$P3F"  value="488_10" />
         <Keyword name="$P3E"  value="0,0" />
         <Keyword name="$P3R"  value="1048576" />
         <Keyword name="$P3B"  value="32" />
         <Keyword name="$P3S"  value="SSC-A" />
         <Keyword name="$P3N"  value="SSC-A" />
         <Keyword name="$P2V"  value="200" />
         <Keyword name="$P2L"  value="488" />
         <Keyword name="$P2F"  value="NA" />
         <Keyword name="$P2E"  value="0,0" />
         <Keyword name="$P2R"  value="1048576" />
         <Keyword name="$P2B"  value="32" />
         <Keyword name="$P2S"  value="FSC-A" />
         <Keyword name="$P2N"  value="FSC-A" />
         <Keyword name="$P1V"  value="NA" />
         <Keyword name="$P1L"  value="NA" />
         <Keyword name="$P1F"  value="NA" />
         <Keyword name="$P1E"  value="0,0" />
         <Keyword name="$P1R"  value="67108864" />
         <Keyword name="$P1B"  value="32" />
         <Keyword name="$P1S"  value="Time" />
         <Keyword name="$P1N"  value="Time" />
         <Keyword name="$BYTEORD"  value="1,2,3,4" />
         <Keyword name="$DATATYPE"  value="F" />
         <Keyword name="$MODE"  value="L" />
         <Keyword name="$TOT"  value="30000" />
         <Keyword name="$PAR"  value="16" />
         <Keyword name="FJ_FCS_VERSION"  value="3.1" />
       </Keywords>
       <SampleNode name="G8.fcs"  annotation=""  owningGroup=""  expanded="1"  sortPriority="10"  count="30000"  sampleID="80" >
         <Graph smoothing="0"  backColor="#ffffff"  foreColor="#000000"  type="Pseudocolor"  fast="1" >
           <Axis dimension="x"  name="FSC-A"  label=""  auto="auto" />
           <Axis dimension="y"  name="SSC-A"  label=""  auto="auto" />
           <GraphSettings level="5%"  smoothingHighResolution="1"  contourHighResolution="1"  histogramSmoothingCount="0"  graphResolution="256"  showOutliers="0"  drawLargeDots="0"  dotsToDraw="8000"  tint="le.chartfill.tinted.40"  lineWeight="le.lineweight.normal"  lineStyle="le.linestyle.solid" />
           <GraphEnvironment showGrid="0"  showAxes="tnlTNL"  showGates="1"  showFreqOnPlots="1"  showGateNameOnPlots="1"  showMedians="0"  showUncomped="0"  addEventParam="0"  lastYAxisName="" >
             <TextTraits font="SansSerif"  size="11"  name="Labels"  style="plain"  color="#000000"  background="#00ffffff"  just="left" />
             <TextTraits font="SansSerif"  size="11"  name="LayoutGates"  style="plain"  color="#000000"  background="#00ffffff"  just="left" />
             <TextTraits font="SansSerif"  size="9"  name="Numbers"  style="plain"  color="#000000"  background="#00ffffff"  just="left" />
             <TextTraits font="SansSerif"  size="9"  name="Legend"  style="plain"  color="#000000"  background="#00ffffff"  just="left" />
           </GraphEnvironment>
         </Graph>
         <Subpopulations>
           <Population name="E.coli"  annotation=""  owningGroup="All Samples"  expanded="1"  sortPriority="10"  count="28022" >
             <Graph smoothing="0"  backColor="#ffffff"  foreColor="#000000"  type="Pseudocolor"  fast="1" >
               <Axis dimension="x"  name="BL1-A"  label=""  auto="auto" />
               <Axis dimension="y"  name="YL2-A"  label=""  auto="auto" />
               <GraphSettings level="5%"  smoothingHighResolution="1"  contourHighResolution="1"  histogramSmoothingCount="0"  graphResolution="256"  showOutliers="0"  drawLargeDots="0"  dotsToDraw="8000"  tint="le.chartfill.tinted.40"  lineWeight="le.lineweight.normal"  lineStyle="le.linestyle.solid" />
               <GraphEnvironment showGrid="0"  showAxes="tnlTNL"  showGates="1"  showFreqOnPlots="1"  showGateNameOnPlots="1"  showMedians="0"  showUncomped="0"  addEventParam="0"  lastYAxisName="" >
                 <TextTraits font="SansSerif"  size="11"  name="Labels"  style="plain"  color="#000000"  background="#00ffffff"  just="left" />
                 <TextTraits font="SansSerif"  size="11"  name="LayoutGates"  style="plain"  color="#000000"  background="#00ffffff"  just="left" />
                 <TextTraits font="SansSerif"  size="9"  name="Numbers"  style="plain"  color="#000000"  background="#00ffffff"  just="left" />
                 <TextTraits font="SansSerif"  size="9"  name="Legend"  style="plain"  color="#000000"  background="#00ffffff"  just="left" />
                 <WindowPosition x="620"  y="23"  width="390"  height="520"  displayed="1"  panelState="---" />
               </GraphEnvironment>
             </Graph>
             <Gate gating:id="ID128405565" >
               <gating:EllipsoidGate eventsInside="1"  annoOffsetX="0"  annoOffsetY="0"  tint="#000000"  isTinted="0"  lineWeight="Normal"  userDefined="1"  gating:distance="40.038515259058876" >
                 <gating:dimension>
                   <data-type:fcs-dimension data-type:name="FSC-H" />
                 </gating:dimension>
                 <gating:dimension>
                   <data-type:fcs-dimension data-type:name="SSC-H" />
                 </gating:dimension>
                 <gating:foci>
                   <gating:vertex>
                     <gating:coordinate data-type:value="139.4743021401" />
                     <gating:coordinate data-type:value="127.2410646238" />
                   </gating:vertex>
                   <gating:vertex>
                     <gating:coordinate data-type:value="144.5256978599" />
                     <gating:coordinate data-type:value="161.7589353762" />
                   </gating:vertex>
                 </gating:foci>
                 <gating:edge>
                   <gating:vertex>
                     <gating:coordinate data-type:value="139" />
                     <gating:coordinate data-type:value="124" />
                   </gating:vertex>
                   <gating:vertex>
                     <gating:coordinate data-type:value="145" />
                     <gating:coordinate data-type:value="165" />
                   </gating:vertex>
                   <gating:vertex>
                     <gating:coordinate data-type:value="153" />
                     <gating:coordinate data-type:value="142" />
                   </gating:vertex>
                   <gating:vertex>
                     <gating:coordinate data-type:value="131" />
                     <gating:coordinate data-type:value="146" />
                   </gating:vertex>
                 </gating:edge>
               </gating:EllipsoidGate>
             </Gate>
             <Subpopulations>
               <Population name="GFP"  annotation=""  owningGroup="All Samples"  expanded="1"  sortPriority="10"  count="28021" >
                 <Graph smoothing="1"  backColor="#ffffff"  foreColor="#000000"  type="Histogram"  fast="1" >
                   <Axis dimension="x"  name="YL2-A"  label=""  auto="auto" />
                   <Axis dimension="y"  name=""  label=""  auto="auto" />
                   <GraphSettings level="5%"  smoothingHighResolution="1"  contourHighResolution="1"  histogramSmoothingCount="0"  graphResolution="256"  showOutliers="0"  drawLargeDots="0"  dotsToDraw="8000"  tint="le.chartfill.tinted.40"  lineWeight="le.lineweight.normal"  lineStyle="le.linestyle.solid" />
                   <GraphEnvironment showGrid="0"  showAxes="tnlTNL"  showGates="1"  showFreqOnPlots="1"  showGateNameOnPlots="1"  showMedians="0"  showUncomped="0"  addEventParam="0"  lastYAxisName="" >
                     <TextTraits font="SansSerif"  size="11"  name="Labels"  style="plain"  color="#000000"  background="#00ffffff"  just="left" />
                     <TextTraits font="SansSerif"  size="11"  name="LayoutGates"  style="plain"  color="#000000"  background="#00ffffff"  just="left" />
                     <TextTraits font="SansSerif"  size="9"  name="Numbers"  style="plain"  color="#000000"  background="#00ffffff"  just="left" />
                     <TextTraits font="SansSerif"  size="9"  name="Legend"  style="plain"  color="#000000"  background="#00ffffff"  just="left" />
                     <WindowPosition x="620"  y="23"  width="390"  height="520"  displayed="1"  panelState="---" />
                   </GraphEnvironment>
                 </Graph>
                 <Gate gating:id="ID673150829"  gating:parent_id="ID128405565" >
                   <gating:RectangleGate eventsInside="1"  annoOffsetX="0"  annoOffsetY="0"  tint="#000000"  isTinted="0"  lineWeight="Normal"  userDefined="1" >
                     <gating:dimension gating:min="9.897654030879586"  gating:max="1048576.0000000007"  yRatio="0.7669172932330828" >
                       <data-type:fcs-dimension data-type:name="BL1-H" />
                     </gating:dimension>
                   </gating:RectangleGate>
                 </Gate>
               </Population>
             </Subpopulations>
           </Population>
         </Subpopulations>
       </SampleNode>
     </Sample>
     <Sample>
       <DataSet uri="file:/Volumes/HungJu/20200507_CadC_TcpP%20titration%20curves/P2/Plate_2-3_Variants_Experiment_Group_C12.fcs"  sampleID="36" />
       <Transformations>
         <transforms:linear transforms:minRange="0"  transforms:maxRange="18"  gain="0.0010330579" >
           <data-type:parameter data-type:name="Time" />
         </transforms:linear>
         <transforms:linear transforms:minRange="0"  transforms:maxRange="1048576"  gain="1" >
           <data-type:parameter data-type:name="FSC-A" />
         </transforms:linear>
         <transforms:linear transforms:minRange="0"  transforms:maxRange="1048576"  gain="1" >
           <data-type:parameter data-type:name="SSC-A" />
         </transforms:linear>
         <transforms:log transforms:offset="1"  transforms:decades="6.0205999133" >
           <data-type:parameter data-type:name="BL1-A" />
         </transforms:log>
         <transforms:log transforms:offset="1"  transforms:decades="6.0205999133" >
           <data-type:parameter data-type:name="YL2-A" />
         </transforms:log>
         <transforms:log transforms:offset="1"  transforms:decades="6.0205999133" >
           <data-type:parameter data-type:name="YL1-A" />
         </transforms:log>
         <transforms:log transforms:offset="1"  transforms:decades="6.0205999133" >
           <data-type:parameter data-type:name="FSC-H" />
         </transforms:log>
         <transforms:log transforms:offset="1"  transforms:decades="6.0205999133" >
           <data-type:parameter data-type:name="SSC-H" />
         </transforms:log>
         <transforms:log transforms:offset="1"  transforms:decades="6.0205999133" >
           <data-type:parameter data-type:name="BL1-H" />
         </transforms:log>
         <transforms:log transforms:offset="1"  transforms:decades="6.0205999133" >
           <data-type:parameter data-type:name="YL2-H" />
         </transforms:log>
         <transforms:log transforms:offset="1"  transforms:decades="6.0205999133" >
           <data-type:parameter data-type:name="YL1-H" />
         </transforms:log>
         <transforms:linear transforms:minRange="0"  transforms:maxRange="1024"  gain="1" >
           <data-type:parameter data-type:name="FSC-W" />
         </transforms:linear>
         <transforms:linear transforms:minRange="0"  transforms:maxRange="1024"  gain="1" >
           <data-type:parameter data-type:name="SSC-W" />
         </transforms:linear>
         <transforms:log transforms:offset="1"  transforms:decades="3.0102999566" >
           <data-type:parameter data-type:name="BL1-W" />
         </transforms:log>
         <transforms:log transforms:offset="1"  transforms:decades="3.0102999566" >
           <data-type:parameter data-type:name="YL2-W" />
         </transforms:log>
         <transforms:log transforms:offset="1"  transforms:decades="3.0102999566" >
           <data-type:parameter data-type:name="YL1-W" />
         </transforms:log>
       </Transformations>
       <Keywords>
         <Keyword name="$ENDANALYSIS"  value="000000000000" />
         <Keyword name="$BEGINANALYSIS"  value="000000000000" />
         <Keyword name="$ENDSTEXT"  value="000000000000" />
         <Keyword name="$BEGINSTEXT"  value="000000000000" />
         <Keyword name="$NEXTDATA"  value="000000000000" />
         <Keyword name="$ENDDATA"  value="000001928191" />
         <Keyword name="$BEGINDATA"  value="000000008192" />
         <Keyword name="#WINEXT"  value="0" />
         <Keyword name="#WIDTHTHRESHOLD"  value="10000" />
         <Keyword name="#TR2"  value="OR_SSC,100" />
         <Keyword name="#TR1"  value="OR_FSC,1500" />
         <Keyword name="#PTRESULT"  value="Pass" />
         <Keyword name="#PTDATE"  value="07-May-2020" />
         <Keyword name="#P1Target"  value="NA" />
         <Keyword name="#P1Label"  value="NA" />
         <Keyword name="#LASERCONFIG"  value="BY" />
         <Keyword name="#LASER2DELAY"  value="365" />
         <Keyword name="#LASER2COLOR"  value="Yellow" />
         <Keyword name="#LASER2ASF"  value="1.05" />
         <Keyword name="#LASER1DELAY"  value="1100" />
         <Keyword name="#LASER1COLOR"  value="Blue" />
         <Keyword name="#LASER1ASF"  value="1.05" />
         <Keyword name="#FLOWRATE"  value="25" />
         <Keyword name="$WELLID"  value="C12" />
         <Keyword name="$VOL"  value="8000" />
         <Keyword name="$TIMESTEP"  value="0.001" />
         <Keyword name="$SRC"  value="NA" />
         <Keyword name="$SMNO"  value="Group" />
         <Keyword name="$PROJ"  value="Experiment" />
         <Keyword name="$PLATENAME"  value="Plate_2-3_Variants" />
         <Keyword name="$PLATEID"  value="NA" />
         <Keyword name="$OP"  value="Hung-Ju Chang" />
         <Keyword name="$LOST"  value="0" />
         <Keyword name="$ORIGINALITY"  value="Original" />
         <Keyword name="$INST"  value="NA" />
         <Keyword name="$FIL"  value="C12.fcs" />
         <Keyword name="$EXP"  value="NA" />
         <Keyword name="$ETIM"  value="17:25:10" />
         <Keyword name="$DATE"  value="07-May-2020" />
         <Keyword name="$CYTSN"  value="1AFC202500115" />
         <Keyword name="$COM"  value="NA" />
         <Keyword name="$CELLS"  value="NA" />
         <Keyword name="$BTIM"  value="17:24:52" />
         <Keyword name="$SPILLOVER"  value="9,BL1-A,YL2-A,YL1-A,BL1-H,YL2-H,YL1-H,BL1-W,YL2-W,YL1-W,1.000000,0.000000,0.000000,0.000000,0.000000,0.000000,0.000000,0.000000,0.000000,0.000000,1.000000,0.000000,0.000000,0.000000,0.000000,0.000000,0.000000,0.000000,0.000000,0.000000,1.000000,0.000000,0.000000,0.000000,0.000000,0.000000,0.000000,0.000000,0.000000,0.000000,1.000000,0.000000,0.000000,0.000000,0.000000,0.000000,0.000000,0.000000,0.000000,0.000000,1.000000,0.000000,0.000000,0.000000,0.000000,0.000000,0.000000,0.000000,0.000000,0.000000,1.000000,0.000000,0.000000,0.000000,0.000000,0.000000,0.000000,0.000000,0.000000,0.000000,1.000000,0.000000,0.000000,0.000000,0.000000,0.000000,0.000000,0.000000,0.000000,0.000000,1.000000,0.000000,0.000000,0.000000,0.000000,0.000000,0.000000,0.000000,0.000000,0.000000,1.000000" />
         <Keyword name="$SYS"  value="OPTIXE2 Microsoft Windows 7 Professional " />
         <Keyword name="$CYT"  value="4486518 Attune NxT Acoustic Focusing Cytometer (Lasers: BYXX)" />
         <Keyword name="$P16V"  value="450" />
         <Keyword name="$P16L"  value="561" />
         <Keyword name="$P16F"  value="585_16" />
         <Keyword name="$P16E"  value="0,0" />
         <Keyword name="$P16R"  value="1024" />
         <Keyword name="$P16B"  value="32" />
         <Keyword name="$P16S"  value="YL1-W" />
         <Keyword name="$P16N"  value="YL1-W" />
         <Keyword name="$P15V"  value="500" />
         <Keyword name="$P15L"  value="561" />
         <Keyword name="$P15F"  value="620_15" />
         <Keyword name="$P15E"  value="0,0" />
         <Keyword name="$P15R"  value="1024" />
         <Keyword name="$P15B"  value="32" />
         <Keyword name="$P15S"  value="YL2-W" />
         <Keyword name="$P15N"  value="YL2-W" />
         <Keyword name="$P14V"  value="440" />
         <Keyword name="$P14L"  value="488" />
         <Keyword name="$P14F"  value="530_30" />
         <Keyword name="$P14E"  value="0,0" />
         <Keyword name="$P14R"  value="1024" />
         <Keyword name="$P14B"  value="32" />
         <Keyword name="$P14S"  value="BL1-W" />
         <Keyword name="$P14N"  value="BL1-W" />
         <Keyword name="$P13V"  value="380" />
         <Keyword name="$P13L"  value="488" />
         <Keyword name="$P13F"  value="488_10" />
         <Keyword name="$P13E"  value="0,0" />
         <Keyword name="$P13R"  value="1024" />
         <Keyword name="$P13B"  value="32" />
         <Keyword name="$P13S"  value="SSC-W" />
         <Keyword name="$P13N"  value="SSC-W" />
         <Keyword name="$P12V"  value="200" />
         <Keyword name="$P12L"  value="488" />
         <Keyword name="$P12F"  value="NA" />
         <Keyword name="$P12E"  value="0,0" />
         <Keyword name="$P12R"  value="1024" />
         <Keyword name="$P12B"  value="32" />
         <Keyword name="$P12S"  value="FSC-W" />
         <Keyword name="$P12N"  value="FSC-W" />
         <Keyword name="$P11V"  value="450" />
         <Keyword name="$P11L"  value="561" />
         <Keyword name="$P11F"  value="585_16" />
         <Keyword name="$P11E"  value="0,0" />
         <Keyword name="$P11R"  value="1048576" />
         <Keyword name="$P11B"  value="32" />
         <Keyword name="$P11S"  value="YL1-H" />
         <Keyword name="$P11N"  value="YL1-H" />
         <Keyword name="$P10V"  value="500" />
         <Keyword name="$P10L"  value="561" />
         <Keyword name="$P10F"  value="620_15" />
         <Keyword name="$P10E"  value="0,0" />
         <Keyword name="$P10R"  value="1048576" />
         <Keyword name="$P10B"  value="32" />
         <Keyword name="$P10S"  value="YL2-H" />
         <Keyword name="$P10N"  value="YL2-H" />
         <Keyword name="$P9V"  value="440" />
         <Keyword name="$P9L"  value="488" />
         <Keyword name="$P9F"  value="530_30" />
         <Keyword name="$P9E"  value="0,0" />
         <Keyword name="$P9R"  value="1048576" />
         <Keyword name="$P9B"  value="32" />
         <Keyword name="$P9S"  value="BL1-H" />
         <Keyword name="$P9N"  value="BL1-H" />
         <Keyword name="$P8V"  value="380" />
         <Keyword name="$P8L"  value="488" />
         <Keyword name="$P8F"  value="488_10" />
         <Keyword name="$P8E"  value="0,0" />
         <Keyword name="$P8R"  value="1048576" />
         <Keyword name="$P8B"  value="32" />
         <Keyword name="$P8S"  value="SSC-H" />
         <Keyword name="$P8N"  value="SSC-H" />
         <Keyword name="$P7V"  value="200" />
         <Keyword name="$P7L"  value="488" />
         <Keyword name="$P7F"  value="NA" />
         <Keyword name="$P7E"  value="0,0" />
         <Keyword name="$P7R"  value="1048576" />
         <Keyword name="$P7B"  value="32" />
         <Keyword name="$P7S"  value="FSC-H" />
         <Keyword name="$P7N"  value="FSC-H" />
         <Keyword name="$P6V"  value="450" />
         <Keyword name="$P6L"  value="561" />
         <Keyword name="$P6F"  value="585_16" />
         <Keyword name="$P6E"  value="0,0" />
         <Keyword name="$P6R"  value="1048576" />
         <Keyword name="$P6B"  value="32" />
         <Keyword name="$P6S"  value="YL1-A" />
         <Keyword name="$P6N"  value="YL1-A" />
         <Keyword name="$P5V"  value="500" />
         <Keyword name="$P5L"  value="561" />
         <Keyword name="$P5F"  value="620_15" />
         <Keyword name="$P5E"  value="0,0" />
         <Keyword name="$P5R"  value="1048576" />
         <Keyword name="$P5B"  value="32" />
         <Keyword name="$P5S"  value="YL2-A" />
         <Keyword name="$P5N"  value="YL2-A" />
         <Keyword name="$P4V"  value="440" />
         <Keyword name="$P4L"  value="488" />
         <Keyword name="$P4F"  value="530_30" />
         <Keyword name="$P4E"  value="0,0" />
         <Keyword name="$P4R"  value="1048576" />
         <Keyword name="$P4B"  value="32" />
         <Keyword name="$P4S"  value="BL1-A" />
         <Keyword name="$P4N"  value="BL1-A" />
         <Keyword name="$P3V"  value="380" />
         <Keyword name="$P3L"  value="488" />
         <Keyword name="$P3F"  value="488_10" />
         <Keyword name="$P3E"  value="0,0" />
         <Keyword name="$P3R"  value="1048576" />
         <Keyword name="$P3B"  value="32" />
         <Keyword name="$P3S"  value="SSC-A" />
         <Keyword name="$P3N"  value="SSC-A" />
         <Keyword name="$P2V"  value="200" />
         <Keyword name="$P2L"  value="488" />
         <Keyword name="$P2F"  value="NA" />
         <Keyword name="$P2E"  value="0,0" />
         <Keyword name="$P2R"  value="1048576" />
         <Keyword name="$P2B"  value="32" />
         <Keyword name="$P2S"  value="FSC-A" />
         <Keyword name="$P2N"  value="FSC-A" />
         <Keyword name="$P1V"  value="NA" />
         <Keyword name="$P1L"  value="NA" />
         <Keyword name="$P1F"  value="NA" />
         <Keyword name="$P1E"  value="0,0" />
         <Keyword name="$P1R"  value="67108864" />
         <Keyword name="$P1B"  value="32" />
         <Keyword name="$P1S"  value="Time" />
         <Keyword name="$P1N"  value="Time" />
         <Keyword name="$BYTEORD"  value="1,2,3,4" />
         <Keyword name="$DATATYPE"  value="F" />
         <Keyword name="$MODE"  value="L" />
         <Keyword name="$TOT"  value="30000" />
         <Keyword name="$PAR"  value="16" />
         <Keyword name="FJ_FCS_VERSION"  value="3.1" />
       </Keywords>
       <SampleNode name="C12.fcs"  annotation=""  owningGroup=""  expanded="1"  sortPriority="10"  count="30000"  sampleID="36" >
         <Graph smoothing="0"  backColor="#ffffff"  foreColor="#000000"  type="Pseudocolor"  fast="1" >
           <Axis dimension="x"  name="FSC-A"  label=""  auto="auto" />
           <Axis dimension="y"  name="SSC-A"  label=""  auto="auto" />
           <GraphSettings level="5%"  smoothingHighResolution="1"  contourHighResolution="1"  histogramSmoothingCount="0"  graphResolution="256"  showOutliers="0"  drawLargeDots="0"  dotsToDraw="8000"  tint="le.chartfill.tinted.40"  lineWeight="le.lineweight.normal"  lineStyle="le.linestyle.solid" />
           <GraphEnvironment showGrid="0"  showAxes="tnlTNL"  showGates="1"  showFreqOnPlots="1"  showGateNameOnPlots="1"  showMedians="0"  showUncomped="0"  addEventParam="0"  lastYAxisName="" >
             <TextTraits font="SansSerif"  size="11"  name="Labels"  style="plain"  color="#000000"  background="#00ffffff"  just="left" />
             <TextTraits font="SansSerif"  size="11"  name="LayoutGates"  style="plain"  color="#000000"  background="#00ffffff"  just="left" />
             <TextTraits font="SansSerif"  size="9"  name="Numbers"  style="plain"  color="#000000"  background="#00ffffff"  just="left" />
             <TextTraits font="SansSerif"  size="9"  name="Legend"  style="plain"  color="#000000"  background="#00ffffff"  just="left" />
           </GraphEnvironment>
         </Graph>
         <Subpopulations>
           <Population name="E.coli"  annotation=""  owningGroup="All Samples"  expanded="1"  sortPriority="10"  count="28294" >
             <Graph smoothing="0"  backColor="#ffffff"  foreColor="#000000"  type="Pseudocolor"  fast="1" >
               <Axis dimension="x"  name="BL1-A"  label=""  auto="auto" />
               <Axis dimension="y"  name="YL2-A"  label=""  auto="auto" />
               <GraphSettings level="5%"  smoothingHighResolution="1"  contourHighResolution="1"  histogramSmoothingCount="0"  graphResolution="256"  showOutliers="0"  drawLargeDots="0"  dotsToDraw="8000"  tint="le.chartfill.tinted.40"  lineWeight="le.lineweight.normal"  lineStyle="le.linestyle.solid" />
               <GraphEnvironment showGrid="0"  showAxes="tnlTNL"  showGates="1"  showFreqOnPlots="1"  showGateNameOnPlots="1"  showMedians="0"  showUncomped="0"  addEventParam="0"  lastYAxisName="" >
                 <TextTraits font="SansSerif"  size="11"  name="Labels"  style="plain"  color="#000000"  background="#00ffffff"  just="left" />
                 <TextTraits font="SansSerif"  size="11"  name="LayoutGates"  style="plain"  color="#000000"  background="#00ffffff"  just="left" />
                 <TextTraits font="SansSerif"  size="9"  name="Numbers"  style="plain"  color="#000000"  background="#00ffffff"  just="left" />
                 <TextTraits font="SansSerif"  size="9"  name="Legend"  style="plain"  color="#000000"  background="#00ffffff"  just="left" />
                 <WindowPosition x="620"  y="23"  width="390"  height="520"  displayed="1"  panelState="---" />
               </GraphEnvironment>
             </Graph>
             <Gate gating:id="ID1276473643" >
               <gating:EllipsoidGate eventsInside="1"  annoOffsetX="0"  annoOffsetY="0"  tint="#000000"  isTinted="0"  lineWeight="Normal"  userDefined="1"  gating:distance="40.038515259058876" >
                 <gating:dimension>
                   <data-type:fcs-dimension data-type:name="FSC-H" />
                 </gating:dimension>
                 <gating:dimension>
                   <data-type:fcs-dimension data-type:name="SSC-H" />
                 </gating:dimension>
                 <gating:foci>
                   <gating:vertex>
                     <gating:coordinate data-type:value="139.4743021401" />
                     <gating:coordinate data-type:value="127.2410646238" />
                   </gating:vertex>
                   <gating:vertex>
                     <gating:coordinate data-type:value="144.5256978599" />
                     <gating:coordinate data-type:value="161.7589353762" />
                   </gating:vertex>
                 </gating:foci>
                 <gating:edge>
                   <gating:vertex>
                     <gating:coordinate data-type:value="139" />
                     <gating:coordinate data-type:value="124" />
                   </gating:vertex>
                   <gating:vertex>
                     <gating:coordinate data-type:value="145" />
                     <gating:coordinate data-type:value="165" />
                   </gating:vertex>
                   <gating:vertex>
                     <gating:coordinate data-type:value="153" />
                     <gating:coordinate data-type:value="142" />
                   </gating:vertex>
                   <gating:vertex>
                     <gating:coordinate data-type:value="131" />
                     <gating:coordinate data-type:value="146" />
                   </gating:vertex>
                 </gating:edge>
               </gating:EllipsoidGate>
             </Gate>
             <Subpopulations>
               <Population name="GFP"  annotation=""  owningGroup="All Samples"  expanded="1"  sortPriority="10"  count="28294" >
                 <Graph smoothing="1"  backColor="#ffffff"  foreColor="#000000"  type="Histogram"  fast="1" >
                   <Axis dimension="x"  name="YL2-A"  label=""  auto="auto" />
                   <Axis dimension="y"  name=""  label=""  auto="auto" />
                   <GraphSettings level="5%"  smoothingHighResolution="1"  contourHighResolution="1"  histogramSmoothingCount="0"  graphResolution="256"  showOutliers="0"  drawLargeDots="0"  dotsToDraw="8000"  tint="le.chartfill.tinted.40"  lineWeight="le.lineweight.normal"  lineStyle="le.linestyle.solid" />
                   <GraphEnvironment showGrid="0"  showAxes="tnlTNL"  showGates="1"  showFreqOnPlots="1"  showGateNameOnPlots="1"  showMedians="0"  showUncomped="0"  addEventParam="0"  lastYAxisName="" >
                     <TextTraits font="SansSerif"  size="11"  name="Labels"  style="plain"  color="#000000"  background="#00ffffff"  just="left" />
                     <TextTraits font="SansSerif"  size="11"  name="LayoutGates"  style="plain"  color="#000000"  background="#00ffffff"  just="left" />
                     <TextTraits font="SansSerif"  size="9"  name="Numbers"  style="plain"  color="#000000"  background="#00ffffff"  just="left" />
                     <TextTraits font="SansSerif"  size="9"  name="Legend"  style="plain"  color="#000000"  background="#00ffffff"  just="left" />
                     <WindowPosition x="620"  y="23"  width="390"  height="520"  displayed="1"  panelState="---" />
                   </GraphEnvironment>
                 </Graph>
                 <Gate gating:id="ID11539637"  gating:parent_id="ID1276473643" >
                   <gating:RectangleGate eventsInside="1"  annoOffsetX="0"  annoOffsetY="0"  tint="#000000"  isTinted="0"  lineWeight="Normal"  userDefined="1" >
                     <gating:dimension gating:min="9.897654030879586"  gating:max="1048576.0000000007"  yRatio="0.7669172932330828" >
                       <data-type:fcs-dimension data-type:name="BL1-H" />
                     </gating:dimension>
                   </gating:RectangleGate>
                 </Gate>
               </Population>
             </Subpopulations>
           </Population>
         </Subpopulations>
       </SampleNode>
     </Sample>
     <Sample>
       <DataSet uri="file:/Volumes/HungJu/20200507_CadC_TcpP%20titration%20curves/P2/Plate_2-3_Variants_Experiment_Group_A7.fcs"  sampleID="7" />
       <Transformations>
         <transforms:linear transforms:minRange="0"  transforms:maxRange="21"  gain="0.0010158177" >
           <data-type:parameter data-type:name="Time" />
         </transforms:linear>
         <transforms:linear transforms:minRange="0"  transforms:maxRange="1048576"  gain="1" >
           <data-type:parameter data-type:name="FSC-A" />
         </transforms:linear>
         <transforms:linear transforms:minRange="0"  transforms:maxRange="1048576"  gain="1" >
           <data-type:parameter data-type:name="SSC-A" />
         </transforms:linear>
         <transforms:log transforms:offset="1"  transforms:decades="6.0205999133" >
           <data-type:parameter data-type:name="BL1-A" />
         </transforms:log>
         <transforms:log transforms:offset="1"  transforms:decades="6.0205999133" >
           <data-type:parameter data-type:name="YL2-A" />
         </transforms:log>
         <transforms:log transforms:offset="1"  transforms:decades="6.0205999133" >
           <data-type:parameter data-type:name="YL1-A" />
         </transforms:log>
         <transforms:log transforms:offset="1"  transforms:decades="6.0205999133" >
           <data-type:parameter data-type:name="FSC-H" />
         </transforms:log>
         <transforms:log transforms:offset="1"  transforms:decades="6.0205999133" >
           <data-type:parameter data-type:name="SSC-H" />
         </transforms:log>
         <transforms:log transforms:offset="1"  transforms:decades="6.0205999133" >
           <data-type:parameter data-type:name="BL1-H" />
         </transforms:log>
         <transforms:log transforms:offset="1"  transforms:decades="6.0205999133" >
           <data-type:parameter data-type:name="YL2-H" />
         </transforms:log>
         <transforms:log transforms:offset="1"  transforms:decades="6.0205999133" >
           <data-type:parameter data-type:name="YL1-H" />
         </transforms:log>
         <transforms:linear transforms:minRange="0"  transforms:maxRange="1024"  gain="1" >
           <data-type:parameter data-type:name="FSC-W" />
         </transforms:linear>
         <transforms:linear transforms:minRange="0"  transforms:maxRange="1024"  gain="1" >
           <data-type:parameter data-type:name="SSC-W" />
         </transforms:linear>
         <transforms:log transforms:offset="1"  transforms:decades="3.0102999566" >
           <data-type:parameter data-type:name="BL1-W" />
         </transforms:log>
         <transforms:log transforms:offset="1"  transforms:decades="3.0102999566" >
           <data-type:parameter data-type:name="YL2-W" />
         </transforms:log>
         <transforms:log transforms:offset="1"  transforms:decades="3.0102999566" >
           <data-type:parameter data-type:name="YL1-W" />
         </transforms:log>
       </Transformations>
       <Keywords>
         <Keyword name="$ENDANALYSIS"  value="000000000000" />
         <Keyword name="$BEGINANALYSIS"  value="000000000000" />
         <Keyword name="$ENDSTEXT"  value="000000000000" />
         <Keyword name="$BEGINSTEXT"  value="000000000000" />
         <Keyword name="$NEXTDATA"  value="000000000000" />
         <Keyword name="$ENDDATA"  value="000001928191" />
         <Keyword name="$BEGINDATA"  value="000000008192" />
         <Keyword name="#WINEXT"  value="0" />
         <Keyword name="#WIDTHTHRESHOLD"  value="10000" />
         <Keyword name="#TR2"  value="OR_SSC,100" />
         <Keyword name="#TR1"  value="OR_FSC,1500" />
         <Keyword name="#PTRESULT"  value="Pass" />
         <Keyword name="#PTDATE"  value="07-May-2020" />
         <Keyword name="#P1Target"  value="NA" />
         <Keyword name="#P1Label"  value="NA" />
         <Keyword name="#LASERCONFIG"  value="BY" />
         <Keyword name="#LASER2DELAY"  value="365" />
         <Keyword name="#LASER2COLOR"  value="Yellow" />
         <Keyword name="#LASER2ASF"  value="1.05" />
         <Keyword name="#LASER1DELAY"  value="1100" />
         <Keyword name="#LASER1COLOR"  value="Blue" />
         <Keyword name="#LASER1ASF"  value="1.05" />
         <Keyword name="#FLOWRATE"  value="25" />
         <Keyword name="$WELLID"  value="A7" />
         <Keyword name="$VOL"  value="9000" />
         <Keyword name="$TIMESTEP"  value="0.001" />
         <Keyword name="$SRC"  value="NA" />
         <Keyword name="$SMNO"  value="Group" />
         <Keyword name="$PROJ"  value="Experiment" />
         <Keyword name="$PLATENAME"  value="Plate_2-3_Variants" />
         <Keyword name="$PLATEID"  value="NA" />
         <Keyword name="$OP"  value="Hung-Ju Chang" />
         <Keyword name="$LOST"  value="0" />
         <Keyword name="$ORIGINALITY"  value="Original" />
         <Keyword name="$INST"  value="NA" />
         <Keyword name="$FIL"  value="A7.fcs" />
         <Keyword name="$EXP"  value="NA" />
         <Keyword name="$ETIM"  value="17:03:59" />
         <Keyword name="$DATE"  value="07-May-2020" />
         <Keyword name="$CYTSN"  value="1AFC202500115" />
         <Keyword name="$COM"  value="NA" />
         <Keyword name="$CELLS"  value="NA" />
         <Keyword name="$BTIM"  value="17:03:38" />
         <Keyword name="$SPILLOVER"  value="9,BL1-A,YL2-A,YL1-A,BL1-H,YL2-H,YL1-H,BL1-W,YL2-W,YL1-W,1.000000,0.000000,0.000000,0.000000,0.000000,0.000000,0.000000,0.000000,0.000000,0.000000,1.000000,0.000000,0.000000,0.000000,0.000000,0.000000,0.000000,0.000000,0.000000,0.000000,1.000000,0.000000,0.000000,0.000000,0.000000,0.000000,0.000000,0.000000,0.000000,0.000000,1.000000,0.000000,0.000000,0.000000,0.000000,0.000000,0.000000,0.000000,0.000000,0.000000,1.000000,0.000000,0.000000,0.000000,0.000000,0.000000,0.000000,0.000000,0.000000,0.000000,1.000000,0.000000,0.000000,0.000000,0.000000,0.000000,0.000000,0.000000,0.000000,0.000000,1.000000,0.000000,0.000000,0.000000,0.000000,0.000000,0.000000,0.000000,0.000000,0.000000,1.000000,0.000000,0.000000,0.000000,0.000000,0.000000,0.000000,0.000000,0.000000,0.000000,1.000000" />
         <Keyword name="$SYS"  value="OPTIXE2 Microsoft Windows 7 Professional " />
         <Keyword name="$CYT"  value="4486518 Attune NxT Acoustic Focusing Cytometer (Lasers: BYXX)" />
         <Keyword name="$P16V"  value="450" />
         <Keyword name="$P16L"  value="561" />
         <Keyword name="$P16F"  value="585_16" />
         <Keyword name="$P16E"  value="0,0" />
         <Keyword name="$P16R"  value="1024" />
         <Keyword name="$P16B"  value="32" />
         <Keyword name="$P16S"  value="YL1-W" />
         <Keyword name="$P16N"  value="YL1-W" />
         <Keyword name="$P15V"  value="500" />
         <Keyword name="$P15L"  value="561" />
         <Keyword name="$P15F"  value="620_15" />
         <Keyword name="$P15E"  value="0,0" />
         <Keyword name="$P15R"  value="1024" />
         <Keyword name="$P15B"  value="32" />
         <Keyword name="$P15S"  value="YL2-W" />
         <Keyword name="$P15N"  value="YL2-W" />
         <Keyword name="$P14V"  value="440" />
         <Keyword name="$P14L"  value="488" />
         <Keyword name="$P14F"  value="530_30" />
         <Keyword name="$P14E"  value="0,0" />
         <Keyword name="$P14R"  value="1024" />
         <Keyword name="$P14B"  value="32" />
         <Keyword name="$P14S"  value="BL1-W" />
         <Keyword name="$P14N"  value="BL1-W" />
         <Keyword name="$P13V"  value="380" />
         <Keyword name="$P13L"  value="488" />
         <Keyword name="$P13F"  value="488_10" />
         <Keyword name="$P13E"  value="0,0" />
         <Keyword name="$P13R"  value="1024" />
         <Keyword name="$P13B"  value="32" />
         <Keyword name="$P13S"  value="SSC-W" />
         <Keyword name="$P13N"  value="SSC-W" />
         <Keyword name="$P12V"  value="200" />
         <Keyword name="$P12L"  value="488" />
         <Keyword name="$P12F"  value="NA" />
         <Keyword name="$P12E"  value="0,0" />
         <Keyword name="$P12R"  value="1024" />
         <Keyword name="$P12B"  value="32" />
         <Keyword name="$P12S"  value="FSC-W" />
         <Keyword name="$P12N"  value="FSC-W" />
         <Keyword name="$P11V"  value="450" />
         <Keyword name="$P11L"  value="561" />
         <Keyword name="$P11F"  value="585_16" />
         <Keyword name="$P11E"  value="0,0" />
         <Keyword name="$P11R"  value="1048576" />
         <Keyword name="$P11B"  value="32" />
         <Keyword name="$P11S"  value="YL1-H" />
         <Keyword name="$P11N"  value="YL1-H" />
         <Keyword name="$P10V"  value="500" />
         <Keyword name="$P10L"  value="561" />
         <Keyword name="$P10F"  value="620_15" />
         <Keyword name="$P10E"  value="0,0" />
         <Keyword name="$P10R"  value="1048576" />
         <Keyword name="$P10B"  value="32" />
         <Keyword name="$P10S"  value="YL2-H" />
         <Keyword name="$P10N"  value="YL2-H" />
         <Keyword name="$P9V"  value="440" />
         <Keyword name="$P9L"  value="488" />
         <Keyword name="$P9F"  value="530_30" />
         <Keyword name="$P9E"  value="0,0" />
         <Keyword name="$P9R"  value="1048576" />
         <Keyword name="$P9B"  value="32" />
         <Keyword name="$P9S"  value="BL1-H" />
         <Keyword name="$P9N"  value="BL1-H" />
         <Keyword name="$P8V"  value="380" />
         <Keyword name="$P8L"  value="488" />
         <Keyword name="$P8F"  value="488_10" />
         <Keyword name="$P8E"  value="0,0" />
         <Keyword name="$P8R"  value="1048576" />
         <Keyword name="$P8B"  value="32" />
         <Keyword name="$P8S"  value="SSC-H" />
         <Keyword name="$P8N"  value="SSC-H" />
         <Keyword name="$P7V"  value="200" />
         <Keyword name="$P7L"  value="488" />
         <Keyword name="$P7F"  value="NA" />
         <Keyword name="$P7E"  value="0,0" />
         <Keyword name="$P7R"  value="1048576" />
         <Keyword name="$P7B"  value="32" />
         <Keyword name="$P7S"  value="FSC-H" />
         <Keyword name="$P7N"  value="FSC-H" />
         <Keyword name="$P6V"  value="450" />
         <Keyword name="$P6L"  value="561" />
         <Keyword name="$P6F"  value="585_16" />
         <Keyword name="$P6E"  value="0,0" />
         <Keyword name="$P6R"  value="1048576" />
         <Keyword name="$P6B"  value="32" />
         <Keyword name="$P6S"  value="YL1-A" />
         <Keyword name="$P6N"  value="YL1-A" />
         <Keyword name="$P5V"  value="500" />
         <Keyword name="$P5L"  value="561" />
         <Keyword name="$P5F"  value="620_15" />
         <Keyword name="$P5E"  value="0,0" />
         <Keyword name="$P5R"  value="1048576" />
         <Keyword name="$P5B"  value="32" />
         <Keyword name="$P5S"  value="YL2-A" />
         <Keyword name="$P5N"  value="YL2-A" />
         <Keyword name="$P4V"  value="440" />
         <Keyword name="$P4L"  value="488" />
         <Keyword name="$P4F"  value="530_30" />
         <Keyword name="$P4E"  value="0,0" />
         <Keyword name="$P4R"  value="1048576" />
         <Keyword name="$P4B"  value="32" />
         <Keyword name="$P4S"  value="BL1-A" />
         <Keyword name="$P4N"  value="BL1-A" />
         <Keyword name="$P3V"  value="380" />
         <Keyword name="$P3L"  value="488" />
         <Keyword name="$P3F"  value="488_10" />
         <Keyword name="$P3E"  value="0,0" />
         <Keyword name="$P3R"  value="1048576" />
         <Keyword name="$P3B"  value="32" />
         <Keyword name="$P3S"  value="SSC-A" />
         <Keyword name="$P3N"  value="SSC-A" />
         <Keyword name="$P2V"  value="200" />
         <Keyword name="$P2L"  value="488" />
         <Keyword name="$P2F"  value="NA" />
         <Keyword name="$P2E"  value="0,0" />
         <Keyword name="$P2R"  value="1048576" />
         <Keyword name="$P2B"  value="32" />
         <Keyword name="$P2S"  value="FSC-A" />
         <Keyword name="$P2N"  value="FSC-A" />
         <Keyword name="$P1V"  value="NA" />
         <Keyword name="$P1L"  value="NA" />
         <Keyword name="$P1F"  value="NA" />
         <Keyword name="$P1E"  value="0,0" />
         <Keyword name="$P1R"  value="67108864" />
         <Keyword name="$P1B"  value="32" />
         <Keyword name="$P1S"  value="Time" />
         <Keyword name="$P1N"  value="Time" />
         <Keyword name="$BYTEORD"  value="1,2,3,4" />
         <Keyword name="$DATATYPE"  value="F" />
         <Keyword name="$MODE"  value="L" />
         <Keyword name="$TOT"  value="30000" />
         <Keyword name="$PAR"  value="16" />
         <Keyword name="FJ_FCS_VERSION"  value="3.1" />
       </Keywords>
       <SampleNode name="A7.fcs"  annotation=""  owningGroup=""  expanded="1"  sortPriority="10"  count="30000"  sampleID="7" >
         <Graph smoothing="0"  backColor="#ffffff"  foreColor="#000000"  type="Pseudocolor"  fast="1" >
           <Axis dimension="x"  name="FSC-A"  label=""  auto="auto" />
           <Axis dimension="y"  name="SSC-A"  label=""  auto="auto" />
           <GraphSettings level="5%"  smoothingHighResolution="1"  contourHighResolution="1"  histogramSmoothingCount="0"  graphResolution="256"  showOutliers="0"  drawLargeDots="0"  dotsToDraw="8000"  tint="le.chartfill.tinted.40"  lineWeight="le.lineweight.normal"  lineStyle="le.linestyle.solid" />
           <GraphEnvironment showGrid="0"  showAxes="tnlTNL"  showGates="1"  showFreqOnPlots="1"  showGateNameOnPlots="1"  showMedians="0"  showUncomped="0"  addEventParam="0"  lastYAxisName="" >
             <TextTraits font="SansSerif"  size="11"  name="Labels"  style="plain"  color="#000000"  background="#00ffffff"  just="left" />
             <TextTraits font="SansSerif"  size="11"  name="LayoutGates"  style="plain"  color="#000000"  background="#00ffffff"  just="left" />
             <TextTraits font="SansSerif"  size="9"  name="Numbers"  style="plain"  color="#000000"  background="#00ffffff"  just="left" />
             <TextTraits font="SansSerif"  size="9"  name="Legend"  style="plain"  color="#000000"  background="#00ffffff"  just="left" />
           </GraphEnvironment>
         </Graph>
         <Subpopulations>
           <Population name="E.coli"  annotation=""  owningGroup="All Samples"  expanded="1"  sortPriority="10"  count="28000" >
             <Graph smoothing="0"  backColor="#ffffff"  foreColor="#000000"  type="Pseudocolor"  fast="1" >
               <Axis dimension="x"  name="BL1-A"  label=""  auto="auto" />
               <Axis dimension="y"  name="YL2-A"  label=""  auto="auto" />
               <GraphSettings level="5%"  smoothingHighResolution="1"  contourHighResolution="1"  histogramSmoothingCount="0"  graphResolution="256"  showOutliers="0"  drawLargeDots="0"  dotsToDraw="8000"  tint="le.chartfill.tinted.40"  lineWeight="le.lineweight.normal"  lineStyle="le.linestyle.solid" />
               <GraphEnvironment showGrid="0"  showAxes="tnlTNL"  showGates="1"  showFreqOnPlots="1"  showGateNameOnPlots="1"  showMedians="0"  showUncomped="0"  addEventParam="0"  lastYAxisName="" >
                 <TextTraits font="SansSerif"  size="11"  name="Labels"  style="plain"  color="#000000"  background="#00ffffff"  just="left" />
                 <TextTraits font="SansSerif"  size="11"  name="LayoutGates"  style="plain"  color="#000000"  background="#00ffffff"  just="left" />
                 <TextTraits font="SansSerif"  size="9"  name="Numbers"  style="plain"  color="#000000"  background="#00ffffff"  just="left" />
                 <TextTraits font="SansSerif"  size="9"  name="Legend"  style="plain"  color="#000000"  background="#00ffffff"  just="left" />
                 <WindowPosition x="620"  y="23"  width="390"  height="520"  displayed="1"  panelState="---" />
               </GraphEnvironment>
             </Graph>
             <Gate gating:id="ID924954789" >
               <gating:EllipsoidGate eventsInside="1"  annoOffsetX="0"  annoOffsetY="0"  tint="#000000"  isTinted="0"  lineWeight="Normal"  userDefined="1"  gating:distance="40.038515259058876" >
                 <gating:dimension>
                   <data-type:fcs-dimension data-type:name="FSC-H" />
                 </gating:dimension>
                 <gating:dimension>
                   <data-type:fcs-dimension data-type:name="SSC-H" />
                 </gating:dimension>
                 <gating:foci>
                   <gating:vertex>
                     <gating:coordinate data-type:value="139.4743021401" />
                     <gating:coordinate data-type:value="127.2410646238" />
                   </gating:vertex>
                   <gating:vertex>
                     <gating:coordinate data-type:value="144.5256978599" />
                     <gating:coordinate data-type:value="161.7589353762" />
                   </gating:vertex>
                 </gating:foci>
                 <gating:edge>
                   <gating:vertex>
                     <gating:coordinate data-type:value="139" />
                     <gating:coordinate data-type:value="124" />
                   </gating:vertex>
                   <gating:vertex>
                     <gating:coordinate data-type:value="145" />
                     <gating:coordinate data-type:value="165" />
                   </gating:vertex>
                   <gating:vertex>
                     <gating:coordinate data-type:value="153" />
                     <gating:coordinate data-type:value="142" />
                   </gating:vertex>
                   <gating:vertex>
                     <gating:coordinate data-type:value="131" />
                     <gating:coordinate data-type:value="146" />
                   </gating:vertex>
                 </gating:edge>
               </gating:EllipsoidGate>
             </Gate>
             <Subpopulations>
               <Population name="GFP"  annotation=""  owningGroup="All Samples"  expanded="1"  sortPriority="10"  count="27998" >
                 <Graph smoothing="1"  backColor="#ffffff"  foreColor="#000000"  type="Histogram"  fast="1" >
                   <Axis dimension="x"  name="YL2-A"  label=""  auto="auto" />
                   <Axis dimension="y"  name=""  label=""  auto="auto" />
                   <GraphSettings level="5%"  smoothingHighResolution="1"  contourHighResolution="1"  histogramSmoothingCount="0"  graphResolution="256"  showOutliers="0"  drawLargeDots="0"  dotsToDraw="8000"  tint="le.chartfill.tinted.40"  lineWeight="le.lineweight.normal"  lineStyle="le.linestyle.solid" />
                   <GraphEnvironment showGrid="0"  showAxes="tnlTNL"  showGates="1"  showFreqOnPlots="1"  showGateNameOnPlots="1"  showMedians="0"  showUncomped="0"  addEventParam="0"  lastYAxisName="" >
                     <TextTraits font="SansSerif"  size="11"  name="Labels"  style="plain"  color="#000000"  background="#00ffffff"  just="left" />
                     <TextTraits font="SansSerif"  size="11"  name="LayoutGates"  style="plain"  color="#000000"  background="#00ffffff"  just="left" />
                     <TextTraits font="SansSerif"  size="9"  name="Numbers"  style="plain"  color="#000000"  background="#00ffffff"  just="left" />
                     <TextTraits font="SansSerif"  size="9"  name="Legend"  style="plain"  color="#000000"  background="#00ffffff"  just="left" />
                     <WindowPosition x="620"  y="23"  width="390"  height="520"  displayed="1"  panelState="---" />
                   </GraphEnvironment>
                 </Graph>
                 <Gate gating:id="ID260303729"  gating:parent_id="ID924954789" >
                   <gating:RectangleGate eventsInside="1"  annoOffsetX="0"  annoOffsetY="0"  tint="#000000"  isTinted="0"  lineWeight="Normal"  userDefined="1" >
                     <gating:dimension gating:min="9.897654030879586"  gating:max="1048576.0000000007"  yRatio="0.7669172932330828" >
                       <data-type:fcs-dimension data-type:name="BL1-H" />
                     </gating:dimension>
                   </gating:RectangleGate>
                 </Gate>
               </Population>
             </Subpopulations>
           </Population>
         </Subpopulations>
       </SampleNode>
     </Sample>
     <Sample>
       <DataSet uri="file:/Volumes/HungJu/20200507_CadC_TcpP%20titration%20curves/P2/Plate_2-3_Variants_Experiment_Group_C2.fcs"  sampleID="26" />
       <Transformations>
         <transforms:linear transforms:minRange="0"  transforms:maxRange="16"  gain="0.0010464356" >
           <data-type:parameter data-type:name="Time" />
         </transforms:linear>
         <transforms:linear transforms:minRange="0"  transforms:maxRange="1048576"  gain="1" >
           <data-type:parameter data-type:name="FSC-A" />
         </transforms:linear>
         <transforms:linear transforms:minRange="0"  transforms:maxRange="1048576"  gain="1" >
           <data-type:parameter data-type:name="SSC-A" />
         </transforms:linear>
         <transforms:log transforms:offset="1"  transforms:decades="6.0205999133" >
           <data-type:parameter data-type:name="BL1-A" />
         </transforms:log>
         <transforms:log transforms:offset="1"  transforms:decades="6.0205999133" >
           <data-type:parameter data-type:name="YL2-A" />
         </transforms:log>
         <transforms:log transforms:offset="1"  transforms:decades="6.0205999133" >
           <data-type:parameter data-type:name="YL1-A" />
         </transforms:log>
         <transforms:log transforms:offset="1"  transforms:decades="6.0205999133" >
           <data-type:parameter data-type:name="FSC-H" />
         </transforms:log>
         <transforms:log transforms:offset="1"  transforms:decades="6.0205999133" >
           <data-type:parameter data-type:name="SSC-H" />
         </transforms:log>
         <transforms:log transforms:offset="1"  transforms:decades="6.0205999133" >
           <data-type:parameter data-type:name="BL1-H" />
         </transforms:log>
         <transforms:log transforms:offset="1"  transforms:decades="6.0205999133" >
           <data-type:parameter data-type:name="YL2-H" />
         </transforms:log>
         <transforms:log transforms:offset="1"  transforms:decades="6.0205999133" >
           <data-type:parameter data-type:name="YL1-H" />
         </transforms:log>
         <transforms:linear transforms:minRange="0"  transforms:maxRange="1024"  gain="1" >
           <data-type:parameter data-type:name="FSC-W" />
         </transforms:linear>
         <transforms:linear transforms:minRange="0"  transforms:maxRange="1024"  gain="1" >
           <data-type:parameter data-type:name="SSC-W" />
         </transforms:linear>
         <transforms:log transforms:offset="1"  transforms:decades="3.0102999566" >
           <data-type:parameter data-type:name="BL1-W" />
         </transforms:log>
         <transforms:log transforms:offset="1"  transforms:decades="3.0102999566" >
           <data-type:parameter data-type:name="YL2-W" />
         </transforms:log>
         <transforms:log transforms:offset="1"  transforms:decades="3.0102999566" >
           <data-type:parameter data-type:name="YL1-W" />
         </transforms:log>
       </Transformations>
       <Keywords>
         <Keyword name="$ENDANALYSIS"  value="000000000000" />
         <Keyword name="$BEGINANALYSIS"  value="000000000000" />
         <Keyword name="$ENDSTEXT"  value="000000000000" />
         <Keyword name="$BEGINSTEXT"  value="000000000000" />
         <Keyword name="$NEXTDATA"  value="000000000000" />
         <Keyword name="$ENDDATA"  value="000001928191" />
         <Keyword name="$BEGINDATA"  value="000000008192" />
         <Keyword name="#WINEXT"  value="0" />
         <Keyword name="#WIDTHTHRESHOLD"  value="10000" />
         <Keyword name="#TR2"  value="OR_SSC,100" />
         <Keyword name="#TR1"  value="OR_FSC,1500" />
         <Keyword name="#PTRESULT"  value="Pass" />
         <Keyword name="#PTDATE"  value="07-May-2020" />
         <Keyword name="#P1Target"  value="NA" />
         <Keyword name="#P1Label"  value="NA" />
         <Keyword name="#LASERCONFIG"  value="BY" />
         <Keyword name="#LASER2DELAY"  value="365" />
         <Keyword name="#LASER2COLOR"  value="Yellow" />
         <Keyword name="#LASER2ASF"  value="1.05" />
         <Keyword name="#LASER1DELAY"  value="1100" />
         <Keyword name="#LASER1COLOR"  value="Blue" />
         <Keyword name="#LASER1ASF"  value="1.05" />
         <Keyword name="#FLOWRATE"  value="25" />
         <Keyword name="$WELLID"  value="C2" />
         <Keyword name="$VOL"  value="7000" />
         <Keyword name="$TIMESTEP"  value="0.001" />
         <Keyword name="$SRC"  value="NA" />
         <Keyword name="$SMNO"  value="Group" />
         <Keyword name="$PROJ"  value="Experiment" />
         <Keyword name="$PLATENAME"  value="Plate_2-3_Variants" />
         <Keyword name="$PLATEID"  value="NA" />
         <Keyword name="$OP"  value="Hung-Ju Chang" />
         <Keyword name="$LOST"  value="0" />
         <Keyword name="$ORIGINALITY"  value="Original" />
         <Keyword name="$INST"  value="NA" />
         <Keyword name="$FIL"  value="C2.fcs" />
         <Keyword name="$EXP"  value="NA" />
         <Keyword name="$ETIM"  value="17:18:07" />
         <Keyword name="$DATE"  value="07-May-2020" />
         <Keyword name="$CYTSN"  value="1AFC202500115" />
         <Keyword name="$COM"  value="NA" />
         <Keyword name="$CELLS"  value="NA" />
         <Keyword name="$BTIM"  value="17:17:51" />
         <Keyword name="$SPILLOVER"  value="9,BL1-A,YL2-A,YL1-A,BL1-H,YL2-H,YL1-H,BL1-W,YL2-W,YL1-W,1.000000,0.000000,0.000000,0.000000,0.000000,0.000000,0.000000,0.000000,0.000000,0.000000,1.000000,0.000000,0.000000,0.000000,0.000000,0.000000,0.000000,0.000000,0.000000,0.000000,1.000000,0.000000,0.000000,0.000000,0.000000,0.000000,0.000000,0.000000,0.000000,0.000000,1.000000,0.000000,0.000000,0.000000,0.000000,0.000000,0.000000,0.000000,0.000000,0.000000,1.000000,0.000000,0.000000,0.000000,0.000000,0.000000,0.000000,0.000000,0.000000,0.000000,1.000000,0.000000,0.000000,0.000000,0.000000,0.000000,0.000000,0.000000,0.000000,0.000000,1.000000,0.000000,0.000000,0.000000,0.000000,0.000000,0.000000,0.000000,0.000000,0.000000,1.000000,0.000000,0.000000,0.000000,0.000000,0.000000,0.000000,0.000000,0.000000,0.000000,1.000000" />
         <Keyword name="$SYS"  value="OPTIXE2 Microsoft Windows 7 Professional " />
         <Keyword name="$CYT"  value="4486518 Attune NxT Acoustic Focusing Cytometer (Lasers: BYXX)" />
         <Keyword name="$P16V"  value="450" />
         <Keyword name="$P16L"  value="561" />
         <Keyword name="$P16F"  value="585_16" />
         <Keyword name="$P16E"  value="0,0" />
         <Keyword name="$P16R"  value="1024" />
         <Keyword name="$P16B"  value="32" />
         <Keyword name="$P16S"  value="YL1-W" />
         <Keyword name="$P16N"  value="YL1-W" />
         <Keyword name="$P15V"  value="500" />
         <Keyword name="$P15L"  value="561" />
         <Keyword name="$P15F"  value="620_15" />
         <Keyword name="$P15E"  value="0,0" />
         <Keyword name="$P15R"  value="1024" />
         <Keyword name="$P15B"  value="32" />
         <Keyword name="$P15S"  value="YL2-W" />
         <Keyword name="$P15N"  value="YL2-W" />
         <Keyword name="$P14V"  value="440" />
         <Keyword name="$P14L"  value="488" />
         <Keyword name="$P14F"  value="530_30" />
         <Keyword name="$P14E"  value="0,0" />
         <Keyword name="$P14R"  value="1024" />
         <Keyword name="$P14B"  value="32" />
         <Keyword name="$P14S"  value="BL1-W" />
         <Keyword name="$P14N"  value="BL1-W" />
         <Keyword name="$P13V"  value="380" />
         <Keyword name="$P13L"  value="488" />
         <Keyword name="$P13F"  value="488_10" />
         <Keyword name="$P13E"  value="0,0" />
         <Keyword name="$P13R"  value="1024" />
         <Keyword name="$P13B"  value="32" />
         <Keyword name="$P13S"  value="SSC-W" />
         <Keyword name="$P13N"  value="SSC-W" />
         <Keyword name="$P12V"  value="200" />
         <Keyword name="$P12L"  value="488" />
         <Keyword name="$P12F"  value="NA" />
         <Keyword name="$P12E"  value="0,0" />
         <Keyword name="$P12R"  value="1024" />
         <Keyword name="$P12B"  value="32" />
         <Keyword name="$P12S"  value="FSC-W" />
         <Keyword name="$P12N"  value="FSC-W" />
         <Keyword name="$P11V"  value="450" />
         <Keyword name="$P11L"  value="561" />
         <Keyword name="$P11F"  value="585_16" />
         <Keyword name="$P11E"  value="0,0" />
         <Keyword name="$P11R"  value="1048576" />
         <Keyword name="$P11B"  value="32" />
         <Keyword name="$P11S"  value="YL1-H" />
         <Keyword name="$P11N"  value="YL1-H" />
         <Keyword name="$P10V"  value="500" />
         <Keyword name="$P10L"  value="561" />
         <Keyword name="$P10F"  value="620_15" />
         <Keyword name="$P10E"  value="0,0" />
         <Keyword name="$P10R"  value="1048576" />
         <Keyword name="$P10B"  value="32" />
         <Keyword name="$P10S"  value="YL2-H" />
         <Keyword name="$P10N"  value="YL2-H" />
         <Keyword name="$P9V"  value="440" />
         <Keyword name="$P9L"  value="488" />
         <Keyword name="$P9F"  value="530_30" />
         <Keyword name="$P9E"  value="0,0" />
         <Keyword name="$P9R"  value="1048576" />
         <Keyword name="$P9B"  value="32" />
         <Keyword name="$P9S"  value="BL1-H" />
         <Keyword name="$P9N"  value="BL1-H" />
         <Keyword name="$P8V"  value="380" />
         <Keyword name="$P8L"  value="488" />
         <Keyword name="$P8F"  value="488_10" />
         <Keyword name="$P8E"  value="0,0" />
         <Keyword name="$P8R"  value="1048576" />
         <Keyword name="$P8B"  value="32" />
         <Keyword name="$P8S"  value="SSC-H" />
         <Keyword name="$P8N"  value="SSC-H" />
         <Keyword name="$P7V"  value="200" />
         <Keyword name="$P7L"  value="488" />
         <Keyword name="$P7F"  value="NA" />
         <Keyword name="$P7E"  value="0,0" />
         <Keyword name="$P7R"  value="1048576" />
         <Keyword name="$P7B"  value="32" />
         <Keyword name="$P7S"  value="FSC-H" />
         <Keyword name="$P7N"  value="FSC-H" />
         <Keyword name="$P6V"  value="450" />
         <Keyword name="$P6L"  value="561" />
         <Keyword name="$P6F"  value="585_16" />
         <Keyword name="$P6E"  value="0,0" />
         <Keyword name="$P6R"  value="1048576" />
         <Keyword name="$P6B"  value="32" />
         <Keyword name="$P6S"  value="YL1-A" />
         <Keyword name="$P6N"  value="YL1-A" />
         <Keyword name="$P5V"  value="500" />
         <Keyword name="$P5L"  value="561" />
         <Keyword name="$P5F"  value="620_15" />
         <Keyword name="$P5E"  value="0,0" />
         <Keyword name="$P5R"  value="1048576" />
         <Keyword name="$P5B"  value="32" />
         <Keyword name="$P5S"  value="YL2-A" />
         <Keyword name="$P5N"  value="YL2-A" />
         <Keyword name="$P4V"  value="440" />
         <Keyword name="$P4L"  value="488" />
         <Keyword name="$P4F"  value="530_30" />
         <Keyword name="$P4E"  value="0,0" />
         <Keyword name="$P4R"  value="1048576" />
         <Keyword name="$P4B"  value="32" />
         <Keyword name="$P4S"  value="BL1-A" />
         <Keyword name="$P4N"  value="BL1-A" />
         <Keyword name="$P3V"  value="380" />
         <Keyword name="$P3L"  value="488" />
         <Keyword name="$P3F"  value="488_10" />
         <Keyword name="$P3E"  value="0,0" />
         <Keyword name="$P3R"  value="1048576" />
         <Keyword name="$P3B"  value="32" />
         <Keyword name="$P3S"  value="SSC-A" />
         <Keyword name="$P3N"  value="SSC-A" />
         <Keyword name="$P2V"  value="200" />
         <Keyword name="$P2L"  value="488" />
         <Keyword name="$P2F"  value="NA" />
         <Keyword name="$P2E"  value="0,0" />
         <Keyword name="$P2R"  value="1048576" />
         <Keyword name="$P2B"  value="32" />
         <Keyword name="$P2S"  value="FSC-A" />
         <Keyword name="$P2N"  value="FSC-A" />
         <Keyword name="$P1V"  value="NA" />
         <Keyword name="$P1L"  value="NA" />
         <Keyword name="$P1F"  value="NA" />
         <Keyword name="$P1E"  value="0,0" />
         <Keyword name="$P1R"  value="67108864" />
         <Keyword name="$P1B"  value="32" />
         <Keyword name="$P1S"  value="Time" />
         <Keyword name="$P1N"  value="Time" />
         <Keyword name="$BYTEORD"  value="1,2,3,4" />
         <Keyword name="$DATATYPE"  value="F" />
         <Keyword name="$MODE"  value="L" />
         <Keyword name="$TOT"  value="30000" />
         <Keyword name="$PAR"  value="16" />
         <Keyword name="FJ_FCS_VERSION"  value="3.1" />
       </Keywords>
       <SampleNode name="C2.fcs"  annotation=""  owningGroup=""  expanded="1"  sortPriority="10"  count="30000"  sampleID="26" >
         <Graph smoothing="0"  backColor="#ffffff"  foreColor="#000000"  type="Pseudocolor"  fast="1" >
           <Axis dimension="x"  name="FSC-A"  label=""  auto="auto" />
           <Axis dimension="y"  name="SSC-A"  label=""  auto="auto" />
           <GraphSettings level="5%"  smoothingHighResolution="1"  contourHighResolution="1"  histogramSmoothingCount="0"  graphResolution="256"  showOutliers="0"  drawLargeDots="0"  dotsToDraw="8000"  tint="le.chartfill.tinted.40"  lineWeight="le.lineweight.normal"  lineStyle="le.linestyle.solid" />
           <GraphEnvironment showGrid="0"  showAxes="tnlTNL"  showGates="1"  showFreqOnPlots="1"  showGateNameOnPlots="1"  showMedians="0"  showUncomped="0"  addEventParam="0"  lastYAxisName="" >
             <TextTraits font="SansSerif"  size="11"  name="Labels"  style="plain"  color="#000000"  background="#00ffffff"  just="left" />
             <TextTraits font="SansSerif"  size="11"  name="LayoutGates"  style="plain"  color="#000000"  background="#00ffffff"  just="left" />
             <TextTraits font="SansSerif"  size="9"  name="Numbers"  style="plain"  color="#000000"  background="#00ffffff"  just="left" />
             <TextTraits font="SansSerif"  size="9"  name="Legend"  style="plain"  color="#000000"  background="#00ffffff"  just="left" />
           </GraphEnvironment>
         </Graph>
         <Subpopulations>
           <Population name="E.coli"  annotation=""  owningGroup="All Samples"  expanded="1"  sortPriority="10"  count="27779" >
             <Graph smoothing="0"  backColor="#ffffff"  foreColor="#000000"  type="Pseudocolor"  fast="1" >
               <Axis dimension="x"  name="BL1-A"  label=""  auto="auto" />
               <Axis dimension="y"  name="YL2-A"  label=""  auto="auto" />
               <GraphSettings level="5%"  smoothingHighResolution="1"  contourHighResolution="1"  histogramSmoothingCount="0"  graphResolution="256"  showOutliers="0"  drawLargeDots="0"  dotsToDraw="8000"  tint="le.chartfill.tinted.40"  lineWeight="le.lineweight.normal"  lineStyle="le.linestyle.solid" />
               <GraphEnvironment showGrid="0"  showAxes="tnlTNL"  showGates="1"  showFreqOnPlots="1"  showGateNameOnPlots="1"  showMedians="0"  showUncomped="0"  addEventParam="0"  lastYAxisName="" >
                 <TextTraits font="SansSerif"  size="11"  name="Labels"  style="plain"  color="#000000"  background="#00ffffff"  just="left" />
                 <TextTraits font="SansSerif"  size="11"  name="LayoutGates"  style="plain"  color="#000000"  background="#00ffffff"  just="left" />
                 <TextTraits font="SansSerif"  size="9"  name="Numbers"  style="plain"  color="#000000"  background="#00ffffff"  just="left" />
                 <TextTraits font="SansSerif"  size="9"  name="Legend"  style="plain"  color="#000000"  background="#00ffffff"  just="left" />
                 <WindowPosition x="620"  y="23"  width="390"  height="520"  displayed="1"  panelState="---" />
               </GraphEnvironment>
             </Graph>
             <Gate gating:id="ID1774444584" >
               <gating:EllipsoidGate eventsInside="1"  annoOffsetX="0"  annoOffsetY="0"  tint="#000000"  isTinted="0"  lineWeight="Normal"  userDefined="1"  gating:distance="40.038515259058876" >
                 <gating:dimension>
                   <data-type:fcs-dimension data-type:name="FSC-H" />
                 </gating:dimension>
                 <gating:dimension>
                   <data-type:fcs-dimension data-type:name="SSC-H" />
                 </gating:dimension>
                 <gating:foci>
                   <gating:vertex>
                     <gating:coordinate data-type:value="139.4743021401" />
                     <gating:coordinate data-type:value="127.2410646238" />
                   </gating:vertex>
                   <gating:vertex>
                     <gating:coordinate data-type:value="144.5256978599" />
                     <gating:coordinate data-type:value="161.7589353762" />
                   </gating:vertex>
                 </gating:foci>
                 <gating:edge>
                   <gating:vertex>
                     <gating:coordinate data-type:value="139" />
                     <gating:coordinate data-type:value="124" />
                   </gating:vertex>
                   <gating:vertex>
                     <gating:coordinate data-type:value="145" />
                     <gating:coordinate data-type:value="165" />
                   </gating:vertex>
                   <gating:vertex>
                     <gating:coordinate data-type:value="153" />
                     <gating:coordinate data-type:value="142" />
                   </gating:vertex>
                   <gating:vertex>
                     <gating:coordinate data-type:value="131" />
                     <gating:coordinate data-type:value="146" />
                   </gating:vertex>
                 </gating:edge>
               </gating:EllipsoidGate>
             </Gate>
             <Subpopulations>
               <Population name="GFP"  annotation=""  owningGroup="All Samples"  expanded="1"  sortPriority="10"  count="27779" >
                 <Graph smoothing="1"  backColor="#ffffff"  foreColor="#000000"  type="Histogram"  fast="1" >
                   <Axis dimension="x"  name="YL2-A"  label=""  auto="auto" />
                   <Axis dimension="y"  name=""  label=""  auto="auto" />
                   <GraphSettings level="5%"  smoothingHighResolution="1"  contourHighResolution="1"  histogramSmoothingCount="0"  graphResolution="256"  showOutliers="0"  drawLargeDots="0"  dotsToDraw="8000"  tint="le.chartfill.tinted.40"  lineWeight="le.lineweight.normal"  lineStyle="le.linestyle.solid" />
                   <GraphEnvironment showGrid="0"  showAxes="tnlTNL"  showGates="1"  showFreqOnPlots="1"  showGateNameOnPlots="1"  showMedians="0"  showUncomped="0"  addEventParam="0"  lastYAxisName="" >
                     <TextTraits font="SansSerif"  size="11"  name="Labels"  style="plain"  color="#000000"  background="#00ffffff"  just="left" />
                     <TextTraits font="SansSerif"  size="11"  name="LayoutGates"  style="plain"  color="#000000"  background="#00ffffff"  just="left" />
                     <TextTraits font="SansSerif"  size="9"  name="Numbers"  style="plain"  color="#000000"  background="#00ffffff"  just="left" />
                     <TextTraits font="SansSerif"  size="9"  name="Legend"  style="plain"  color="#000000"  background="#00ffffff"  just="left" />
                     <WindowPosition x="620"  y="23"  width="390"  height="520"  displayed="1"  panelState="---" />
                   </GraphEnvironment>
                 </Graph>
                 <Gate gating:id="ID672088244"  gating:parent_id="ID1774444584" >
                   <gating:RectangleGate eventsInside="1"  annoOffsetX="0"  annoOffsetY="0"  tint="#000000"  isTinted="0"  lineWeight="Normal"  userDefined="1" >
                     <gating:dimension gating:min="9.897654030879586"  gating:max="1048576.0000000007"  yRatio="0.7669172932330828" >
                       <data-type:fcs-dimension data-type:name="BL1-H" />
                     </gating:dimension>
                   </gating:RectangleGate>
                 </Gate>
               </Population>
             </Subpopulations>
           </Population>
         </Subpopulations>
       </SampleNode>
     </Sample>
     <Sample>
       <DataSet uri="file:/Volumes/HungJu/20200507_CadC_TcpP%20titration%20curves/P2/Plate_2-3_Variants_Experiment_Group_D7.fcs"  sampleID="43" />
       <Transformations>
         <transforms:linear transforms:minRange="0"  transforms:maxRange="18"  gain="0.0010347206" >
           <data-type:parameter data-type:name="Time" />
         </transforms:linear>
         <transforms:linear transforms:minRange="0"  transforms:maxRange="1048576"  gain="1" >
           <data-type:parameter data-type:name="FSC-A" />
         </transforms:linear>
         <transforms:linear transforms:minRange="0"  transforms:maxRange="1048576"  gain="1" >
           <data-type:parameter data-type:name="SSC-A" />
         </transforms:linear>
         <transforms:log transforms:offset="1"  transforms:decades="6.0205999133" >
           <data-type:parameter data-type:name="BL1-A" />
         </transforms:log>
         <transforms:log transforms:offset="1"  transforms:decades="6.0205999133" >
           <data-type:parameter data-type:name="YL2-A" />
         </transforms:log>
         <transforms:log transforms:offset="1"  transforms:decades="6.0205999133" >
           <data-type:parameter data-type:name="YL1-A" />
         </transforms:log>
         <transforms:log transforms:offset="1"  transforms:decades="6.0205999133" >
           <data-type:parameter data-type:name="FSC-H" />
         </transforms:log>
         <transforms:log transforms:offset="1"  transforms:decades="6.0205999133" >
           <data-type:parameter data-type:name="SSC-H" />
         </transforms:log>
         <transforms:log transforms:offset="1"  transforms:decades="6.0205999133" >
           <data-type:parameter data-type:name="BL1-H" />
         </transforms:log>
         <transforms:log transforms:offset="1"  transforms:decades="6.0205999133" >
           <data-type:parameter data-type:name="YL2-H" />
         </transforms:log>
         <transforms:log transforms:offset="1"  transforms:decades="6.0205999133" >
           <data-type:parameter data-type:name="YL1-H" />
         </transforms:log>
         <transforms:linear transforms:minRange="0"  transforms:maxRange="1024"  gain="1" >
           <data-type:parameter data-type:name="FSC-W" />
         </transforms:linear>
         <transforms:linear transforms:minRange="0"  transforms:maxRange="1024"  gain="1" >
           <data-type:parameter data-type:name="SSC-W" />
         </transforms:linear>
         <transforms:log transforms:offset="1"  transforms:decades="3.0102999566" >
           <data-type:parameter data-type:name="BL1-W" />
         </transforms:log>
         <transforms:log transforms:offset="1"  transforms:decades="3.0102999566" >
           <data-type:parameter data-type:name="YL2-W" />
         </transforms:log>
         <transforms:log transforms:offset="1"  transforms:decades="3.0102999566" >
           <data-type:parameter data-type:name="YL1-W" />
         </transforms:log>
       </Transformations>
       <Keywords>
         <Keyword name="$ENDANALYSIS"  value="000000000000" />
         <Keyword name="$BEGINANALYSIS"  value="000000000000" />
         <Keyword name="$ENDSTEXT"  value="000000000000" />
         <Keyword name="$BEGINSTEXT"  value="000000000000" />
         <Keyword name="$NEXTDATA"  value="000000000000" />
         <Keyword name="$ENDDATA"  value="000001928191" />
         <Keyword name="$BEGINDATA"  value="000000008192" />
         <Keyword name="#WINEXT"  value="0" />
         <Keyword name="#WIDTHTHRESHOLD"  value="10000" />
         <Keyword name="#TR2"  value="OR_SSC,100" />
         <Keyword name="#TR1"  value="OR_FSC,1500" />
         <Keyword name="#PTRESULT"  value="Pass" />
         <Keyword name="#PTDATE"  value="07-May-2020" />
         <Keyword name="#P1Target"  value="NA" />
         <Keyword name="#P1Label"  value="NA" />
         <Keyword name="#LASERCONFIG"  value="BY" />
         <Keyword name="#LASER2DELAY"  value="365" />
         <Keyword name="#LASER2COLOR"  value="Yellow" />
         <Keyword name="#LASER2ASF"  value="1.05" />
         <Keyword name="#LASER1DELAY"  value="1100" />
         <Keyword name="#LASER1COLOR"  value="Blue" />
         <Keyword name="#LASER1ASF"  value="1.05" />
         <Keyword name="#FLOWRATE"  value="25" />
         <Keyword name="$WELLID"  value="D7" />
         <Keyword name="$VOL"  value="8000" />
         <Keyword name="$TIMESTEP"  value="0.001" />
         <Keyword name="$SRC"  value="NA" />
         <Keyword name="$SMNO"  value="Group" />
         <Keyword name="$PROJ"  value="Experiment" />
         <Keyword name="$PLATENAME"  value="Plate_2-3_Variants" />
         <Keyword name="$PLATEID"  value="NA" />
         <Keyword name="$OP"  value="Hung-Ju Chang" />
         <Keyword name="$LOST"  value="0" />
         <Keyword name="$ORIGINALITY"  value="Original" />
         <Keyword name="$INST"  value="NA" />
         <Keyword name="$FIL"  value="D7.fcs" />
         <Keyword name="$EXP"  value="NA" />
         <Keyword name="$ETIM"  value="17:30:31" />
         <Keyword name="$DATE"  value="07-May-2020" />
         <Keyword name="$CYTSN"  value="1AFC202500115" />
         <Keyword name="$COM"  value="NA" />
         <Keyword name="$CELLS"  value="NA" />
         <Keyword name="$BTIM"  value="17:30:13" />
         <Keyword name="$SPILLOVER"  value="9,BL1-A,YL2-A,YL1-A,BL1-H,YL2-H,YL1-H,BL1-W,YL2-W,YL1-W,1.000000,0.000000,0.000000,0.000000,0.000000,0.000000,0.000000,0.000000,0.000000,0.000000,1.000000,0.000000,0.000000,0.000000,0.000000,0.000000,0.000000,0.000000,0.000000,0.000000,1.000000,0.000000,0.000000,0.000000,0.000000,0.000000,0.000000,0.000000,0.000000,0.000000,1.000000,0.000000,0.000000,0.000000,0.000000,0.000000,0.000000,0.000000,0.000000,0.000000,1.000000,0.000000,0.000000,0.000000,0.000000,0.000000,0.000000,0.000000,0.000000,0.000000,1.000000,0.000000,0.000000,0.000000,0.000000,0.000000,0.000000,0.000000,0.000000,0.000000,1.000000,0.000000,0.000000,0.000000,0.000000,0.000000,0.000000,0.000000,0.000000,0.000000,1.000000,0.000000,0.000000,0.000000,0.000000,0.000000,0.000000,0.000000,0.000000,0.000000,1.000000" />
         <Keyword name="$SYS"  value="OPTIXE2 Microsoft Windows 7 Professional " />
         <Keyword name="$CYT"  value="4486518 Attune NxT Acoustic Focusing Cytometer (Lasers: BYXX)" />
         <Keyword name="$P16V"  value="450" />
         <Keyword name="$P16L"  value="561" />
         <Keyword name="$P16F"  value="585_16" />
         <Keyword name="$P16E"  value="0,0" />
         <Keyword name="$P16R"  value="1024" />
         <Keyword name="$P16B"  value="32" />
         <Keyword name="$P16S"  value="YL1-W" />
         <Keyword name="$P16N"  value="YL1-W" />
         <Keyword name="$P15V"  value="500" />
         <Keyword name="$P15L"  value="561" />
         <Keyword name="$P15F"  value="620_15" />
         <Keyword name="$P15E"  value="0,0" />
         <Keyword name="$P15R"  value="1024" />
         <Keyword name="$P15B"  value="32" />
         <Keyword name="$P15S"  value="YL2-W" />
         <Keyword name="$P15N"  value="YL2-W" />
         <Keyword name="$P14V"  value="440" />
         <Keyword name="$P14L"  value="488" />
         <Keyword name="$P14F"  value="530_30" />
         <Keyword name="$P14E"  value="0,0" />
         <Keyword name="$P14R"  value="1024" />
         <Keyword name="$P14B"  value="32" />
         <Keyword name="$P14S"  value="BL1-W" />
         <Keyword name="$P14N"  value="BL1-W" />
         <Keyword name="$P13V"  value="380" />
         <Keyword name="$P13L"  value="488" />
         <Keyword name="$P13F"  value="488_10" />
         <Keyword name="$P13E"  value="0,0" />
         <Keyword name="$P13R"  value="1024" />
         <Keyword name="$P13B"  value="32" />
         <Keyword name="$P13S"  value="SSC-W" />
         <Keyword name="$P13N"  value="SSC-W" />
         <Keyword name="$P12V"  value="200" />
         <Keyword name="$P12L"  value="488" />
         <Keyword name="$P12F"  value="NA" />
         <Keyword name="$P12E"  value="0,0" />
         <Keyword name="$P12R"  value="1024" />
         <Keyword name="$P12B"  value="32" />
         <Keyword name="$P12S"  value="FSC-W" />
         <Keyword name="$P12N"  value="FSC-W" />
         <Keyword name="$P11V"  value="450" />
         <Keyword name="$P11L"  value="561" />
         <Keyword name="$P11F"  value="585_16" />
         <Keyword name="$P11E"  value="0,0" />
         <Keyword name="$P11R"  value="1048576" />
         <Keyword name="$P11B"  value="32" />
         <Keyword name="$P11S"  value="YL1-H" />
         <Keyword name="$P11N"  value="YL1-H" />
         <Keyword name="$P10V"  value="500" />
         <Keyword name="$P10L"  value="561" />
         <Keyword name="$P10F"  value="620_15" />
         <Keyword name="$P10E"  value="0,0" />
         <Keyword name="$P10R"  value="1048576" />
         <Keyword name="$P10B"  value="32" />
         <Keyword name="$P10S"  value="YL2-H" />
         <Keyword name="$P10N"  value="YL2-H" />
         <Keyword name="$P9V"  value="440" />
         <Keyword name="$P9L"  value="488" />
         <Keyword name="$P9F"  value="530_30" />
         <Keyword name="$P9E"  value="0,0" />
         <Keyword name="$P9R"  value="1048576" />
         <Keyword name="$P9B"  value="32" />
         <Keyword name="$P9S"  value="BL1-H" />
         <Keyword name="$P9N"  value="BL1-H" />
         <Keyword name="$P8V"  value="380" />
         <Keyword name="$P8L"  value="488" />
         <Keyword name="$P8F"  value="488_10" />
         <Keyword name="$P8E"  value="0,0" />
         <Keyword name="$P8R"  value="1048576" />
         <Keyword name="$P8B"  value="32" />
         <Keyword name="$P8S"  value="SSC-H" />
         <Keyword name="$P8N"  value="SSC-H" />
         <Keyword name="$P7V"  value="200" />
         <Keyword name="$P7L"  value="488" />
         <Keyword name="$P7F"  value="NA" />
         <Keyword name="$P7E"  value="0,0" />
         <Keyword name="$P7R"  value="1048576" />
         <Keyword name="$P7B"  value="32" />
         <Keyword name="$P7S"  value="FSC-H" />
         <Keyword name="$P7N"  value="FSC-H" />
         <Keyword name="$P6V"  value="450" />
         <Keyword name="$P6L"  value="561" />
         <Keyword name="$P6F"  value="585_16" />
         <Keyword name="$P6E"  value="0,0" />
         <Keyword name="$P6R"  value="1048576" />
         <Keyword name="$P6B"  value="32" />
         <Keyword name="$P6S"  value="YL1-A" />
         <Keyword name="$P6N"  value="YL1-A" />
         <Keyword name="$P5V"  value="500" />
         <Keyword name="$P5L"  value="561" />
         <Keyword name="$P5F"  value="620_15" />
         <Keyword name="$P5E"  value="0,0" />
         <Keyword name="$P5R"  value="1048576" />
         <Keyword name="$P5B"  value="32" />
         <Keyword name="$P5S"  value="YL2-A" />
         <Keyword name="$P5N"  value="YL2-A" />
         <Keyword name="$P4V"  value="440" />
         <Keyword name="$P4L"  value="488" />
         <Keyword name="$P4F"  value="530_30" />
         <Keyword name="$P4E"  value="0,0" />
         <Keyword name="$P4R"  value="1048576" />
         <Keyword name="$P4B"  value="32" />
         <Keyword name="$P4S"  value="BL1-A" />
         <Keyword name="$P4N"  value="BL1-A" />
         <Keyword name="$P3V"  value="380" />
         <Keyword name="$P3L"  value="488" />
         <Keyword name="$P3F"  value="488_10" />
         <Keyword name="$P3E"  value="0,0" />
         <Keyword name="$P3R"  value="1048576" />
         <Keyword name="$P3B"  value="32" />
         <Keyword name="$P3S"  value="SSC-A" />
         <Keyword name="$P3N"  value="SSC-A" />
         <Keyword name="$P2V"  value="200" />
         <Keyword name="$P2L"  value="488" />
         <Keyword name="$P2F"  value="NA" />
         <Keyword name="$P2E"  value="0,0" />
         <Keyword name="$P2R"  value="1048576" />
         <Keyword name="$P2B"  value="32" />
         <Keyword name="$P2S"  value="FSC-A" />
         <Keyword name="$P2N"  value="FSC-A" />
         <Keyword name="$P1V"  value="NA" />
         <Keyword name="$P1L"  value="NA" />
         <Keyword name="$P1F"  value="NA" />
         <Keyword name="$P1E"  value="0,0" />
         <Keyword name="$P1R"  value="67108864" />
         <Keyword name="$P1B"  value="32" />
         <Keyword name="$P1S"  value="Time" />
         <Keyword name="$P1N"  value="Time" />
         <Keyword name="$BYTEORD"  value="1,2,3,4" />
         <Keyword name="$DATATYPE"  value="F" />
         <Keyword name="$MODE"  value="L" />
         <Keyword name="$TOT"  value="30000" />
         <Keyword name="$PAR"  value="16" />
         <Keyword name="FJ_FCS_VERSION"  value="3.1" />
       </Keywords>
       <SampleNode name="D7.fcs"  annotation=""  owningGroup=""  expanded="1"  sortPriority="10"  count="30000"  sampleID="43" >
         <Graph smoothing="0"  backColor="#ffffff"  foreColor="#000000"  type="Pseudocolor"  fast="1" >
           <Axis dimension="x"  name="FSC-A"  label=""  auto="auto" />
           <Axis dimension="y"  name="SSC-A"  label=""  auto="auto" />
           <GraphSettings level="5%"  smoothingHighResolution="1"  contourHighResolution="1"  histogramSmoothingCount="0"  graphResolution="256"  showOutliers="0"  drawLargeDots="0"  dotsToDraw="8000"  tint="le.chartfill.tinted.40"  lineWeight="le.lineweight.normal"  lineStyle="le.linestyle.solid" />
           <GraphEnvironment showGrid="0"  showAxes="tnlTNL"  showGates="1"  showFreqOnPlots="1"  showGateNameOnPlots="1"  showMedians="0"  showUncomped="0"  addEventParam="0"  lastYAxisName="" >
             <TextTraits font="SansSerif"  size="11"  name="Labels"  style="plain"  color="#000000"  background="#00ffffff"  just="left" />
             <TextTraits font="SansSerif"  size="11"  name="LayoutGates"  style="plain"  color="#000000"  background="#00ffffff"  just="left" />
             <TextTraits font="SansSerif"  size="9"  name="Numbers"  style="plain"  color="#000000"  background="#00ffffff"  just="left" />
             <TextTraits font="SansSerif"  size="9"  name="Legend"  style="plain"  color="#000000"  background="#00ffffff"  just="left" />
           </GraphEnvironment>
         </Graph>
         <Subpopulations>
           <Population name="E.coli"  annotation=""  owningGroup="All Samples"  expanded="1"  sortPriority="10"  count="28102" >
             <Graph smoothing="0"  backColor="#ffffff"  foreColor="#000000"  type="Pseudocolor"  fast="1" >
               <Axis dimension="x"  name="BL1-A"  label=""  auto="auto" />
               <Axis dimension="y"  name="YL2-A"  label=""  auto="auto" />
               <GraphSettings level="5%"  smoothingHighResolution="1"  contourHighResolution="1"  histogramSmoothingCount="0"  graphResolution="256"  showOutliers="0"  drawLargeDots="0"  dotsToDraw="8000"  tint="le.chartfill.tinted.40"  lineWeight="le.lineweight.normal"  lineStyle="le.linestyle.solid" />
               <GraphEnvironment showGrid="0"  showAxes="tnlTNL"  showGates="1"  showFreqOnPlots="1"  showGateNameOnPlots="1"  showMedians="0"  showUncomped="0"  addEventParam="0"  lastYAxisName="" >
                 <TextTraits font="SansSerif"  size="11"  name="Labels"  style="plain"  color="#000000"  background="#00ffffff"  just="left" />
                 <TextTraits font="SansSerif"  size="11"  name="LayoutGates"  style="plain"  color="#000000"  background="#00ffffff"  just="left" />
                 <TextTraits font="SansSerif"  size="9"  name="Numbers"  style="plain"  color="#000000"  background="#00ffffff"  just="left" />
                 <TextTraits font="SansSerif"  size="9"  name="Legend"  style="plain"  color="#000000"  background="#00ffffff"  just="left" />
                 <WindowPosition x="620"  y="23"  width="390"  height="520"  displayed="1"  panelState="---" />
               </GraphEnvironment>
             </Graph>
             <Gate gating:id="ID2038749367" >
               <gating:EllipsoidGate eventsInside="1"  annoOffsetX="0"  annoOffsetY="0"  tint="#000000"  isTinted="0"  lineWeight="Normal"  userDefined="1"  gating:distance="40.038515259058876" >
                 <gating:dimension>
                   <data-type:fcs-dimension data-type:name="FSC-H" />
                 </gating:dimension>
                 <gating:dimension>
                   <data-type:fcs-dimension data-type:name="SSC-H" />
                 </gating:dimension>
                 <gating:foci>
                   <gating:vertex>
                     <gating:coordinate data-type:value="139.4743021401" />
                     <gating:coordinate data-type:value="127.2410646238" />
                   </gating:vertex>
                   <gating:vertex>
                     <gating:coordinate data-type:value="144.5256978599" />
                     <gating:coordinate data-type:value="161.7589353762" />
                   </gating:vertex>
                 </gating:foci>
                 <gating:edge>
                   <gating:vertex>
                     <gating:coordinate data-type:value="139" />
                     <gating:coordinate data-type:value="124" />
                   </gating:vertex>
                   <gating:vertex>
                     <gating:coordinate data-type:value="145" />
                     <gating:coordinate data-type:value="165" />
                   </gating:vertex>
                   <gating:vertex>
                     <gating:coordinate data-type:value="153" />
                     <gating:coordinate data-type:value="142" />
                   </gating:vertex>
                   <gating:vertex>
                     <gating:coordinate data-type:value="131" />
                     <gating:coordinate data-type:value="146" />
                   </gating:vertex>
                 </gating:edge>
               </gating:EllipsoidGate>
             </Gate>
             <Subpopulations>
               <Population name="GFP"  annotation=""  owningGroup="All Samples"  expanded="1"  sortPriority="10"  count="28102" >
                 <Graph smoothing="1"  backColor="#ffffff"  foreColor="#000000"  type="Histogram"  fast="1" >
                   <Axis dimension="x"  name="YL2-A"  label=""  auto="auto" />
                   <Axis dimension="y"  name=""  label=""  auto="auto" />
                   <GraphSettings level="5%"  smoothingHighResolution="1"  contourHighResolution="1"  histogramSmoothingCount="0"  graphResolution="256"  showOutliers="0"  drawLargeDots="0"  dotsToDraw="8000"  tint="le.chartfill.tinted.40"  lineWeight="le.lineweight.normal"  lineStyle="le.linestyle.solid" />
                   <GraphEnvironment showGrid="0"  showAxes="tnlTNL"  showGates="1"  showFreqOnPlots="1"  showGateNameOnPlots="1"  showMedians="0"  showUncomped="0"  addEventParam="0"  lastYAxisName="" >
                     <TextTraits font="SansSerif"  size="11"  name="Labels"  style="plain"  color="#000000"  background="#00ffffff"  just="left" />
                     <TextTraits font="SansSerif"  size="11"  name="LayoutGates"  style="plain"  color="#000000"  background="#00ffffff"  just="left" />
                     <TextTraits font="SansSerif"  size="9"  name="Numbers"  style="plain"  color="#000000"  background="#00ffffff"  just="left" />
                     <TextTraits font="SansSerif"  size="9"  name="Legend"  style="plain"  color="#000000"  background="#00ffffff"  just="left" />
                     <WindowPosition x="620"  y="23"  width="390"  height="520"  displayed="1"  panelState="---" />
                   </GraphEnvironment>
                 </Graph>
                 <Gate gating:id="ID286471584"  gating:parent_id="ID2038749367" >
                   <gating:RectangleGate eventsInside="1"  annoOffsetX="0"  annoOffsetY="0"  tint="#000000"  isTinted="0"  lineWeight="Normal"  userDefined="1" >
                     <gating:dimension gating:min="9.897654030879586"  gating:max="1048576.0000000007"  yRatio="0.7669172932330828" >
                       <data-type:fcs-dimension data-type:name="BL1-H" />
                     </gating:dimension>
                   </gating:RectangleGate>
                 </Gate>
               </Population>
             </Subpopulations>
           </Population>
         </Subpopulations>
       </SampleNode>
     </Sample>
     <Sample>
       <DataSet uri="file:/Volumes/HungJu/20200507_CadC_TcpP%20titration%20curves/P2/Plate_2-3_Variants_Experiment_Group_B2.fcs"  sampleID="14" />
       <Transformations>
         <transforms:linear transforms:minRange="0"  transforms:maxRange="12"  gain="0.0010111223" >
           <data-type:parameter data-type:name="Time" />
         </transforms:linear>
         <transforms:linear transforms:minRange="0"  transforms:maxRange="1048576"  gain="1" >
           <data-type:parameter data-type:name="FSC-A" />
         </transforms:linear>
         <transforms:linear transforms:minRange="0"  transforms:maxRange="1048576"  gain="1" >
           <data-type:parameter data-type:name="SSC-A" />
         </transforms:linear>
         <transforms:log transforms:offset="1"  transforms:decades="6.0205999133" >
           <data-type:parameter data-type:name="BL1-A" />
         </transforms:log>
         <transforms:log transforms:offset="1"  transforms:decades="6.0205999133" >
           <data-type:parameter data-type:name="YL2-A" />
         </transforms:log>
         <transforms:log transforms:offset="1"  transforms:decades="6.0205999133" >
           <data-type:parameter data-type:name="YL1-A" />
         </transforms:log>
         <transforms:log transforms:offset="1"  transforms:decades="6.0205999133" >
           <data-type:parameter data-type:name="FSC-H" />
         </transforms:log>
         <transforms:log transforms:offset="1"  transforms:decades="6.0205999133" >
           <data-type:parameter data-type:name="SSC-H" />
         </transforms:log>
         <transforms:log transforms:offset="1"  transforms:decades="6.0205999133" >
           <data-type:parameter data-type:name="BL1-H" />
         </transforms:log>
         <transforms:log transforms:offset="1"  transforms:decades="6.0205999133" >
           <data-type:parameter data-type:name="YL2-H" />
         </transforms:log>
         <transforms:log transforms:offset="1"  transforms:decades="6.0205999133" >
           <data-type:parameter data-type:name="YL1-H" />
         </transforms:log>
         <transforms:linear transforms:minRange="0"  transforms:maxRange="1024"  gain="1" >
           <data-type:parameter data-type:name="FSC-W" />
         </transforms:linear>
         <transforms:linear transforms:minRange="0"  transforms:maxRange="1024"  gain="1" >
           <data-type:parameter data-type:name="SSC-W" />
         </transforms:linear>
         <transforms:log transforms:offset="1"  transforms:decades="3.0102999566" >
           <data-type:parameter data-type:name="BL1-W" />
         </transforms:log>
         <transforms:log transforms:offset="1"  transforms:decades="3.0102999566" >
           <data-type:parameter data-type:name="YL2-W" />
         </transforms:log>
         <transforms:log transforms:offset="1"  transforms:decades="3.0102999566" >
           <data-type:parameter data-type:name="YL1-W" />
         </transforms:log>
       </Transformations>
       <Keywords>
         <Keyword name="$ENDANALYSIS"  value="000000000000" />
         <Keyword name="$BEGINANALYSIS"  value="000000000000" />
         <Keyword name="$ENDSTEXT"  value="000000000000" />
         <Keyword name="$BEGINSTEXT"  value="000000000000" />
         <Keyword name="$NEXTDATA"  value="000000000000" />
         <Keyword name="$ENDDATA"  value="000001928191" />
         <Keyword name="$BEGINDATA"  value="000000008192" />
         <Keyword name="#WINEXT"  value="0" />
         <Keyword name="#WIDTHTHRESHOLD"  value="10000" />
         <Keyword name="#TR2"  value="OR_SSC,100" />
         <Keyword name="#TR1"  value="OR_FSC,1500" />
         <Keyword name="#PTRESULT"  value="Pass" />
         <Keyword name="#PTDATE"  value="07-May-2020" />
         <Keyword name="#P1Target"  value="NA" />
         <Keyword name="#P1Label"  value="NA" />
         <Keyword name="#LASERCONFIG"  value="BY" />
         <Keyword name="#LASER2DELAY"  value="365" />
         <Keyword name="#LASER2COLOR"  value="Yellow" />
         <Keyword name="#LASER2ASF"  value="1.05" />
         <Keyword name="#LASER1DELAY"  value="1100" />
         <Keyword name="#LASER1COLOR"  value="Blue" />
         <Keyword name="#LASER1ASF"  value="1.05" />
         <Keyword name="#FLOWRATE"  value="25" />
         <Keyword name="$WELLID"  value="B2" />
         <Keyword name="$VOL"  value="5000" />
         <Keyword name="$TIMESTEP"  value="0.001" />
         <Keyword name="$SRC"  value="NA" />
         <Keyword name="$SMNO"  value="Group" />
         <Keyword name="$PROJ"  value="Experiment" />
         <Keyword name="$PLATENAME"  value="Plate_2-3_Variants" />
         <Keyword name="$PLATEID"  value="NA" />
         <Keyword name="$OP"  value="Hung-Ju Chang" />
         <Keyword name="$LOST"  value="0" />
         <Keyword name="$ORIGINALITY"  value="Original" />
         <Keyword name="$INST"  value="NA" />
         <Keyword name="$FIL"  value="B2.fcs" />
         <Keyword name="$EXP"  value="NA" />
         <Keyword name="$ETIM"  value="17:08:59" />
         <Keyword name="$DATE"  value="07-May-2020" />
         <Keyword name="$CYTSN"  value="1AFC202500115" />
         <Keyword name="$COM"  value="NA" />
         <Keyword name="$CELLS"  value="NA" />
         <Keyword name="$BTIM"  value="17:08:47" />
         <Keyword name="$SPILLOVER"  value="9,BL1-A,YL2-A,YL1-A,BL1-H,YL2-H,YL1-H,BL1-W,YL2-W,YL1-W,1.000000,0.000000,0.000000,0.000000,0.000000,0.000000,0.000000,0.000000,0.000000,0.000000,1.000000,0.000000,0.000000,0.000000,0.000000,0.000000,0.000000,0.000000,0.000000,0.000000,1.000000,0.000000,0.000000,0.000000,0.000000,0.000000,0.000000,0.000000,0.000000,0.000000,1.000000,0.000000,0.000000,0.000000,0.000000,0.000000,0.000000,0.000000,0.000000,0.000000,1.000000,0.000000,0.000000,0.000000,0.000000,0.000000,0.000000,0.000000,0.000000,0.000000,1.000000,0.000000,0.000000,0.000000,0.000000,0.000000,0.000000,0.000000,0.000000,0.000000,1.000000,0.000000,0.000000,0.000000,0.000000,0.000000,0.000000,0.000000,0.000000,0.000000,1.000000,0.000000,0.000000,0.000000,0.000000,0.000000,0.000000,0.000000,0.000000,0.000000,1.000000" />
         <Keyword name="$SYS"  value="OPTIXE2 Microsoft Windows 7 Professional " />
         <Keyword name="$CYT"  value="4486518 Attune NxT Acoustic Focusing Cytometer (Lasers: BYXX)" />
         <Keyword name="$P16V"  value="450" />
         <Keyword name="$P16L"  value="561" />
         <Keyword name="$P16F"  value="585_16" />
         <Keyword name="$P16E"  value="0,0" />
         <Keyword name="$P16R"  value="1024" />
         <Keyword name="$P16B"  value="32" />
         <Keyword name="$P16S"  value="YL1-W" />
         <Keyword name="$P16N"  value="YL1-W" />
         <Keyword name="$P15V"  value="500" />
         <Keyword name="$P15L"  value="561" />
         <Keyword name="$P15F"  value="620_15" />
         <Keyword name="$P15E"  value="0,0" />
         <Keyword name="$P15R"  value="1024" />
         <Keyword name="$P15B"  value="32" />
         <Keyword name="$P15S"  value="YL2-W" />
         <Keyword name="$P15N"  value="YL2-W" />
         <Keyword name="$P14V"  value="440" />
         <Keyword name="$P14L"  value="488" />
         <Keyword name="$P14F"  value="530_30" />
         <Keyword name="$P14E"  value="0,0" />
         <Keyword name="$P14R"  value="1024" />
         <Keyword name="$P14B"  value="32" />
         <Keyword name="$P14S"  value="BL1-W" />
         <Keyword name="$P14N"  value="BL1-W" />
         <Keyword name="$P13V"  value="380" />
         <Keyword name="$P13L"  value="488" />
         <Keyword name="$P13F"  value="488_10" />
         <Keyword name="$P13E"  value="0,0" />
         <Keyword name="$P13R"  value="1024" />
         <Keyword name="$P13B"  value="32" />
         <Keyword name="$P13S"  value="SSC-W" />
         <Keyword name="$P13N"  value="SSC-W" />
         <Keyword name="$P12V"  value="200" />
         <Keyword name="$P12L"  value="488" />
         <Keyword name="$P12F"  value="NA" />
         <Keyword name="$P12E"  value="0,0" />
         <Keyword name="$P12R"  value="1024" />
         <Keyword name="$P12B"  value="32" />
         <Keyword name="$P12S"  value="FSC-W" />
         <Keyword name="$P12N"  value="FSC-W" />
         <Keyword name="$P11V"  value="450" />
         <Keyword name="$P11L"  value="561" />
         <Keyword name="$P11F"  value="585_16" />
         <Keyword name="$P11E"  value="0,0" />
         <Keyword name="$P11R"  value="1048576" />
         <Keyword name="$P11B"  value="32" />
         <Keyword name="$P11S"  value="YL1-H" />
         <Keyword name="$P11N"  value="YL1-H" />
         <Keyword name="$P10V"  value="500" />
         <Keyword name="$P10L"  value="561" />
         <Keyword name="$P10F"  value="620_15" />
         <Keyword name="$P10E"  value="0,0" />
         <Keyword name="$P10R"  value="1048576" />
         <Keyword name="$P10B"  value="32" />
         <Keyword name="$P10S"  value="YL2-H" />
         <Keyword name="$P10N"  value="YL2-H" />
         <Keyword name="$P9V"  value="440" />
         <Keyword name="$P9L"  value="488" />
         <Keyword name="$P9F"  value="530_30" />
         <Keyword name="$P9E"  value="0,0" />
         <Keyword name="$P9R"  value="1048576" />
         <Keyword name="$P9B"  value="32" />
         <Keyword name="$P9S"  value="BL1-H" />
         <Keyword name="$P9N"  value="BL1-H" />
         <Keyword name="$P8V"  value="380" />
         <Keyword name="$P8L"  value="488" />
         <Keyword name="$P8F"  value="488_10" />
         <Keyword name="$P8E"  value="0,0" />
         <Keyword name="$P8R"  value="1048576" />
         <Keyword name="$P8B"  value="32" />
         <Keyword name="$P8S"  value="SSC-H" />
         <Keyword name="$P8N"  value="SSC-H" />
         <Keyword name="$P7V"  value="200" />
         <Keyword name="$P7L"  value="488" />
         <Keyword name="$P7F"  value="NA" />
         <Keyword name="$P7E"  value="0,0" />
         <Keyword name="$P7R"  value="1048576" />
         <Keyword name="$P7B"  value="32" />
         <Keyword name="$P7S"  value="FSC-H" />
         <Keyword name="$P7N"  value="FSC-H" />
         <Keyword name="$P6V"  value="450" />
         <Keyword name="$P6L"  value="561" />
         <Keyword name="$P6F"  value="585_16" />
         <Keyword name="$P6E"  value="0,0" />
         <Keyword name="$P6R"  value="1048576" />
         <Keyword name="$P6B"  value="32" />
         <Keyword name="$P6S"  value="YL1-A" />
         <Keyword name="$P6N"  value="YL1-A" />
         <Keyword name="$P5V"  value="500" />
         <Keyword name="$P5L"  value="561" />
         <Keyword name="$P5F"  value="620_15" />
         <Keyword name="$P5E"  value="0,0" />
         <Keyword name="$P5R"  value="1048576" />
         <Keyword name="$P5B"  value="32" />
         <Keyword name="$P5S"  value="YL2-A" />
         <Keyword name="$P5N"  value="YL2-A" />
         <Keyword name="$P4V"  value="440" />
         <Keyword name="$P4L"  value="488" />
         <Keyword name="$P4F"  value="530_30" />
         <Keyword name="$P4E"  value="0,0" />
         <Keyword name="$P4R"  value="1048576" />
         <Keyword name="$P4B"  value="32" />
         <Keyword name="$P4S"  value="BL1-A" />
         <Keyword name="$P4N"  value="BL1-A" />
         <Keyword name="$P3V"  value="380" />
         <Keyword name="$P3L"  value="488" />
         <Keyword name="$P3F"  value="488_10" />
         <Keyword name="$P3E"  value="0,0" />
         <Keyword name="$P3R"  value="1048576" />
         <Keyword name="$P3B"  value="32" />
         <Keyword name="$P3S"  value="SSC-A" />
         <Keyword name="$P3N"  value="SSC-A" />
         <Keyword name="$P2V"  value="200" />
         <Keyword name="$P2L"  value="488" />
         <Keyword name="$P2F"  value="NA" />
         <Keyword name="$P2E"  value="0,0" />
         <Keyword name="$P2R"  value="1048576" />
         <Keyword name="$P2B"  value="32" />
         <Keyword name="$P2S"  value="FSC-A" />
         <Keyword name="$P2N"  value="FSC-A" />
         <Keyword name="$P1V"  value="NA" />
         <Keyword name="$P1L"  value="NA" />
         <Keyword name="$P1F"  value="NA" />
         <Keyword name="$P1E"  value="0,0" />
         <Keyword name="$P1R"  value="67108864" />
         <Keyword name="$P1B"  value="32" />
         <Keyword name="$P1S"  value="Time" />
         <Keyword name="$P1N"  value="Time" />
         <Keyword name="$BYTEORD"  value="1,2,3,4" />
         <Keyword name="$DATATYPE"  value="F" />
         <Keyword name="$MODE"  value="L" />
         <Keyword name="$TOT"  value="30000" />
         <Keyword name="$PAR"  value="16" />
         <Keyword name="FJ_FCS_VERSION"  value="3.1" />
       </Keywords>
       <SampleNode name="B2.fcs"  annotation=""  owningGroup=""  expanded="1"  sortPriority="10"  count="30000"  sampleID="14" >
         <Graph smoothing="0"  backColor="#ffffff"  foreColor="#000000"  type="Pseudocolor"  fast="1" >
           <Axis dimension="x"  name="FSC-A"  label=""  auto="auto" />
           <Axis dimension="y"  name="SSC-A"  label=""  auto="auto" />
           <GraphSettings level="5%"  smoothingHighResolution="1"  contourHighResolution="1"  histogramSmoothingCount="0"  graphResolution="256"  showOutliers="0"  drawLargeDots="0"  dotsToDraw="8000"  tint="le.chartfill.tinted.40"  lineWeight="le.lineweight.normal"  lineStyle="le.linestyle.solid" />
           <GraphEnvironment showGrid="0"  showAxes="tnlTNL"  showGates="1"  showFreqOnPlots="1"  showGateNameOnPlots="1"  showMedians="0"  showUncomped="0"  addEventParam="0"  lastYAxisName="" >
             <TextTraits font="SansSerif"  size="11"  name="Labels"  style="plain"  color="#000000"  background="#00ffffff"  just="left" />
             <TextTraits font="SansSerif"  size="11"  name="LayoutGates"  style="plain"  color="#000000"  background="#00ffffff"  just="left" />
             <TextTraits font="SansSerif"  size="9"  name="Numbers"  style="plain"  color="#000000"  background="#00ffffff"  just="left" />
             <TextTraits font="SansSerif"  size="9"  name="Legend"  style="plain"  color="#000000"  background="#00ffffff"  just="left" />
           </GraphEnvironment>
         </Graph>
         <Subpopulations>
           <Population name="E.coli"  annotation=""  owningGroup="All Samples"  expanded="1"  sortPriority="10"  count="27605" >
             <Graph smoothing="0"  backColor="#ffffff"  foreColor="#000000"  type="Pseudocolor"  fast="1" >
               <Axis dimension="x"  name="BL1-A"  label=""  auto="auto" />
               <Axis dimension="y"  name="YL2-A"  label=""  auto="auto" />
               <GraphSettings level="5%"  smoothingHighResolution="1"  contourHighResolution="1"  histogramSmoothingCount="0"  graphResolution="256"  showOutliers="0"  drawLargeDots="0"  dotsToDraw="8000"  tint="le.chartfill.tinted.40"  lineWeight="le.lineweight.normal"  lineStyle="le.linestyle.solid" />
               <GraphEnvironment showGrid="0"  showAxes="tnlTNL"  showGates="1"  showFreqOnPlots="1"  showGateNameOnPlots="1"  showMedians="0"  showUncomped="0"  addEventParam="0"  lastYAxisName="" >
                 <TextTraits font="SansSerif"  size="11"  name="Labels"  style="plain"  color="#000000"  background="#00ffffff"  just="left" />
                 <TextTraits font="SansSerif"  size="11"  name="LayoutGates"  style="plain"  color="#000000"  background="#00ffffff"  just="left" />
                 <TextTraits font="SansSerif"  size="9"  name="Numbers"  style="plain"  color="#000000"  background="#00ffffff"  just="left" />
                 <TextTraits font="SansSerif"  size="9"  name="Legend"  style="plain"  color="#000000"  background="#00ffffff"  just="left" />
                 <WindowPosition x="620"  y="23"  width="390"  height="520"  displayed="1"  panelState="---" />
               </GraphEnvironment>
             </Graph>
             <Gate gating:id="ID1934394149" >
               <gating:EllipsoidGate eventsInside="1"  annoOffsetX="0"  annoOffsetY="0"  tint="#000000"  isTinted="0"  lineWeight="Normal"  userDefined="1"  gating:distance="40.038515259058876" >
                 <gating:dimension>
                   <data-type:fcs-dimension data-type:name="FSC-H" />
                 </gating:dimension>
                 <gating:dimension>
                   <data-type:fcs-dimension data-type:name="SSC-H" />
                 </gating:dimension>
                 <gating:foci>
                   <gating:vertex>
                     <gating:coordinate data-type:value="139.4743021401" />
                     <gating:coordinate data-type:value="127.2410646238" />
                   </gating:vertex>
                   <gating:vertex>
                     <gating:coordinate data-type:value="144.5256978599" />
                     <gating:coordinate data-type:value="161.7589353762" />
                   </gating:vertex>
                 </gating:foci>
                 <gating:edge>
                   <gating:vertex>
                     <gating:coordinate data-type:value="139" />
                     <gating:coordinate data-type:value="124" />
                   </gating:vertex>
                   <gating:vertex>
                     <gating:coordinate data-type:value="145" />
                     <gating:coordinate data-type:value="165" />
                   </gating:vertex>
                   <gating:vertex>
                     <gating:coordinate data-type:value="153" />
                     <gating:coordinate data-type:value="142" />
                   </gating:vertex>
                   <gating:vertex>
                     <gating:coordinate data-type:value="131" />
                     <gating:coordinate data-type:value="146" />
                   </gating:vertex>
                 </gating:edge>
               </gating:EllipsoidGate>
             </Gate>
             <Subpopulations>
               <Population name="GFP"  annotation=""  owningGroup="All Samples"  expanded="1"  sortPriority="10"  count="27603" >
                 <Graph smoothing="1"  backColor="#ffffff"  foreColor="#000000"  type="Histogram"  fast="1" >
                   <Axis dimension="x"  name="YL2-A"  label=""  auto="auto" />
                   <Axis dimension="y"  name=""  label=""  auto="auto" />
                   <GraphSettings level="5%"  smoothingHighResolution="1"  contourHighResolution="1"  histogramSmoothingCount="0"  graphResolution="256"  showOutliers="0"  drawLargeDots="0"  dotsToDraw="8000"  tint="le.chartfill.tinted.40"  lineWeight="le.lineweight.normal"  lineStyle="le.linestyle.solid" />
                   <GraphEnvironment showGrid="0"  showAxes="tnlTNL"  showGates="1"  showFreqOnPlots="1"  showGateNameOnPlots="1"  showMedians="0"  showUncomped="0"  addEventParam="0"  lastYAxisName="" >
                     <TextTraits font="SansSerif"  size="11"  name="Labels"  style="plain"  color="#000000"  background="#00ffffff"  just="left" />
                     <TextTraits font="SansSerif"  size="11"  name="LayoutGates"  style="plain"  color="#000000"  background="#00ffffff"  just="left" />
                     <TextTraits font="SansSerif"  size="9"  name="Numbers"  style="plain"  color="#000000"  background="#00ffffff"  just="left" />
                     <TextTraits font="SansSerif"  size="9"  name="Legend"  style="plain"  color="#000000"  background="#00ffffff"  just="left" />
                     <WindowPosition x="620"  y="23"  width="390"  height="520"  displayed="1"  panelState="---" />
                   </GraphEnvironment>
                 </Graph>
                 <Gate gating:id="ID972026456"  gating:parent_id="ID1934394149" >
                   <gating:RectangleGate eventsInside="1"  annoOffsetX="0"  annoOffsetY="0"  tint="#000000"  isTinted="0"  lineWeight="Normal"  userDefined="1" >
                     <gating:dimension gating:min="9.897654030879586"  gating:max="1048576.0000000007"  yRatio="0.7669172932330828" >
                       <data-type:fcs-dimension data-type:name="BL1-H" />
                     </gating:dimension>
                   </gating:RectangleGate>
                 </Gate>
               </Population>
             </Subpopulations>
           </Population>
         </Subpopulations>
       </SampleNode>
     </Sample>
     <Sample>
       <DataSet uri="file:/Volumes/HungJu/20200507_CadC_TcpP%20titration%20curves/P2/Plate_2-3_Variants_Experiment_Group_F4.fcs"  sampleID="64" />
       <Transformations>
         <transforms:linear transforms:minRange="0"  transforms:maxRange="29"  gain="0.0010658238" >
           <data-type:parameter data-type:name="Time" />
         </transforms:linear>
         <transforms:linear transforms:minRange="0"  transforms:maxRange="1048576"  gain="1" >
           <data-type:parameter data-type:name="FSC-A" />
         </transforms:linear>
         <transforms:linear transforms:minRange="0"  transforms:maxRange="1048576"  gain="1" >
           <data-type:parameter data-type:name="SSC-A" />
         </transforms:linear>
         <transforms:log transforms:offset="1"  transforms:decades="6.0205999133" >
           <data-type:parameter data-type:name="BL1-A" />
         </transforms:log>
         <transforms:log transforms:offset="1"  transforms:decades="6.0205999133" >
           <data-type:parameter data-type:name="YL2-A" />
         </transforms:log>
         <transforms:log transforms:offset="1"  transforms:decades="6.0205999133" >
           <data-type:parameter data-type:name="YL1-A" />
         </transforms:log>
         <transforms:log transforms:offset="1"  transforms:decades="6.0205999133" >
           <data-type:parameter data-type:name="FSC-H" />
         </transforms:log>
         <transforms:log transforms:offset="1"  transforms:decades="6.0205999133" >
           <data-type:parameter data-type:name="SSC-H" />
         </transforms:log>
         <transforms:log transforms:offset="1"  transforms:decades="6.0205999133" >
           <data-type:parameter data-type:name="BL1-H" />
         </transforms:log>
         <transforms:log transforms:offset="1"  transforms:decades="6.0205999133" >
           <data-type:parameter data-type:name="YL2-H" />
         </transforms:log>
         <transforms:log transforms:offset="1"  transforms:decades="6.0205999133" >
           <data-type:parameter data-type:name="YL1-H" />
         </transforms:log>
         <transforms:linear transforms:minRange="0"  transforms:maxRange="1024"  gain="1" >
           <data-type:parameter data-type:name="FSC-W" />
         </transforms:linear>
         <transforms:linear transforms:minRange="0"  transforms:maxRange="1024"  gain="1" >
           <data-type:parameter data-type:name="SSC-W" />
         </transforms:linear>
         <transforms:log transforms:offset="1"  transforms:decades="3.0102999566" >
           <data-type:parameter data-type:name="BL1-W" />
         </transforms:log>
         <transforms:log transforms:offset="1"  transforms:decades="3.0102999566" >
           <data-type:parameter data-type:name="YL2-W" />
         </transforms:log>
         <transforms:log transforms:offset="1"  transforms:decades="3.0102999566" >
           <data-type:parameter data-type:name="YL1-W" />
         </transforms:log>
       </Transformations>
       <Keywords>
         <Keyword name="$ENDANALYSIS"  value="000000000000" />
         <Keyword name="$BEGINANALYSIS"  value="000000000000" />
         <Keyword name="$ENDSTEXT"  value="000000000000" />
         <Keyword name="$BEGINSTEXT"  value="000000000000" />
         <Keyword name="$NEXTDATA"  value="000000000000" />
         <Keyword name="$ENDDATA"  value="000001928191" />
         <Keyword name="$BEGINDATA"  value="000000008192" />
         <Keyword name="#WINEXT"  value="0" />
         <Keyword name="#WIDTHTHRESHOLD"  value="10000" />
         <Keyword name="#TR2"  value="OR_SSC,100" />
         <Keyword name="#TR1"  value="OR_FSC,1500" />
         <Keyword name="#PTRESULT"  value="Pass" />
         <Keyword name="#PTDATE"  value="07-May-2020" />
         <Keyword name="#P1Target"  value="NA" />
         <Keyword name="#P1Label"  value="NA" />
         <Keyword name="#LASERCONFIG"  value="BY" />
         <Keyword name="#LASER2DELAY"  value="365" />
         <Keyword name="#LASER2COLOR"  value="Yellow" />
         <Keyword name="#LASER2ASF"  value="1.05" />
         <Keyword name="#LASER1DELAY"  value="1100" />
         <Keyword name="#LASER1COLOR"  value="Blue" />
         <Keyword name="#LASER1ASF"  value="1.05" />
         <Keyword name="#FLOWRATE"  value="25" />
         <Keyword name="$WELLID"  value="F4" />
         <Keyword name="$VOL"  value="12000" />
         <Keyword name="$TIMESTEP"  value="0.001" />
         <Keyword name="$SRC"  value="NA" />
         <Keyword name="$SMNO"  value="Group" />
         <Keyword name="$PROJ"  value="Experiment" />
         <Keyword name="$PLATENAME"  value="Plate_2-3_Variants" />
         <Keyword name="$PLATEID"  value="NA" />
         <Keyword name="$OP"  value="Hung-Ju Chang" />
         <Keyword name="$LOST"  value="0" />
         <Keyword name="$ORIGINALITY"  value="Original" />
         <Keyword name="$INST"  value="NA" />
         <Keyword name="$FIL"  value="F4.fcs" />
         <Keyword name="$EXP"  value="NA" />
         <Keyword name="$ETIM"  value="17:47:23" />
         <Keyword name="$DATE"  value="07-May-2020" />
         <Keyword name="$CYTSN"  value="1AFC202500115" />
         <Keyword name="$COM"  value="NA" />
         <Keyword name="$CELLS"  value="NA" />
         <Keyword name="$BTIM"  value="17:46:54" />
         <Keyword name="$SPILLOVER"  value="9,BL1-A,YL2-A,YL1-A,BL1-H,YL2-H,YL1-H,BL1-W,YL2-W,YL1-W,1.000000,0.000000,0.000000,0.000000,0.000000,0.000000,0.000000,0.000000,0.000000,0.000000,1.000000,0.000000,0.000000,0.000000,0.000000,0.000000,0.000000,0.000000,0.000000,0.000000,1.000000,0.000000,0.000000,0.000000,0.000000,0.000000,0.000000,0.000000,0.000000,0.000000,1.000000,0.000000,0.000000,0.000000,0.000000,0.000000,0.000000,0.000000,0.000000,0.000000,1.000000,0.000000,0.000000,0.000000,0.000000,0.000000,0.000000,0.000000,0.000000,0.000000,1.000000,0.000000,0.000000,0.000000,0.000000,0.000000,0.000000,0.000000,0.000000,0.000000,1.000000,0.000000,0.000000,0.000000,0.000000,0.000000,0.000000,0.000000,0.000000,0.000000,1.000000,0.000000,0.000000,0.000000,0.000000,0.000000,0.000000,0.000000,0.000000,0.000000,1.000000" />
         <Keyword name="$SYS"  value="OPTIXE2 Microsoft Windows 7 Professional " />
         <Keyword name="$CYT"  value="4486518 Attune NxT Acoustic Focusing Cytometer (Lasers: BYXX)" />
         <Keyword name="$P16V"  value="450" />
         <Keyword name="$P16L"  value="561" />
         <Keyword name="$P16F"  value="585_16" />
         <Keyword name="$P16E"  value="0,0" />
         <Keyword name="$P16R"  value="1024" />
         <Keyword name="$P16B"  value="32" />
         <Keyword name="$P16S"  value="YL1-W" />
         <Keyword name="$P16N"  value="YL1-W" />
         <Keyword name="$P15V"  value="500" />
         <Keyword name="$P15L"  value="561" />
         <Keyword name="$P15F"  value="620_15" />
         <Keyword name="$P15E"  value="0,0" />
         <Keyword name="$P15R"  value="1024" />
         <Keyword name="$P15B"  value="32" />
         <Keyword name="$P15S"  value="YL2-W" />
         <Keyword name="$P15N"  value="YL2-W" />
         <Keyword name="$P14V"  value="440" />
         <Keyword name="$P14L"  value="488" />
         <Keyword name="$P14F"  value="530_30" />
         <Keyword name="$P14E"  value="0,0" />
         <Keyword name="$P14R"  value="1024" />
         <Keyword name="$P14B"  value="32" />
         <Keyword name="$P14S"  value="BL1-W" />
         <Keyword name="$P14N"  value="BL1-W" />
         <Keyword name="$P13V"  value="380" />
         <Keyword name="$P13L"  value="488" />
         <Keyword name="$P13F"  value="488_10" />
         <Keyword name="$P13E"  value="0,0" />
         <Keyword name="$P13R"  value="1024" />
         <Keyword name="$P13B"  value="32" />
         <Keyword name="$P13S"  value="SSC-W" />
         <Keyword name="$P13N"  value="SSC-W" />
         <Keyword name="$P12V"  value="200" />
         <Keyword name="$P12L"  value="488" />
         <Keyword name="$P12F"  value="NA" />
         <Keyword name="$P12E"  value="0,0" />
         <Keyword name="$P12R"  value="1024" />
         <Keyword name="$P12B"  value="32" />
         <Keyword name="$P12S"  value="FSC-W" />
         <Keyword name="$P12N"  value="FSC-W" />
         <Keyword name="$P11V"  value="450" />
         <Keyword name="$P11L"  value="561" />
         <Keyword name="$P11F"  value="585_16" />
         <Keyword name="$P11E"  value="0,0" />
         <Keyword name="$P11R"  value="1048576" />
         <Keyword name="$P11B"  value="32" />
         <Keyword name="$P11S"  value="YL1-H" />
         <Keyword name="$P11N"  value="YL1-H" />
         <Keyword name="$P10V"  value="500" />
         <Keyword name="$P10L"  value="561" />
         <Keyword name="$P10F"  value="620_15" />
         <Keyword name="$P10E"  value="0,0" />
         <Keyword name="$P10R"  value="1048576" />
         <Keyword name="$P10B"  value="32" />
         <Keyword name="$P10S"  value="YL2-H" />
         <Keyword name="$P10N"  value="YL2-H" />
         <Keyword name="$P9V"  value="440" />
         <Keyword name="$P9L"  value="488" />
         <Keyword name="$P9F"  value="530_30" />
         <Keyword name="$P9E"  value="0,0" />
         <Keyword name="$P9R"  value="1048576" />
         <Keyword name="$P9B"  value="32" />
         <Keyword name="$P9S"  value="BL1-H" />
         <Keyword name="$P9N"  value="BL1-H" />
         <Keyword name="$P8V"  value="380" />
         <Keyword name="$P8L"  value="488" />
         <Keyword name="$P8F"  value="488_10" />
         <Keyword name="$P8E"  value="0,0" />
         <Keyword name="$P8R"  value="1048576" />
         <Keyword name="$P8B"  value="32" />
         <Keyword name="$P8S"  value="SSC-H" />
         <Keyword name="$P8N"  value="SSC-H" />
         <Keyword name="$P7V"  value="200" />
         <Keyword name="$P7L"  value="488" />
         <Keyword name="$P7F"  value="NA" />
         <Keyword name="$P7E"  value="0,0" />
         <Keyword name="$P7R"  value="1048576" />
         <Keyword name="$P7B"  value="32" />
         <Keyword name="$P7S"  value="FSC-H" />
         <Keyword name="$P7N"  value="FSC-H" />
         <Keyword name="$P6V"  value="450" />
         <Keyword name="$P6L"  value="561" />
         <Keyword name="$P6F"  value="585_16" />
         <Keyword name="$P6E"  value="0,0" />
         <Keyword name="$P6R"  value="1048576" />
         <Keyword name="$P6B"  value="32" />
         <Keyword name="$P6S"  value="YL1-A" />
         <Keyword name="$P6N"  value="YL1-A" />
         <Keyword name="$P5V"  value="500" />
         <Keyword name="$P5L"  value="561" />
         <Keyword name="$P5F"  value="620_15" />
         <Keyword name="$P5E"  value="0,0" />
         <Keyword name="$P5R"  value="1048576" />
         <Keyword name="$P5B"  value="32" />
         <Keyword name="$P5S"  value="YL2-A" />
         <Keyword name="$P5N"  value="YL2-A" />
         <Keyword name="$P4V"  value="440" />
         <Keyword name="$P4L"  value="488" />
         <Keyword name="$P4F"  value="530_30" />
         <Keyword name="$P4E"  value="0,0" />
         <Keyword name="$P4R"  value="1048576" />
         <Keyword name="$P4B"  value="32" />
         <Keyword name="$P4S"  value="BL1-A" />
         <Keyword name="$P4N"  value="BL1-A" />
         <Keyword name="$P3V"  value="380" />
         <Keyword name="$P3L"  value="488" />
         <Keyword name="$P3F"  value="488_10" />
         <Keyword name="$P3E"  value="0,0" />
         <Keyword name="$P3R"  value="1048576" />
         <Keyword name="$P3B"  value="32" />
         <Keyword name="$P3S"  value="SSC-A" />
         <Keyword name="$P3N"  value="SSC-A" />
         <Keyword name="$P2V"  value="200" />
         <Keyword name="$P2L"  value="488" />
         <Keyword name="$P2F"  value="NA" />
         <Keyword name="$P2E"  value="0,0" />
         <Keyword name="$P2R"  value="1048576" />
         <Keyword name="$P2B"  value="32" />
         <Keyword name="$P2S"  value="FSC-A" />
         <Keyword name="$P2N"  value="FSC-A" />
         <Keyword name="$P1V"  value="NA" />
         <Keyword name="$P1L"  value="NA" />
         <Keyword name="$P1F"  value="NA" />
         <Keyword name="$P1E"  value="0,0" />
         <Keyword name="$P1R"  value="67108864" />
         <Keyword name="$P1B"  value="32" />
         <Keyword name="$P1S"  value="Time" />
         <Keyword name="$P1N"  value="Time" />
         <Keyword name="$BYTEORD"  value="1,2,3,4" />
         <Keyword name="$DATATYPE"  value="F" />
         <Keyword name="$MODE"  value="L" />
         <Keyword name="$TOT"  value="30000" />
         <Keyword name="$PAR"  value="16" />
         <Keyword name="FJ_FCS_VERSION"  value="3.1" />
       </Keywords>
       <SampleNode name="F4.fcs"  annotation=""  owningGroup=""  expanded="1"  sortPriority="10"  count="30000"  sampleID="64" >
         <Graph smoothing="0"  backColor="#ffffff"  foreColor="#000000"  type="Pseudocolor"  fast="1" >
           <Axis dimension="x"  name="FSC-A"  label=""  auto="auto" />
           <Axis dimension="y"  name="SSC-A"  label=""  auto="auto" />
           <GraphSettings level="5%"  smoothingHighResolution="1"  contourHighResolution="1"  histogramSmoothingCount="0"  graphResolution="256"  showOutliers="0"  drawLargeDots="0"  dotsToDraw="8000"  tint="le.chartfill.tinted.40"  lineWeight="le.lineweight.normal"  lineStyle="le.linestyle.solid" />
           <GraphEnvironment showGrid="0"  showAxes="tnlTNL"  showGates="1"  showFreqOnPlots="1"  showGateNameOnPlots="1"  showMedians="0"  showUncomped="0"  addEventParam="0"  lastYAxisName="" >
             <TextTraits font="SansSerif"  size="11"  name="Labels"  style="plain"  color="#000000"  background="#00ffffff"  just="left" />
             <TextTraits font="SansSerif"  size="11"  name="LayoutGates"  style="plain"  color="#000000"  background="#00ffffff"  just="left" />
             <TextTraits font="SansSerif"  size="9"  name="Numbers"  style="plain"  color="#000000"  background="#00ffffff"  just="left" />
             <TextTraits font="SansSerif"  size="9"  name="Legend"  style="plain"  color="#000000"  background="#00ffffff"  just="left" />
           </GraphEnvironment>
         </Graph>
         <Subpopulations>
           <Population name="E.coli"  annotation=""  owningGroup="All Samples"  expanded="1"  sortPriority="10"  count="28083" >
             <Graph smoothing="0"  backColor="#ffffff"  foreColor="#000000"  type="Pseudocolor"  fast="1" >
               <Axis dimension="x"  name="BL1-A"  label=""  auto="auto" />
               <Axis dimension="y"  name="YL2-A"  label=""  auto="auto" />
               <GraphSettings level="5%"  smoothingHighResolution="1"  contourHighResolution="1"  histogramSmoothingCount="0"  graphResolution="256"  showOutliers="0"  drawLargeDots="0"  dotsToDraw="8000"  tint="le.chartfill.tinted.40"  lineWeight="le.lineweight.normal"  lineStyle="le.linestyle.solid" />
               <GraphEnvironment showGrid="0"  showAxes="tnlTNL"  showGates="1"  showFreqOnPlots="1"  showGateNameOnPlots="1"  showMedians="0"  showUncomped="0"  addEventParam="0"  lastYAxisName="" >
                 <TextTraits font="SansSerif"  size="11"  name="Labels"  style="plain"  color="#000000"  background="#00ffffff"  just="left" />
                 <TextTraits font="SansSerif"  size="11"  name="LayoutGates"  style="plain"  color="#000000"  background="#00ffffff"  just="left" />
                 <TextTraits font="SansSerif"  size="9"  name="Numbers"  style="plain"  color="#000000"  background="#00ffffff"  just="left" />
                 <TextTraits font="SansSerif"  size="9"  name="Legend"  style="plain"  color="#000000"  background="#00ffffff"  just="left" />
                 <WindowPosition x="620"  y="23"  width="390"  height="520"  displayed="1"  panelState="---" />
               </GraphEnvironment>
             </Graph>
             <Gate gating:id="ID69575714" >
               <gating:EllipsoidGate eventsInside="1"  annoOffsetX="0"  annoOffsetY="0"  tint="#000000"  isTinted="0"  lineWeight="Normal"  userDefined="1"  gating:distance="40.038515259058876" >
                 <gating:dimension>
                   <data-type:fcs-dimension data-type:name="FSC-H" />
                 </gating:dimension>
                 <gating:dimension>
                   <data-type:fcs-dimension data-type:name="SSC-H" />
                 </gating:dimension>
                 <gating:foci>
                   <gating:vertex>
                     <gating:coordinate data-type:value="139.4743021401" />
                     <gating:coordinate data-type:value="127.2410646238" />
                   </gating:vertex>
                   <gating:vertex>
                     <gating:coordinate data-type:value="144.5256978599" />
                     <gating:coordinate data-type:value="161.7589353762" />
                   </gating:vertex>
                 </gating:foci>
                 <gating:edge>
                   <gating:vertex>
                     <gating:coordinate data-type:value="139" />
                     <gating:coordinate data-type:value="124" />
                   </gating:vertex>
                   <gating:vertex>
                     <gating:coordinate data-type:value="145" />
                     <gating:coordinate data-type:value="165" />
                   </gating:vertex>
                   <gating:vertex>
                     <gating:coordinate data-type:value="153" />
                     <gating:coordinate data-type:value="142" />
                   </gating:vertex>
                   <gating:vertex>
                     <gating:coordinate data-type:value="131" />
                     <gating:coordinate data-type:value="146" />
                   </gating:vertex>
                 </gating:edge>
               </gating:EllipsoidGate>
             </Gate>
             <Subpopulations>
               <Population name="GFP"  annotation=""  owningGroup="All Samples"  expanded="1"  sortPriority="10"  count="28083" >
                 <Graph smoothing="1"  backColor="#ffffff"  foreColor="#000000"  type="Histogram"  fast="1" >
                   <Axis dimension="x"  name="YL2-A"  label=""  auto="auto" />
                   <Axis dimension="y"  name=""  label=""  auto="auto" />
                   <GraphSettings level="5%"  smoothingHighResolution="1"  contourHighResolution="1"  histogramSmoothingCount="0"  graphResolution="256"  showOutliers="0"  drawLargeDots="0"  dotsToDraw="8000"  tint="le.chartfill.tinted.40"  lineWeight="le.lineweight.normal"  lineStyle="le.linestyle.solid" />
                   <GraphEnvironment showGrid="0"  showAxes="tnlTNL"  showGates="1"  showFreqOnPlots="1"  showGateNameOnPlots="1"  showMedians="0"  showUncomped="0"  addEventParam="0"  lastYAxisName="" >
                     <TextTraits font="SansSerif"  size="11"  name="Labels"  style="plain"  color="#000000"  background="#00ffffff"  just="left" />
                     <TextTraits font="SansSerif"  size="11"  name="LayoutGates"  style="plain"  color="#000000"  background="#00ffffff"  just="left" />
                     <TextTraits font="SansSerif"  size="9"  name="Numbers"  style="plain"  color="#000000"  background="#00ffffff"  just="left" />
                     <TextTraits font="SansSerif"  size="9"  name="Legend"  style="plain"  color="#000000"  background="#00ffffff"  just="left" />
                     <WindowPosition x="620"  y="23"  width="390"  height="520"  displayed="1"  panelState="---" />
                   </GraphEnvironment>
                 </Graph>
                 <Gate gating:id="ID1704929109"  gating:parent_id="ID69575714" >
                   <gating:RectangleGate eventsInside="1"  annoOffsetX="0"  annoOffsetY="0"  tint="#000000"  isTinted="0"  lineWeight="Normal"  userDefined="1" >
                     <gating:dimension gating:min="9.897654030879586"  gating:max="1048576.0000000007"  yRatio="0.7669172932330828" >
                       <data-type:fcs-dimension data-type:name="BL1-H" />
                     </gating:dimension>
                   </gating:RectangleGate>
                 </Gate>
               </Population>
             </Subpopulations>
           </Population>
         </Subpopulations>
       </SampleNode>
     </Sample>
     <Sample>
       <DataSet uri="file:/Volumes/HungJu/20200507_CadC_TcpP%20titration%20curves/P2/Plate_2-3_Variants_Experiment_Group_B7.fcs"  sampleID="19" />
       <Transformations>
         <transforms:linear transforms:minRange="0"  transforms:maxRange="16"  gain="0.0010799136" >
           <data-type:parameter data-type:name="Time" />
         </transforms:linear>
         <transforms:linear transforms:minRange="0"  transforms:maxRange="1048576"  gain="1" >
           <data-type:parameter data-type:name="FSC-A" />
         </transforms:linear>
         <transforms:linear transforms:minRange="0"  transforms:maxRange="1048576"  gain="1" >
           <data-type:parameter data-type:name="SSC-A" />
         </transforms:linear>
         <transforms:log transforms:offset="1"  transforms:decades="6.0205999133" >
           <data-type:parameter data-type:name="BL1-A" />
         </transforms:log>
         <transforms:log transforms:offset="1"  transforms:decades="6.0205999133" >
           <data-type:parameter data-type:name="YL2-A" />
         </transforms:log>
         <transforms:log transforms:offset="1"  transforms:decades="6.0205999133" >
           <data-type:parameter data-type:name="YL1-A" />
         </transforms:log>
         <transforms:log transforms:offset="1"  transforms:decades="6.0205999133" >
           <data-type:parameter data-type:name="FSC-H" />
         </transforms:log>
         <transforms:log transforms:offset="1"  transforms:decades="6.0205999133" >
           <data-type:parameter data-type:name="SSC-H" />
         </transforms:log>
         <transforms:log transforms:offset="1"  transforms:decades="6.0205999133" >
           <data-type:parameter data-type:name="BL1-H" />
         </transforms:log>
         <transforms:log transforms:offset="1"  transforms:decades="6.0205999133" >
           <data-type:parameter data-type:name="YL2-H" />
         </transforms:log>
         <transforms:log transforms:offset="1"  transforms:decades="6.0205999133" >
           <data-type:parameter data-type:name="YL1-H" />
         </transforms:log>
         <transforms:linear transforms:minRange="0"  transforms:maxRange="1024"  gain="1" >
           <data-type:parameter data-type:name="FSC-W" />
         </transforms:linear>
         <transforms:linear transforms:minRange="0"  transforms:maxRange="1024"  gain="1" >
           <data-type:parameter data-type:name="SSC-W" />
         </transforms:linear>
         <transforms:log transforms:offset="1"  transforms:decades="3.0102999566" >
           <data-type:parameter data-type:name="BL1-W" />
         </transforms:log>
         <transforms:log transforms:offset="1"  transforms:decades="3.0102999566" >
           <data-type:parameter data-type:name="YL2-W" />
         </transforms:log>
         <transforms:log transforms:offset="1"  transforms:decades="3.0102999566" >
           <data-type:parameter data-type:name="YL1-W" />
         </transforms:log>
       </Transformations>
       <Keywords>
         <Keyword name="$ENDANALYSIS"  value="000000000000" />
         <Keyword name="$BEGINANALYSIS"  value="000000000000" />
         <Keyword name="$ENDSTEXT"  value="000000000000" />
         <Keyword name="$BEGINSTEXT"  value="000000000000" />
         <Keyword name="$NEXTDATA"  value="000000000000" />
         <Keyword name="$ENDDATA"  value="000001928191" />
         <Keyword name="$BEGINDATA"  value="000000008192" />
         <Keyword name="#WINEXT"  value="0" />
         <Keyword name="#WIDTHTHRESHOLD"  value="10000" />
         <Keyword name="#TR2"  value="OR_SSC,100" />
         <Keyword name="#TR1"  value="OR_FSC,1500" />
         <Keyword name="#PTRESULT"  value="Pass" />
         <Keyword name="#PTDATE"  value="07-May-2020" />
         <Keyword name="#P1Target"  value="NA" />
         <Keyword name="#P1Label"  value="NA" />
         <Keyword name="#LASERCONFIG"  value="BY" />
         <Keyword name="#LASER2DELAY"  value="365" />
         <Keyword name="#LASER2COLOR"  value="Yellow" />
         <Keyword name="#LASER2ASF"  value="1.05" />
         <Keyword name="#LASER1DELAY"  value="1100" />
         <Keyword name="#LASER1COLOR"  value="Blue" />
         <Keyword name="#LASER1ASF"  value="1.05" />
         <Keyword name="#FLOWRATE"  value="25" />
         <Keyword name="$WELLID"  value="B7" />
         <Keyword name="$VOL"  value="7000" />
         <Keyword name="$TIMESTEP"  value="0.001" />
         <Keyword name="$SRC"  value="NA" />
         <Keyword name="$SMNO"  value="Group" />
         <Keyword name="$PROJ"  value="Experiment" />
         <Keyword name="$PLATENAME"  value="Plate_2-3_Variants" />
         <Keyword name="$PLATEID"  value="NA" />
         <Keyword name="$OP"  value="Hung-Ju Chang" />
         <Keyword name="$LOST"  value="0" />
         <Keyword name="$ORIGINALITY"  value="Original" />
         <Keyword name="$INST"  value="NA" />
         <Keyword name="$FIL"  value="B7.fcs" />
         <Keyword name="$EXP"  value="NA" />
         <Keyword name="$ETIM"  value="17:12:32" />
         <Keyword name="$DATE"  value="07-May-2020" />
         <Keyword name="$CYTSN"  value="1AFC202500115" />
         <Keyword name="$COM"  value="NA" />
         <Keyword name="$CELLS"  value="NA" />
         <Keyword name="$BTIM"  value="17:12:16" />
         <Keyword name="$SPILLOVER"  value="9,BL1-A,YL2-A,YL1-A,BL1-H,YL2-H,YL1-H,BL1-W,YL2-W,YL1-W,1.000000,0.000000,0.000000,0.000000,0.000000,0.000000,0.000000,0.000000,0.000000,0.000000,1.000000,0.000000,0.000000,0.000000,0.000000,0.000000,0.000000,0.000000,0.000000,0.000000,1.000000,0.000000,0.000000,0.000000,0.000000,0.000000,0.000000,0.000000,0.000000,0.000000,1.000000,0.000000,0.000000,0.000000,0.000000,0.000000,0.000000,0.000000,0.000000,0.000000,1.000000,0.000000,0.000000,0.000000,0.000000,0.000000,0.000000,0.000000,0.000000,0.000000,1.000000,0.000000,0.000000,0.000000,0.000000,0.000000,0.000000,0.000000,0.000000,0.000000,1.000000,0.000000,0.000000,0.000000,0.000000,0.000000,0.000000,0.000000,0.000000,0.000000,1.000000,0.000000,0.000000,0.000000,0.000000,0.000000,0.000000,0.000000,0.000000,0.000000,1.000000" />
         <Keyword name="$SYS"  value="OPTIXE2 Microsoft Windows 7 Professional " />
         <Keyword name="$CYT"  value="4486518 Attune NxT Acoustic Focusing Cytometer (Lasers: BYXX)" />
         <Keyword name="$P16V"  value="450" />
         <Keyword name="$P16L"  value="561" />
         <Keyword name="$P16F"  value="585_16" />
         <Keyword name="$P16E"  value="0,0" />
         <Keyword name="$P16R"  value="1024" />
         <Keyword name="$P16B"  value="32" />
         <Keyword name="$P16S"  value="YL1-W" />
         <Keyword name="$P16N"  value="YL1-W" />
         <Keyword name="$P15V"  value="500" />
         <Keyword name="$P15L"  value="561" />
         <Keyword name="$P15F"  value="620_15" />
         <Keyword name="$P15E"  value="0,0" />
         <Keyword name="$P15R"  value="1024" />
         <Keyword name="$P15B"  value="32" />
         <Keyword name="$P15S"  value="YL2-W" />
         <Keyword name="$P15N"  value="YL2-W" />
         <Keyword name="$P14V"  value="440" />
         <Keyword name="$P14L"  value="488" />
         <Keyword name="$P14F"  value="530_30" />
         <Keyword name="$P14E"  value="0,0" />
         <Keyword name="$P14R"  value="1024" />
         <Keyword name="$P14B"  value="32" />
         <Keyword name="$P14S"  value="BL1-W" />
         <Keyword name="$P14N"  value="BL1-W" />
         <Keyword name="$P13V"  value="380" />
         <Keyword name="$P13L"  value="488" />
         <Keyword name="$P13F"  value="488_10" />
         <Keyword name="$P13E"  value="0,0" />
         <Keyword name="$P13R"  value="1024" />
         <Keyword name="$P13B"  value="32" />
         <Keyword name="$P13S"  value="SSC-W" />
         <Keyword name="$P13N"  value="SSC-W" />
         <Keyword name="$P12V"  value="200" />
         <Keyword name="$P12L"  value="488" />
         <Keyword name="$P12F"  value="NA" />
         <Keyword name="$P12E"  value="0,0" />
         <Keyword name="$P12R"  value="1024" />
         <Keyword name="$P12B"  value="32" />
         <Keyword name="$P12S"  value="FSC-W" />
         <Keyword name="$P12N"  value="FSC-W" />
         <Keyword name="$P11V"  value="450" />
         <Keyword name="$P11L"  value="561" />
         <Keyword name="$P11F"  value="585_16" />
         <Keyword name="$P11E"  value="0,0" />
         <Keyword name="$P11R"  value="1048576" />
         <Keyword name="$P11B"  value="32" />
         <Keyword name="$P11S"  value="YL1-H" />
         <Keyword name="$P11N"  value="YL1-H" />
         <Keyword name="$P10V"  value="500" />
         <Keyword name="$P10L"  value="561" />
         <Keyword name="$P10F"  value="620_15" />
         <Keyword name="$P10E"  value="0,0" />
         <Keyword name="$P10R"  value="1048576" />
         <Keyword name="$P10B"  value="32" />
         <Keyword name="$P10S"  value="YL2-H" />
         <Keyword name="$P10N"  value="YL2-H" />
         <Keyword name="$P9V"  value="440" />
         <Keyword name="$P9L"  value="488" />
         <Keyword name="$P9F"  value="530_30" />
         <Keyword name="$P9E"  value="0,0" />
         <Keyword name="$P9R"  value="1048576" />
         <Keyword name="$P9B"  value="32" />
         <Keyword name="$P9S"  value="BL1-H" />
         <Keyword name="$P9N"  value="BL1-H" />
         <Keyword name="$P8V"  value="380" />
         <Keyword name="$P8L"  value="488" />
         <Keyword name="$P8F"  value="488_10" />
         <Keyword name="$P8E"  value="0,0" />
         <Keyword name="$P8R"  value="1048576" />
         <Keyword name="$P8B"  value="32" />
         <Keyword name="$P8S"  value="SSC-H" />
         <Keyword name="$P8N"  value="SSC-H" />
         <Keyword name="$P7V"  value="200" />
         <Keyword name="$P7L"  value="488" />
         <Keyword name="$P7F"  value="NA" />
         <Keyword name="$P7E"  value="0,0" />
         <Keyword name="$P7R"  value="1048576" />
         <Keyword name="$P7B"  value="32" />
         <Keyword name="$P7S"  value="FSC-H" />
         <Keyword name="$P7N"  value="FSC-H" />
         <Keyword name="$P6V"  value="450" />
         <Keyword name="$P6L"  value="561" />
         <Keyword name="$P6F"  value="585_16" />
         <Keyword name="$P6E"  value="0,0" />
         <Keyword name="$P6R"  value="1048576" />
         <Keyword name="$P6B"  value="32" />
         <Keyword name="$P6S"  value="YL1-A" />
         <Keyword name="$P6N"  value="YL1-A" />
         <Keyword name="$P5V"  value="500" />
         <Keyword name="$P5L"  value="561" />
         <Keyword name="$P5F"  value="620_15" />
         <Keyword name="$P5E"  value="0,0" />
         <Keyword name="$P5R"  value="1048576" />
         <Keyword name="$P5B"  value="32" />
         <Keyword name="$P5S"  value="YL2-A" />
         <Keyword name="$P5N"  value="YL2-A" />
         <Keyword name="$P4V"  value="440" />
         <Keyword name="$P4L"  value="488" />
         <Keyword name="$P4F"  value="530_30" />
         <Keyword name="$P4E"  value="0,0" />
         <Keyword name="$P4R"  value="1048576" />
         <Keyword name="$P4B"  value="32" />
         <Keyword name="$P4S"  value="BL1-A" />
         <Keyword name="$P4N"  value="BL1-A" />
         <Keyword name="$P3V"  value="380" />
         <Keyword name="$P3L"  value="488" />
         <Keyword name="$P3F"  value="488_10" />
         <Keyword name="$P3E"  value="0,0" />
         <Keyword name="$P3R"  value="1048576" />
         <Keyword name="$P3B"  value="32" />
         <Keyword name="$P3S"  value="SSC-A" />
         <Keyword name="$P3N"  value="SSC-A" />
         <Keyword name="$P2V"  value="200" />
         <Keyword name="$P2L"  value="488" />
         <Keyword name="$P2F"  value="NA" />
         <Keyword name="$P2E"  value="0,0" />
         <Keyword name="$P2R"  value="1048576" />
         <Keyword name="$P2B"  value="32" />
         <Keyword name="$P2S"  value="FSC-A" />
         <Keyword name="$P2N"  value="FSC-A" />
         <Keyword name="$P1V"  value="NA" />
         <Keyword name="$P1L"  value="NA" />
         <Keyword name="$P1F"  value="NA" />
         <Keyword name="$P1E"  value="0,0" />
         <Keyword name="$P1R"  value="67108864" />
         <Keyword name="$P1B"  value="32" />
         <Keyword name="$P1S"  value="Time" />
         <Keyword name="$P1N"  value="Time" />
         <Keyword name="$BYTEORD"  value="1,2,3,4" />
         <Keyword name="$DATATYPE"  value="F" />
         <Keyword name="$MODE"  value="L" />
         <Keyword name="$TOT"  value="30000" />
         <Keyword name="$PAR"  value="16" />
         <Keyword name="FJ_FCS_VERSION"  value="3.1" />
       </Keywords>
       <SampleNode name="B7.fcs"  annotation=""  owningGroup=""  expanded="1"  sortPriority="10"  count="30000"  sampleID="19" >
         <Graph smoothing="0"  backColor="#ffffff"  foreColor="#000000"  type="Pseudocolor"  fast="1" >
           <Axis dimension="x"  name="FSC-A"  label=""  auto="auto" />
           <Axis dimension="y"  name="SSC-A"  label=""  auto="auto" />
           <GraphSettings level="5%"  smoothingHighResolution="1"  contourHighResolution="1"  histogramSmoothingCount="0"  graphResolution="256"  showOutliers="0"  drawLargeDots="0"  dotsToDraw="8000"  tint="le.chartfill.tinted.40"  lineWeight="le.lineweight.normal"  lineStyle="le.linestyle.solid" />
           <GraphEnvironment showGrid="0"  showAxes="tnlTNL"  showGates="1"  showFreqOnPlots="1"  showGateNameOnPlots="1"  showMedians="0"  showUncomped="0"  addEventParam="0"  lastYAxisName="" >
             <TextTraits font="SansSerif"  size="11"  name="Labels"  style="plain"  color="#000000"  background="#00ffffff"  just="left" />
             <TextTraits font="SansSerif"  size="11"  name="LayoutGates"  style="plain"  color="#000000"  background="#00ffffff"  just="left" />
             <TextTraits font="SansSerif"  size="9"  name="Numbers"  style="plain"  color="#000000"  background="#00ffffff"  just="left" />
             <TextTraits font="SansSerif"  size="9"  name="Legend"  style="plain"  color="#000000"  background="#00ffffff"  just="left" />
           </GraphEnvironment>
         </Graph>
         <Subpopulations>
           <Population name="E.coli"  annotation=""  owningGroup="All Samples"  expanded="1"  sortPriority="10"  count="28068" >
             <Graph smoothing="0"  backColor="#ffffff"  foreColor="#000000"  type="Pseudocolor"  fast="1" >
               <Axis dimension="x"  name="BL1-A"  label=""  auto="auto" />
               <Axis dimension="y"  name="YL2-A"  label=""  auto="auto" />
               <GraphSettings level="5%"  smoothingHighResolution="1"  contourHighResolution="1"  histogramSmoothingCount="0"  graphResolution="256"  showOutliers="0"  drawLargeDots="0"  dotsToDraw="8000"  tint="le.chartfill.tinted.40"  lineWeight="le.lineweight.normal"  lineStyle="le.linestyle.solid" />
               <GraphEnvironment showGrid="0"  showAxes="tnlTNL"  showGates="1"  showFreqOnPlots="1"  showGateNameOnPlots="1"  showMedians="0"  showUncomped="0"  addEventParam="0"  lastYAxisName="" >
                 <TextTraits font="SansSerif"  size="11"  name="Labels"  style="plain"  color="#000000"  background="#00ffffff"  just="left" />
                 <TextTraits font="SansSerif"  size="11"  name="LayoutGates"  style="plain"  color="#000000"  background="#00ffffff"  just="left" />
                 <TextTraits font="SansSerif"  size="9"  name="Numbers"  style="plain"  color="#000000"  background="#00ffffff"  just="left" />
                 <TextTraits font="SansSerif"  size="9"  name="Legend"  style="plain"  color="#000000"  background="#00ffffff"  just="left" />
                 <WindowPosition x="620"  y="23"  width="390"  height="520"  displayed="1"  panelState="---" />
               </GraphEnvironment>
             </Graph>
             <Gate gating:id="ID13218471" >
               <gating:EllipsoidGate eventsInside="1"  annoOffsetX="0"  annoOffsetY="0"  tint="#000000"  isTinted="0"  lineWeight="Normal"  userDefined="1"  gating:distance="40.038515259058876" >
                 <gating:dimension>
                   <data-type:fcs-dimension data-type:name="FSC-H" />
                 </gating:dimension>
                 <gating:dimension>
                   <data-type:fcs-dimension data-type:name="SSC-H" />
                 </gating:dimension>
                 <gating:foci>
                   <gating:vertex>
                     <gating:coordinate data-type:value="139.4743021401" />
                     <gating:coordinate data-type:value="127.2410646238" />
                   </gating:vertex>
                   <gating:vertex>
                     <gating:coordinate data-type:value="144.5256978599" />
                     <gating:coordinate data-type:value="161.7589353762" />
                   </gating:vertex>
                 </gating:foci>
                 <gating:edge>
                   <gating:vertex>
                     <gating:coordinate data-type:value="139" />
                     <gating:coordinate data-type:value="124" />
                   </gating:vertex>
                   <gating:vertex>
                     <gating:coordinate data-type:value="145" />
                     <gating:coordinate data-type:value="165" />
                   </gating:vertex>
                   <gating:vertex>
                     <gating:coordinate data-type:value="153" />
                     <gating:coordinate data-type:value="142" />
                   </gating:vertex>
                   <gating:vertex>
                     <gating:coordinate data-type:value="131" />
                     <gating:coordinate data-type:value="146" />
                   </gating:vertex>
                 </gating:edge>
               </gating:EllipsoidGate>
             </Gate>
             <Subpopulations>
               <Population name="GFP"  annotation=""  owningGroup="All Samples"  expanded="1"  sortPriority="10"  count="28067" >
                 <Graph smoothing="1"  backColor="#ffffff"  foreColor="#000000"  type="Histogram"  fast="1" >
                   <Axis dimension="x"  name="YL2-A"  label=""  auto="auto" />
                   <Axis dimension="y"  name=""  label=""  auto="auto" />
                   <GraphSettings level="5%"  smoothingHighResolution="1"  contourHighResolution="1"  histogramSmoothingCount="0"  graphResolution="256"  showOutliers="0"  drawLargeDots="0"  dotsToDraw="8000"  tint="le.chartfill.tinted.40"  lineWeight="le.lineweight.normal"  lineStyle="le.linestyle.solid" />
                   <GraphEnvironment showGrid="0"  showAxes="tnlTNL"  showGates="1"  showFreqOnPlots="1"  showGateNameOnPlots="1"  showMedians="0"  showUncomped="0"  addEventParam="0"  lastYAxisName="" >
                     <TextTraits font="SansSerif"  size="11"  name="Labels"  style="plain"  color="#000000"  background="#00ffffff"  just="left" />
                     <TextTraits font="SansSerif"  size="11"  name="LayoutGates"  style="plain"  color="#000000"  background="#00ffffff"  just="left" />
                     <TextTraits font="SansSerif"  size="9"  name="Numbers"  style="plain"  color="#000000"  background="#00ffffff"  just="left" />
                     <TextTraits font="SansSerif"  size="9"  name="Legend"  style="plain"  color="#000000"  background="#00ffffff"  just="left" />
                     <WindowPosition x="620"  y="23"  width="390"  height="520"  displayed="1"  panelState="---" />
                   </GraphEnvironment>
                 </Graph>
                 <Gate gating:id="ID1094504070"  gating:parent_id="ID13218471" >
                   <gating:RectangleGate eventsInside="1"  annoOffsetX="0"  annoOffsetY="0"  tint="#000000"  isTinted="0"  lineWeight="Normal"  userDefined="1" >
                     <gating:dimension gating:min="9.897654030879586"  gating:max="1048576.0000000007"  yRatio="0.7669172932330828" >
                       <data-type:fcs-dimension data-type:name="BL1-H" />
                     </gating:dimension>
                   </gating:RectangleGate>
                 </Gate>
               </Population>
             </Subpopulations>
           </Population>
         </Subpopulations>
       </SampleNode>
     </Sample>
     <Sample>
       <DataSet uri="file:/Volumes/HungJu/20200507_CadC_TcpP%20titration%20curves/P2/Plate_2-3_Variants_Experiment_Group_H10.fcs"  sampleID="91" />
       <Transformations>
         <transforms:linear transforms:minRange="0"  transforms:maxRange="15"  gain="0.0010631512" >
           <data-type:parameter data-type:name="Time" />
         </transforms:linear>
         <transforms:linear transforms:minRange="0"  transforms:maxRange="1048576"  gain="1" >
           <data-type:parameter data-type:name="FSC-A" />
         </transforms:linear>
         <transforms:linear transforms:minRange="0"  transforms:maxRange="1048576"  gain="1" >
           <data-type:parameter data-type:name="SSC-A" />
         </transforms:linear>
         <transforms:log transforms:offset="1"  transforms:decades="6.0205999133" >
           <data-type:parameter data-type:name="BL1-A" />
         </transforms:log>
         <transforms:log transforms:offset="1"  transforms:decades="6.0205999133" >
           <data-type:parameter data-type:name="YL2-A" />
         </transforms:log>
         <transforms:log transforms:offset="1"  transforms:decades="6.0205999133" >
           <data-type:parameter data-type:name="YL1-A" />
         </transforms:log>
         <transforms:log transforms:offset="1"  transforms:decades="6.0205999133" >
           <data-type:parameter data-type:name="FSC-H" />
         </transforms:log>
         <transforms:log transforms:offset="1"  transforms:decades="6.0205999133" >
           <data-type:parameter data-type:name="SSC-H" />
         </transforms:log>
         <transforms:log transforms:offset="1"  transforms:decades="6.0205999133" >
           <data-type:parameter data-type:name="BL1-H" />
         </transforms:log>
         <transforms:log transforms:offset="1"  transforms:decades="6.0205999133" >
           <data-type:parameter data-type:name="YL2-H" />
         </transforms:log>
         <transforms:log transforms:offset="1"  transforms:decades="6.0205999133" >
           <data-type:parameter data-type:name="YL1-H" />
         </transforms:log>
         <transforms:linear transforms:minRange="0"  transforms:maxRange="1024"  gain="1" >
           <data-type:parameter data-type:name="FSC-W" />
         </transforms:linear>
         <transforms:linear transforms:minRange="0"  transforms:maxRange="1024"  gain="1" >
           <data-type:parameter data-type:name="SSC-W" />
         </transforms:linear>
         <transforms:log transforms:offset="1"  transforms:decades="3.0102999566" >
           <data-type:parameter data-type:name="BL1-W" />
         </transforms:log>
         <transforms:log transforms:offset="1"  transforms:decades="3.0102999566" >
           <data-type:parameter data-type:name="YL2-W" />
         </transforms:log>
         <transforms:log transforms:offset="1"  transforms:decades="3.0102999566" >
           <data-type:parameter data-type:name="YL1-W" />
         </transforms:log>
       </Transformations>
       <Keywords>
         <Keyword name="$ENDANALYSIS"  value="000000000000" />
         <Keyword name="$BEGINANALYSIS"  value="000000000000" />
         <Keyword name="$ENDSTEXT"  value="000000000000" />
         <Keyword name="$BEGINSTEXT"  value="000000000000" />
         <Keyword name="$NEXTDATA"  value="000000000000" />
         <Keyword name="$ENDDATA"  value="000001928191" />
         <Keyword name="$BEGINDATA"  value="000000008192" />
         <Keyword name="#WINEXT"  value="0" />
         <Keyword name="#WIDTHTHRESHOLD"  value="10000" />
         <Keyword name="#TR2"  value="OR_SSC,100" />
         <Keyword name="#TR1"  value="OR_FSC,1500" />
         <Keyword name="#PTRESULT"  value="Pass" />
         <Keyword name="#PTDATE"  value="07-May-2020" />
         <Keyword name="#P1Target"  value="NA" />
         <Keyword name="#P1Label"  value="NA" />
         <Keyword name="#LASERCONFIG"  value="BY" />
         <Keyword name="#LASER2DELAY"  value="365" />
         <Keyword name="#LASER2COLOR"  value="Yellow" />
         <Keyword name="#LASER2ASF"  value="1.05" />
         <Keyword name="#LASER1DELAY"  value="1100" />
         <Keyword name="#LASER1COLOR"  value="Blue" />
         <Keyword name="#LASER1ASF"  value="1.05" />
         <Keyword name="#FLOWRATE"  value="25" />
         <Keyword name="$WELLID"  value="H10" />
         <Keyword name="$VOL"  value="6000" />
         <Keyword name="$TIMESTEP"  value="0.001" />
         <Keyword name="$SRC"  value="NA" />
         <Keyword name="$SMNO"  value="Group" />
         <Keyword name="$PROJ"  value="Experiment" />
         <Keyword name="$PLATENAME"  value="Plate_2-3_Variants" />
         <Keyword name="$PLATEID"  value="NA" />
         <Keyword name="$OP"  value="Hung-Ju Chang" />
         <Keyword name="$LOST"  value="0" />
         <Keyword name="$ORIGINALITY"  value="Original" />
         <Keyword name="$INST"  value="NA" />
         <Keyword name="$FIL"  value="H10.fcs" />
         <Keyword name="$EXP"  value="NA" />
         <Keyword name="$ETIM"  value="18:10:05" />
         <Keyword name="$DATE"  value="07-May-2020" />
         <Keyword name="$CYTSN"  value="1AFC202500115" />
         <Keyword name="$COM"  value="NA" />
         <Keyword name="$CELLS"  value="NA" />
         <Keyword name="$BTIM"  value="18:09:50" />
         <Keyword name="$SPILLOVER"  value="9,BL1-A,YL2-A,YL1-A,BL1-H,YL2-H,YL1-H,BL1-W,YL2-W,YL1-W,1.000000,0.000000,0.000000,0.000000,0.000000,0.000000,0.000000,0.000000,0.000000,0.000000,1.000000,0.000000,0.000000,0.000000,0.000000,0.000000,0.000000,0.000000,0.000000,0.000000,1.000000,0.000000,0.000000,0.000000,0.000000,0.000000,0.000000,0.000000,0.000000,0.000000,1.000000,0.000000,0.000000,0.000000,0.000000,0.000000,0.000000,0.000000,0.000000,0.000000,1.000000,0.000000,0.000000,0.000000,0.000000,0.000000,0.000000,0.000000,0.000000,0.000000,1.000000,0.000000,0.000000,0.000000,0.000000,0.000000,0.000000,0.000000,0.000000,0.000000,1.000000,0.000000,0.000000,0.000000,0.000000,0.000000,0.000000,0.000000,0.000000,0.000000,1.000000,0.000000,0.000000,0.000000,0.000000,0.000000,0.000000,0.000000,0.000000,0.000000,1.000000" />
         <Keyword name="$SYS"  value="OPTIXE2 Microsoft Windows 7 Professional " />
         <Keyword name="$CYT"  value="4486518 Attune NxT Acoustic Focusing Cytometer (Lasers: BYXX)" />
         <Keyword name="$P16V"  value="450" />
         <Keyword name="$P16L"  value="561" />
         <Keyword name="$P16F"  value="585_16" />
         <Keyword name="$P16E"  value="0,0" />
         <Keyword name="$P16R"  value="1024" />
         <Keyword name="$P16B"  value="32" />
         <Keyword name="$P16S"  value="YL1-W" />
         <Keyword name="$P16N"  value="YL1-W" />
         <Keyword name="$P15V"  value="500" />
         <Keyword name="$P15L"  value="561" />
         <Keyword name="$P15F"  value="620_15" />
         <Keyword name="$P15E"  value="0,0" />
         <Keyword name="$P15R"  value="1024" />
         <Keyword name="$P15B"  value="32" />
         <Keyword name="$P15S"  value="YL2-W" />
         <Keyword name="$P15N"  value="YL2-W" />
         <Keyword name="$P14V"  value="440" />
         <Keyword name="$P14L"  value="488" />
         <Keyword name="$P14F"  value="530_30" />
         <Keyword name="$P14E"  value="0,0" />
         <Keyword name="$P14R"  value="1024" />
         <Keyword name="$P14B"  value="32" />
         <Keyword name="$P14S"  value="BL1-W" />
         <Keyword name="$P14N"  value="BL1-W" />
         <Keyword name="$P13V"  value="380" />
         <Keyword name="$P13L"  value="488" />
         <Keyword name="$P13F"  value="488_10" />
         <Keyword name="$P13E"  value="0,0" />
         <Keyword name="$P13R"  value="1024" />
         <Keyword name="$P13B"  value="32" />
         <Keyword name="$P13S"  value="SSC-W" />
         <Keyword name="$P13N"  value="SSC-W" />
         <Keyword name="$P12V"  value="200" />
         <Keyword name="$P12L"  value="488" />
         <Keyword name="$P12F"  value="NA" />
         <Keyword name="$P12E"  value="0,0" />
         <Keyword name="$P12R"  value="1024" />
         <Keyword name="$P12B"  value="32" />
         <Keyword name="$P12S"  value="FSC-W" />
         <Keyword name="$P12N"  value="FSC-W" />
         <Keyword name="$P11V"  value="450" />
         <Keyword name="$P11L"  value="561" />
         <Keyword name="$P11F"  value="585_16" />
         <Keyword name="$P11E"  value="0,0" />
         <Keyword name="$P11R"  value="1048576" />
         <Keyword name="$P11B"  value="32" />
         <Keyword name="$P11S"  value="YL1-H" />
         <Keyword name="$P11N"  value="YL1-H" />
         <Keyword name="$P10V"  value="500" />
         <Keyword name="$P10L"  value="561" />
         <Keyword name="$P10F"  value="620_15" />
         <Keyword name="$P10E"  value="0,0" />
         <Keyword name="$P10R"  value="1048576" />
         <Keyword name="$P10B"  value="32" />
         <Keyword name="$P10S"  value="YL2-H" />
         <Keyword name="$P10N"  value="YL2-H" />
         <Keyword name="$P9V"  value="440" />
         <Keyword name="$P9L"  value="488" />
         <Keyword name="$P9F"  value="530_30" />
         <Keyword name="$P9E"  value="0,0" />
         <Keyword name="$P9R"  value="1048576" />
         <Keyword name="$P9B"  value="32" />
         <Keyword name="$P9S"  value="BL1-H" />
         <Keyword name="$P9N"  value="BL1-H" />
         <Keyword name="$P8V"  value="380" />
         <Keyword name="$P8L"  value="488" />
         <Keyword name="$P8F"  value="488_10" />
         <Keyword name="$P8E"  value="0,0" />
         <Keyword name="$P8R"  value="1048576" />
         <Keyword name="$P8B"  value="32" />
         <Keyword name="$P8S"  value="SSC-H" />
         <Keyword name="$P8N"  value="SSC-H" />
         <Keyword name="$P7V"  value="200" />
         <Keyword name="$P7L"  value="488" />
         <Keyword name="$P7F"  value="NA" />
         <Keyword name="$P7E"  value="0,0" />
         <Keyword name="$P7R"  value="1048576" />
         <Keyword name="$P7B"  value="32" />
         <Keyword name="$P7S"  value="FSC-H" />
         <Keyword name="$P7N"  value="FSC-H" />
         <Keyword name="$P6V"  value="450" />
         <Keyword name="$P6L"  value="561" />
         <Keyword name="$P6F"  value="585_16" />
         <Keyword name="$P6E"  value="0,0" />
         <Keyword name="$P6R"  value="1048576" />
         <Keyword name="$P6B"  value="32" />
         <Keyword name="$P6S"  value="YL1-A" />
         <Keyword name="$P6N"  value="YL1-A" />
         <Keyword name="$P5V"  value="500" />
         <Keyword name="$P5L"  value="561" />
         <Keyword name="$P5F"  value="620_15" />
         <Keyword name="$P5E"  value="0,0" />
         <Keyword name="$P5R"  value="1048576" />
         <Keyword name="$P5B"  value="32" />
         <Keyword name="$P5S"  value="YL2-A" />
         <Keyword name="$P5N"  value="YL2-A" />
         <Keyword name="$P4V"  value="440" />
         <Keyword name="$P4L"  value="488" />
         <Keyword name="$P4F"  value="530_30" />
         <Keyword name="$P4E"  value="0,0" />
         <Keyword name="$P4R"  value="1048576" />
         <Keyword name="$P4B"  value="32" />
         <Keyword name="$P4S"  value="BL1-A" />
         <Keyword name="$P4N"  value="BL1-A" />
         <Keyword name="$P3V"  value="380" />
         <Keyword name="$P3L"  value="488" />
         <Keyword name="$P3F"  value="488_10" />
         <Keyword name="$P3E"  value="0,0" />
         <Keyword name="$P3R"  value="1048576" />
         <Keyword name="$P3B"  value="32" />
         <Keyword name="$P3S"  value="SSC-A" />
         <Keyword name="$P3N"  value="SSC-A" />
         <Keyword name="$P2V"  value="200" />
         <Keyword name="$P2L"  value="488" />
         <Keyword name="$P2F"  value="NA" />
         <Keyword name="$P2E"  value="0,0" />
         <Keyword name="$P2R"  value="1048576" />
         <Keyword name="$P2B"  value="32" />
         <Keyword name="$P2S"  value="FSC-A" />
         <Keyword name="$P2N"  value="FSC-A" />
         <Keyword name="$P1V"  value="NA" />
         <Keyword name="$P1L"  value="NA" />
         <Keyword name="$P1F"  value="NA" />
         <Keyword name="$P1E"  value="0,0" />
         <Keyword name="$P1R"  value="67108864" />
         <Keyword name="$P1B"  value="32" />
         <Keyword name="$P1S"  value="Time" />
         <Keyword name="$P1N"  value="Time" />
         <Keyword name="$BYTEORD"  value="1,2,3,4" />
         <Keyword name="$DATATYPE"  value="F" />
         <Keyword name="$MODE"  value="L" />
         <Keyword name="$TOT"  value="30000" />
         <Keyword name="$PAR"  value="16" />
         <Keyword name="FJ_FCS_VERSION"  value="3.1" />
       </Keywords>
       <SampleNode name="H10.fcs"  annotation=""  owningGroup=""  expanded="1"  sortPriority="10"  count="30000"  sampleID="91" >
         <Graph smoothing="0"  backColor="#ffffff"  foreColor="#000000"  type="Pseudocolor"  fast="1" >
           <Axis dimension="x"  name="FSC-A"  label=""  auto="auto" />
           <Axis dimension="y"  name="SSC-A"  label=""  auto="auto" />
           <GraphSettings level="5%"  smoothingHighResolution="1"  contourHighResolution="1"  histogramSmoothingCount="0"  graphResolution="256"  showOutliers="0"  drawLargeDots="0"  dotsToDraw="8000"  tint="le.chartfill.tinted.40"  lineWeight="le.lineweight.normal"  lineStyle="le.linestyle.solid" />
           <GraphEnvironment showGrid="0"  showAxes="tnlTNL"  showGates="1"  showFreqOnPlots="1"  showGateNameOnPlots="1"  showMedians="0"  showUncomped="0"  addEventParam="0"  lastYAxisName="" >
             <TextTraits font="SansSerif"  size="11"  name="Labels"  style="plain"  color="#000000"  background="#00ffffff"  just="left" />
             <TextTraits font="SansSerif"  size="11"  name="LayoutGates"  style="plain"  color="#000000"  background="#00ffffff"  just="left" />
             <TextTraits font="SansSerif"  size="9"  name="Numbers"  style="plain"  color="#000000"  background="#00ffffff"  just="left" />
             <TextTraits font="SansSerif"  size="9"  name="Legend"  style="plain"  color="#000000"  background="#00ffffff"  just="left" />
           </GraphEnvironment>
         </Graph>
         <Subpopulations>
           <Population name="E.coli"  annotation=""  owningGroup="All Samples"  expanded="1"  sortPriority="10"  count="28108" >
             <Graph smoothing="0"  backColor="#ffffff"  foreColor="#000000"  type="Pseudocolor"  fast="1" >
               <Axis dimension="x"  name="BL1-A"  label=""  auto="auto" />
               <Axis dimension="y"  name="YL2-A"  label=""  auto="auto" />
               <GraphSettings level="5%"  smoothingHighResolution="1"  contourHighResolution="1"  histogramSmoothingCount="0"  graphResolution="256"  showOutliers="0"  drawLargeDots="0"  dotsToDraw="8000"  tint="le.chartfill.tinted.40"  lineWeight="le.lineweight.normal"  lineStyle="le.linestyle.solid" />
               <GraphEnvironment showGrid="0"  showAxes="tnlTNL"  showGates="1"  showFreqOnPlots="1"  showGateNameOnPlots="1"  showMedians="0"  showUncomped="0"  addEventParam="0"  lastYAxisName="" >
                 <TextTraits font="SansSerif"  size="11"  name="Labels"  style="plain"  color="#000000"  background="#00ffffff"  just="left" />
                 <TextTraits font="SansSerif"  size="11"  name="LayoutGates"  style="plain"  color="#000000"  background="#00ffffff"  just="left" />
                 <TextTraits font="SansSerif"  size="9"  name="Numbers"  style="plain"  color="#000000"  background="#00ffffff"  just="left" />
                 <TextTraits font="SansSerif"  size="9"  name="Legend"  style="plain"  color="#000000"  background="#00ffffff"  just="left" />
                 <WindowPosition x="620"  y="23"  width="390"  height="520"  displayed="1"  panelState="---" />
               </GraphEnvironment>
             </Graph>
             <Gate gating:id="ID1127921230" >
               <gating:EllipsoidGate eventsInside="1"  annoOffsetX="0"  annoOffsetY="0"  tint="#000000"  isTinted="0"  lineWeight="Normal"  userDefined="1"  gating:distance="40.038515259058876" >
                 <gating:dimension>
                   <data-type:fcs-dimension data-type:name="FSC-H" />
                 </gating:dimension>
                 <gating:dimension>
                   <data-type:fcs-dimension data-type:name="SSC-H" />
                 </gating:dimension>
                 <gating:foci>
                   <gating:vertex>
                     <gating:coordinate data-type:value="139.4743021401" />
                     <gating:coordinate data-type:value="127.2410646238" />
                   </gating:vertex>
                   <gating:vertex>
                     <gating:coordinate data-type:value="144.5256978599" />
                     <gating:coordinate data-type:value="161.7589353762" />
                   </gating:vertex>
                 </gating:foci>
                 <gating:edge>
                   <gating:vertex>
                     <gating:coordinate data-type:value="139" />
                     <gating:coordinate data-type:value="124" />
                   </gating:vertex>
                   <gating:vertex>
                     <gating:coordinate data-type:value="145" />
                     <gating:coordinate data-type:value="165" />
                   </gating:vertex>
                   <gating:vertex>
                     <gating:coordinate data-type:value="153" />
                     <gating:coordinate data-type:value="142" />
                   </gating:vertex>
                   <gating:vertex>
                     <gating:coordinate data-type:value="131" />
                     <gating:coordinate data-type:value="146" />
                   </gating:vertex>
                 </gating:edge>
               </gating:EllipsoidGate>
             </Gate>
             <Subpopulations>
               <Population name="GFP"  annotation=""  owningGroup="All Samples"  expanded="1"  sortPriority="10"  count="28108" >
                 <Graph smoothing="1"  backColor="#ffffff"  foreColor="#000000"  type="Histogram"  fast="1" >
                   <Axis dimension="x"  name="YL2-A"  label=""  auto="auto" />
                   <Axis dimension="y"  name=""  label=""  auto="auto" />
                   <GraphSettings level="5%"  smoothingHighResolution="1"  contourHighResolution="1"  histogramSmoothingCount="0"  graphResolution="256"  showOutliers="0"  drawLargeDots="0"  dotsToDraw="8000"  tint="le.chartfill.tinted.40"  lineWeight="le.lineweight.normal"  lineStyle="le.linestyle.solid" />
                   <GraphEnvironment showGrid="0"  showAxes="tnlTNL"  showGates="1"  showFreqOnPlots="1"  showGateNameOnPlots="1"  showMedians="0"  showUncomped="0"  addEventParam="0"  lastYAxisName="" >
                     <TextTraits font="SansSerif"  size="11"  name="Labels"  style="plain"  color="#000000"  background="#00ffffff"  just="left" />
                     <TextTraits font="SansSerif"  size="11"  name="LayoutGates"  style="plain"  color="#000000"  background="#00ffffff"  just="left" />
                     <TextTraits font="SansSerif"  size="9"  name="Numbers"  style="plain"  color="#000000"  background="#00ffffff"  just="left" />
                     <TextTraits font="SansSerif"  size="9"  name="Legend"  style="plain"  color="#000000"  background="#00ffffff"  just="left" />
                     <WindowPosition x="620"  y="23"  width="390"  height="520"  displayed="1"  panelState="---" />
                   </GraphEnvironment>
                 </Graph>
                 <Gate gating:id="ID337653099"  gating:parent_id="ID1127921230" >
                   <gating:RectangleGate eventsInside="1"  annoOffsetX="0"  annoOffsetY="0"  tint="#000000"  isTinted="0"  lineWeight="Normal"  userDefined="1" >
                     <gating:dimension gating:min="9.897654030879586"  gating:max="1048576.0000000007"  yRatio="0.7669172932330828" >
                       <data-type:fcs-dimension data-type:name="BL1-H" />
                     </gating:dimension>
                   </gating:RectangleGate>
                 </Gate>
               </Population>
             </Subpopulations>
           </Population>
         </Subpopulations>
       </SampleNode>
     </Sample>
     <Sample>
       <DataSet uri="file:/Volumes/HungJu/20200507_CadC_TcpP%20titration%20curves/P2/Plate_2-3_Variants_Experiment_Group_D6.fcs"  sampleID="42" />
       <Transformations>
         <transforms:linear transforms:minRange="0"  transforms:maxRange="13"  gain="0.0011101623" >
           <data-type:parameter data-type:name="Time" />
         </transforms:linear>
         <transforms:linear transforms:minRange="0"  transforms:maxRange="1048576"  gain="1" >
           <data-type:parameter data-type:name="FSC-A" />
         </transforms:linear>
         <transforms:linear transforms:minRange="0"  transforms:maxRange="1048576"  gain="1" >
           <data-type:parameter data-type:name="SSC-A" />
         </transforms:linear>
         <transforms:log transforms:offset="1"  transforms:decades="6.0205999133" >
           <data-type:parameter data-type:name="BL1-A" />
         </transforms:log>
         <transforms:log transforms:offset="1"  transforms:decades="6.0205999133" >
           <data-type:parameter data-type:name="YL2-A" />
         </transforms:log>
         <transforms:log transforms:offset="1"  transforms:decades="6.0205999133" >
           <data-type:parameter data-type:name="YL1-A" />
         </transforms:log>
         <transforms:log transforms:offset="1"  transforms:decades="6.0205999133" >
           <data-type:parameter data-type:name="FSC-H" />
         </transforms:log>
         <transforms:log transforms:offset="1"  transforms:decades="6.0205999133" >
           <data-type:parameter data-type:name="SSC-H" />
         </transforms:log>
         <transforms:log transforms:offset="1"  transforms:decades="6.0205999133" >
           <data-type:parameter data-type:name="BL1-H" />
         </transforms:log>
         <transforms:log transforms:offset="1"  transforms:decades="6.0205999133" >
           <data-type:parameter data-type:name="YL2-H" />
         </transforms:log>
         <transforms:log transforms:offset="1"  transforms:decades="6.0205999133" >
           <data-type:parameter data-type:name="YL1-H" />
         </transforms:log>
         <transforms:linear transforms:minRange="0"  transforms:maxRange="1024"  gain="1" >
           <data-type:parameter data-type:name="FSC-W" />
         </transforms:linear>
         <transforms:linear transforms:minRange="0"  transforms:maxRange="1024"  gain="1" >
           <data-type:parameter data-type:name="SSC-W" />
         </transforms:linear>
         <transforms:log transforms:offset="1"  transforms:decades="3.0102999566" >
           <data-type:parameter data-type:name="BL1-W" />
         </transforms:log>
         <transforms:log transforms:offset="1"  transforms:decades="3.0102999566" >
           <data-type:parameter data-type:name="YL2-W" />
         </transforms:log>
         <transforms:log transforms:offset="1"  transforms:decades="3.0102999566" >
           <data-type:parameter data-type:name="YL1-W" />
         </transforms:log>
       </Transformations>
       <Keywords>
         <Keyword name="$ENDANALYSIS"  value="000000000000" />
         <Keyword name="$BEGINANALYSIS"  value="000000000000" />
         <Keyword name="$ENDSTEXT"  value="000000000000" />
         <Keyword name="$BEGINSTEXT"  value="000000000000" />
         <Keyword name="$NEXTDATA"  value="000000000000" />
         <Keyword name="$ENDDATA"  value="000001928191" />
         <Keyword name="$BEGINDATA"  value="000000008192" />
         <Keyword name="#WINEXT"  value="0" />
         <Keyword name="#WIDTHTHRESHOLD"  value="10000" />
         <Keyword name="#TR2"  value="OR_SSC,100" />
         <Keyword name="#TR1"  value="OR_FSC,1500" />
         <Keyword name="#PTRESULT"  value="Pass" />
         <Keyword name="#PTDATE"  value="07-May-2020" />
         <Keyword name="#P1Target"  value="NA" />
         <Keyword name="#P1Label"  value="NA" />
         <Keyword name="#LASERCONFIG"  value="BY" />
         <Keyword name="#LASER2DELAY"  value="365" />
         <Keyword name="#LASER2COLOR"  value="Yellow" />
         <Keyword name="#LASER2ASF"  value="1.05" />
         <Keyword name="#LASER1DELAY"  value="1100" />
         <Keyword name="#LASER1COLOR"  value="Blue" />
         <Keyword name="#LASER1ASF"  value="1.05" />
         <Keyword name="#FLOWRATE"  value="25" />
         <Keyword name="$WELLID"  value="D6" />
         <Keyword name="$VOL"  value="5000" />
         <Keyword name="$TIMESTEP"  value="0.001" />
         <Keyword name="$SRC"  value="NA" />
         <Keyword name="$SMNO"  value="Group" />
         <Keyword name="$PROJ"  value="Experiment" />
         <Keyword name="$PLATENAME"  value="Plate_2-3_Variants" />
         <Keyword name="$PLATEID"  value="NA" />
         <Keyword name="$OP"  value="Hung-Ju Chang" />
         <Keyword name="$LOST"  value="0" />
         <Keyword name="$ORIGINALITY"  value="Original" />
         <Keyword name="$INST"  value="NA" />
         <Keyword name="$FIL"  value="D6.fcs" />
         <Keyword name="$EXP"  value="NA" />
         <Keyword name="$ETIM"  value="17:29:45" />
         <Keyword name="$DATE"  value="07-May-2020" />
         <Keyword name="$CYTSN"  value="1AFC202500115" />
         <Keyword name="$COM"  value="NA" />
         <Keyword name="$CELLS"  value="NA" />
         <Keyword name="$BTIM"  value="17:29:32" />
         <Keyword name="$SPILLOVER"  value="9,BL1-A,YL2-A,YL1-A,BL1-H,YL2-H,YL1-H,BL1-W,YL2-W,YL1-W,1.000000,0.000000,0.000000,0.000000,0.000000,0.000000,0.000000,0.000000,0.000000,0.000000,1.000000,0.000000,0.000000,0.000000,0.000000,0.000000,0.000000,0.000000,0.000000,0.000000,1.000000,0.000000,0.000000,0.000000,0.000000,0.000000,0.000000,0.000000,0.000000,0.000000,1.000000,0.000000,0.000000,0.000000,0.000000,0.000000,0.000000,0.000000,0.000000,0.000000,1.000000,0.000000,0.000000,0.000000,0.000000,0.000000,0.000000,0.000000,0.000000,0.000000,1.000000,0.000000,0.000000,0.000000,0.000000,0.000000,0.000000,0.000000,0.000000,0.000000,1.000000,0.000000,0.000000,0.000000,0.000000,0.000000,0.000000,0.000000,0.000000,0.000000,1.000000,0.000000,0.000000,0.000000,0.000000,0.000000,0.000000,0.000000,0.000000,0.000000,1.000000" />
         <Keyword name="$SYS"  value="OPTIXE2 Microsoft Windows 7 Professional " />
         <Keyword name="$CYT"  value="4486518 Attune NxT Acoustic Focusing Cytometer (Lasers: BYXX)" />
         <Keyword name="$P16V"  value="450" />
         <Keyword name="$P16L"  value="561" />
         <Keyword name="$P16F"  value="585_16" />
         <Keyword name="$P16E"  value="0,0" />
         <Keyword name="$P16R"  value="1024" />
         <Keyword name="$P16B"  value="32" />
         <Keyword name="$P16S"  value="YL1-W" />
         <Keyword name="$P16N"  value="YL1-W" />
         <Keyword name="$P15V"  value="500" />
         <Keyword name="$P15L"  value="561" />
         <Keyword name="$P15F"  value="620_15" />
         <Keyword name="$P15E"  value="0,0" />
         <Keyword name="$P15R"  value="1024" />
         <Keyword name="$P15B"  value="32" />
         <Keyword name="$P15S"  value="YL2-W" />
         <Keyword name="$P15N"  value="YL2-W" />
         <Keyword name="$P14V"  value="440" />
         <Keyword name="$P14L"  value="488" />
         <Keyword name="$P14F"  value="530_30" />
         <Keyword name="$P14E"  value="0,0" />
         <Keyword name="$P14R"  value="1024" />
         <Keyword name="$P14B"  value="32" />
         <Keyword name="$P14S"  value="BL1-W" />
         <Keyword name="$P14N"  value="BL1-W" />
         <Keyword name="$P13V"  value="380" />
         <Keyword name="$P13L"  value="488" />
         <Keyword name="$P13F"  value="488_10" />
         <Keyword name="$P13E"  value="0,0" />
         <Keyword name="$P13R"  value="1024" />
         <Keyword name="$P13B"  value="32" />
         <Keyword name="$P13S"  value="SSC-W" />
         <Keyword name="$P13N"  value="SSC-W" />
         <Keyword name="$P12V"  value="200" />
         <Keyword name="$P12L"  value="488" />
         <Keyword name="$P12F"  value="NA" />
         <Keyword name="$P12E"  value="0,0" />
         <Keyword name="$P12R"  value="1024" />
         <Keyword name="$P12B"  value="32" />
         <Keyword name="$P12S"  value="FSC-W" />
         <Keyword name="$P12N"  value="FSC-W" />
         <Keyword name="$P11V"  value="450" />
         <Keyword name="$P11L"  value="561" />
         <Keyword name="$P11F"  value="585_16" />
         <Keyword name="$P11E"  value="0,0" />
         <Keyword name="$P11R"  value="1048576" />
         <Keyword name="$P11B"  value="32" />
         <Keyword name="$P11S"  value="YL1-H" />
         <Keyword name="$P11N"  value="YL1-H" />
         <Keyword name="$P10V"  value="500" />
         <Keyword name="$P10L"  value="561" />
         <Keyword name="$P10F"  value="620_15" />
         <Keyword name="$P10E"  value="0,0" />
         <Keyword name="$P10R"  value="1048576" />
         <Keyword name="$P10B"  value="32" />
         <Keyword name="$P10S"  value="YL2-H" />
         <Keyword name="$P10N"  value="YL2-H" />
         <Keyword name="$P9V"  value="440" />
         <Keyword name="$P9L"  value="488" />
         <Keyword name="$P9F"  value="530_30" />
         <Keyword name="$P9E"  value="0,0" />
         <Keyword name="$P9R"  value="1048576" />
         <Keyword name="$P9B"  value="32" />
         <Keyword name="$P9S"  value="BL1-H" />
         <Keyword name="$P9N"  value="BL1-H" />
         <Keyword name="$P8V"  value="380" />
         <Keyword name="$P8L"  value="488" />
         <Keyword name="$P8F"  value="488_10" />
         <Keyword name="$P8E"  value="0,0" />
         <Keyword name="$P8R"  value="1048576" />
         <Keyword name="$P8B"  value="32" />
         <Keyword name="$P8S"  value="SSC-H" />
         <Keyword name="$P8N"  value="SSC-H" />
         <Keyword name="$P7V"  value="200" />
         <Keyword name="$P7L"  value="488" />
         <Keyword name="$P7F"  value="NA" />
         <Keyword name="$P7E"  value="0,0" />
         <Keyword name="$P7R"  value="1048576" />
         <Keyword name="$P7B"  value="32" />
         <Keyword name="$P7S"  value="FSC-H" />
         <Keyword name="$P7N"  value="FSC-H" />
         <Keyword name="$P6V"  value="450" />
         <Keyword name="$P6L"  value="561" />
         <Keyword name="$P6F"  value="585_16" />
         <Keyword name="$P6E"  value="0,0" />
         <Keyword name="$P6R"  value="1048576" />
         <Keyword name="$P6B"  value="32" />
         <Keyword name="$P6S"  value="YL1-A" />
         <Keyword name="$P6N"  value="YL1-A" />
         <Keyword name="$P5V"  value="500" />
         <Keyword name="$P5L"  value="561" />
         <Keyword name="$P5F"  value="620_15" />
         <Keyword name="$P5E"  value="0,0" />
         <Keyword name="$P5R"  value="1048576" />
         <Keyword name="$P5B"  value="32" />
         <Keyword name="$P5S"  value="YL2-A" />
         <Keyword name="$P5N"  value="YL2-A" />
         <Keyword name="$P4V"  value="440" />
         <Keyword name="$P4L"  value="488" />
         <Keyword name="$P4F"  value="530_30" />
         <Keyword name="$P4E"  value="0,0" />
         <Keyword name="$P4R"  value="1048576" />
         <Keyword name="$P4B"  value="32" />
         <Keyword name="$P4S"  value="BL1-A" />
         <Keyword name="$P4N"  value="BL1-A" />
         <Keyword name="$P3V"  value="380" />
         <Keyword name="$P3L"  value="488" />
         <Keyword name="$P3F"  value="488_10" />
         <Keyword name="$P3E"  value="0,0" />
         <Keyword name="$P3R"  value="1048576" />
         <Keyword name="$P3B"  value="32" />
         <Keyword name="$P3S"  value="SSC-A" />
         <Keyword name="$P3N"  value="SSC-A" />
         <Keyword name="$P2V"  value="200" />
         <Keyword name="$P2L"  value="488" />
         <Keyword name="$P2F"  value="NA" />
         <Keyword name="$P2E"  value="0,0" />
         <Keyword name="$P2R"  value="1048576" />
         <Keyword name="$P2B"  value="32" />
         <Keyword name="$P2S"  value="FSC-A" />
         <Keyword name="$P2N"  value="FSC-A" />
         <Keyword name="$P1V"  value="NA" />
         <Keyword name="$P1L"  value="NA" />
         <Keyword name="$P1F"  value="NA" />
         <Keyword name="$P1E"  value="0,0" />
         <Keyword name="$P1R"  value="67108864" />
         <Keyword name="$P1B"  value="32" />
         <Keyword name="$P1S"  value="Time" />
         <Keyword name="$P1N"  value="Time" />
         <Keyword name="$BYTEORD"  value="1,2,3,4" />
         <Keyword name="$DATATYPE"  value="F" />
         <Keyword name="$MODE"  value="L" />
         <Keyword name="$TOT"  value="30000" />
         <Keyword name="$PAR"  value="16" />
         <Keyword name="FJ_FCS_VERSION"  value="3.1" />
       </Keywords>
       <SampleNode name="D6.fcs"  annotation=""  owningGroup=""  expanded="1"  sortPriority="10"  count="30000"  sampleID="42" >
         <Graph smoothing="0"  backColor="#ffffff"  foreColor="#000000"  type="Pseudocolor"  fast="1" >
           <Axis dimension="x"  name="FSC-A"  label=""  auto="auto" />
           <Axis dimension="y"  name="SSC-A"  label=""  auto="auto" />
           <GraphSettings level="5%"  smoothingHighResolution="1"  contourHighResolution="1"  histogramSmoothingCount="0"  graphResolution="256"  showOutliers="0"  drawLargeDots="0"  dotsToDraw="8000"  tint="le.chartfill.tinted.40"  lineWeight="le.lineweight.normal"  lineStyle="le.linestyle.solid" />
           <GraphEnvironment showGrid="0"  showAxes="tnlTNL"  showGates="1"  showFreqOnPlots="1"  showGateNameOnPlots="1"  showMedians="0"  showUncomped="0"  addEventParam="0"  lastYAxisName="" >
             <TextTraits font="SansSerif"  size="11"  name="Labels"  style="plain"  color="#000000"  background="#00ffffff"  just="left" />
             <TextTraits font="SansSerif"  size="11"  name="LayoutGates"  style="plain"  color="#000000"  background="#00ffffff"  just="left" />
             <TextTraits font="SansSerif"  size="9"  name="Numbers"  style="plain"  color="#000000"  background="#00ffffff"  just="left" />
             <TextTraits font="SansSerif"  size="9"  name="Legend"  style="plain"  color="#000000"  background="#00ffffff"  just="left" />
           </GraphEnvironment>
         </Graph>
         <Subpopulations>
           <Population name="E.coli"  annotation=""  owningGroup="All Samples"  expanded="1"  sortPriority="10"  count="27830" >
             <Graph smoothing="0"  backColor="#ffffff"  foreColor="#000000"  type="Pseudocolor"  fast="1" >
               <Axis dimension="x"  name="BL1-A"  label=""  auto="auto" />
               <Axis dimension="y"  name="YL2-A"  label=""  auto="auto" />
               <GraphSettings level="5%"  smoothingHighResolution="1"  contourHighResolution="1"  histogramSmoothingCount="0"  graphResolution="256"  showOutliers="0"  drawLargeDots="0"  dotsToDraw="8000"  tint="le.chartfill.tinted.40"  lineWeight="le.lineweight.normal"  lineStyle="le.linestyle.solid" />
               <GraphEnvironment showGrid="0"  showAxes="tnlTNL"  showGates="1"  showFreqOnPlots="1"  showGateNameOnPlots="1"  showMedians="0"  showUncomped="0"  addEventParam="0"  lastYAxisName="" >
                 <TextTraits font="SansSerif"  size="11"  name="Labels"  style="plain"  color="#000000"  background="#00ffffff"  just="left" />
                 <TextTraits font="SansSerif"  size="11"  name="LayoutGates"  style="plain"  color="#000000"  background="#00ffffff"  just="left" />
                 <TextTraits font="SansSerif"  size="9"  name="Numbers"  style="plain"  color="#000000"  background="#00ffffff"  just="left" />
                 <TextTraits font="SansSerif"  size="9"  name="Legend"  style="plain"  color="#000000"  background="#00ffffff"  just="left" />
                 <WindowPosition x="620"  y="23"  width="390"  height="520"  displayed="1"  panelState="---" />
               </GraphEnvironment>
             </Graph>
             <Gate gating:id="ID1133960541" >
               <gating:EllipsoidGate eventsInside="1"  annoOffsetX="0"  annoOffsetY="0"  tint="#000000"  isTinted="0"  lineWeight="Normal"  userDefined="1"  gating:distance="40.038515259058876" >
                 <gating:dimension>
                   <data-type:fcs-dimension data-type:name="FSC-H" />
                 </gating:dimension>
                 <gating:dimension>
                   <data-type:fcs-dimension data-type:name="SSC-H" />
                 </gating:dimension>
                 <gating:foci>
                   <gating:vertex>
                     <gating:coordinate data-type:value="139.4743021401" />
                     <gating:coordinate data-type:value="127.2410646238" />
                   </gating:vertex>
                   <gating:vertex>
                     <gating:coordinate data-type:value="144.5256978599" />
                     <gating:coordinate data-type:value="161.7589353762" />
                   </gating:vertex>
                 </gating:foci>
                 <gating:edge>
                   <gating:vertex>
                     <gating:coordinate data-type:value="139" />
                     <gating:coordinate data-type:value="124" />
                   </gating:vertex>
                   <gating:vertex>
                     <gating:coordinate data-type:value="145" />
                     <gating:coordinate data-type:value="165" />
                   </gating:vertex>
                   <gating:vertex>
                     <gating:coordinate data-type:value="153" />
                     <gating:coordinate data-type:value="142" />
                   </gating:vertex>
                   <gating:vertex>
                     <gating:coordinate data-type:value="131" />
                     <gating:coordinate data-type:value="146" />
                   </gating:vertex>
                 </gating:edge>
               </gating:EllipsoidGate>
             </Gate>
             <Subpopulations>
               <Population name="GFP"  annotation=""  owningGroup="All Samples"  expanded="1"  sortPriority="10"  count="27828" >
                 <Graph smoothing="1"  backColor="#ffffff"  foreColor="#000000"  type="Histogram"  fast="1" >
                   <Axis dimension="x"  name="YL2-A"  label=""  auto="auto" />
                   <Axis dimension="y"  name=""  label=""  auto="auto" />
                   <GraphSettings level="5%"  smoothingHighResolution="1"  contourHighResolution="1"  histogramSmoothingCount="0"  graphResolution="256"  showOutliers="0"  drawLargeDots="0"  dotsToDraw="8000"  tint="le.chartfill.tinted.40"  lineWeight="le.lineweight.normal"  lineStyle="le.linestyle.solid" />
                   <GraphEnvironment showGrid="0"  showAxes="tnlTNL"  showGates="1"  showFreqOnPlots="1"  showGateNameOnPlots="1"  showMedians="0"  showUncomped="0"  addEventParam="0"  lastYAxisName="" >
                     <TextTraits font="SansSerif"  size="11"  name="Labels"  style="plain"  color="#000000"  background="#00ffffff"  just="left" />
                     <TextTraits font="SansSerif"  size="11"  name="LayoutGates"  style="plain"  color="#000000"  background="#00ffffff"  just="left" />
                     <TextTraits font="SansSerif"  size="9"  name="Numbers"  style="plain"  color="#000000"  background="#00ffffff"  just="left" />
                     <TextTraits font="SansSerif"  size="9"  name="Legend"  style="plain"  color="#000000"  background="#00ffffff"  just="left" />
                     <WindowPosition x="620"  y="23"  width="390"  height="520"  displayed="1"  panelState="---" />
                   </GraphEnvironment>
                 </Graph>
                 <Gate gating:id="ID1283839519"  gating:parent_id="ID1133960541" >
                   <gating:RectangleGate eventsInside="1"  annoOffsetX="0"  annoOffsetY="0"  tint="#000000"  isTinted="0"  lineWeight="Normal"  userDefined="1" >
                     <gating:dimension gating:min="9.897654030879586"  gating:max="1048576.0000000007"  yRatio="0.7669172932330828" >
                       <data-type:fcs-dimension data-type:name="BL1-H" />
                     </gating:dimension>
                   </gating:RectangleGate>
                 </Gate>
               </Population>
             </Subpopulations>
           </Population>
         </Subpopulations>
       </SampleNode>
     </Sample>
     <Sample>
       <DataSet uri="file:/Volumes/HungJu/20200507_CadC_TcpP%20titration%20curves/P2/Plate_2-3_Variants_Experiment_Group_G2.fcs"  sampleID="74" />
       <Transformations>
         <transforms:linear transforms:minRange="0"  transforms:maxRange="36"  gain="0.0010415461" >
           <data-type:parameter data-type:name="Time" />
         </transforms:linear>
         <transforms:linear transforms:minRange="0"  transforms:maxRange="1048576"  gain="1" >
           <data-type:parameter data-type:name="FSC-A" />
         </transforms:linear>
         <transforms:linear transforms:minRange="0"  transforms:maxRange="1048576"  gain="1" >
           <data-type:parameter data-type:name="SSC-A" />
         </transforms:linear>
         <transforms:log transforms:offset="1"  transforms:decades="6.0205999133" >
           <data-type:parameter data-type:name="BL1-A" />
         </transforms:log>
         <transforms:log transforms:offset="1"  transforms:decades="6.0205999133" >
           <data-type:parameter data-type:name="YL2-A" />
         </transforms:log>
         <transforms:log transforms:offset="1"  transforms:decades="6.0205999133" >
           <data-type:parameter data-type:name="YL1-A" />
         </transforms:log>
         <transforms:log transforms:offset="1"  transforms:decades="6.0205999133" >
           <data-type:parameter data-type:name="FSC-H" />
         </transforms:log>
         <transforms:log transforms:offset="1"  transforms:decades="6.0205999133" >
           <data-type:parameter data-type:name="SSC-H" />
         </transforms:log>
         <transforms:log transforms:offset="1"  transforms:decades="6.0205999133" >
           <data-type:parameter data-type:name="BL1-H" />
         </transforms:log>
         <transforms:log transforms:offset="1"  transforms:decades="6.0205999133" >
           <data-type:parameter data-type:name="YL2-H" />
         </transforms:log>
         <transforms:log transforms:offset="1"  transforms:decades="6.0205999133" >
           <data-type:parameter data-type:name="YL1-H" />
         </transforms:log>
         <transforms:linear transforms:minRange="0"  transforms:maxRange="1024"  gain="1" >
           <data-type:parameter data-type:name="FSC-W" />
         </transforms:linear>
         <transforms:linear transforms:minRange="0"  transforms:maxRange="1024"  gain="1" >
           <data-type:parameter data-type:name="SSC-W" />
         </transforms:linear>
         <transforms:log transforms:offset="1"  transforms:decades="3.0102999566" >
           <data-type:parameter data-type:name="BL1-W" />
         </transforms:log>
         <transforms:log transforms:offset="1"  transforms:decades="3.0102999566" >
           <data-type:parameter data-type:name="YL2-W" />
         </transforms:log>
         <transforms:log transforms:offset="1"  transforms:decades="3.0102999566" >
           <data-type:parameter data-type:name="YL1-W" />
         </transforms:log>
       </Transformations>
       <Keywords>
         <Keyword name="$ENDANALYSIS"  value="000000000000" />
         <Keyword name="$BEGINANALYSIS"  value="000000000000" />
         <Keyword name="$ENDSTEXT"  value="000000000000" />
         <Keyword name="$BEGINSTEXT"  value="000000000000" />
         <Keyword name="$NEXTDATA"  value="000000000000" />
         <Keyword name="$ENDDATA"  value="000001928191" />
         <Keyword name="$BEGINDATA"  value="000000008192" />
         <Keyword name="#WINEXT"  value="0" />
         <Keyword name="#WIDTHTHRESHOLD"  value="10000" />
         <Keyword name="#TR2"  value="OR_SSC,100" />
         <Keyword name="#TR1"  value="OR_FSC,1500" />
         <Keyword name="#PTRESULT"  value="Pass" />
         <Keyword name="#PTDATE"  value="07-May-2020" />
         <Keyword name="#P1Target"  value="NA" />
         <Keyword name="#P1Label"  value="NA" />
         <Keyword name="#LASERCONFIG"  value="BY" />
         <Keyword name="#LASER2DELAY"  value="365" />
         <Keyword name="#LASER2COLOR"  value="Yellow" />
         <Keyword name="#LASER2ASF"  value="1.05" />
         <Keyword name="#LASER1DELAY"  value="1100" />
         <Keyword name="#LASER1COLOR"  value="Blue" />
         <Keyword name="#LASER1ASF"  value="1.05" />
         <Keyword name="#FLOWRATE"  value="25" />
         <Keyword name="$WELLID"  value="G2" />
         <Keyword name="$VOL"  value="15000" />
         <Keyword name="$TIMESTEP"  value="0.001" />
         <Keyword name="$SRC"  value="NA" />
         <Keyword name="$SMNO"  value="Group" />
         <Keyword name="$PROJ"  value="Experiment" />
         <Keyword name="$PLATENAME"  value="Plate_2-3_Variants" />
         <Keyword name="$PLATEID"  value="NA" />
         <Keyword name="$OP"  value="Hung-Ju Chang" />
         <Keyword name="$LOST"  value="0" />
         <Keyword name="$ORIGINALITY"  value="Original" />
         <Keyword name="$INST"  value="NA" />
         <Keyword name="$FIL"  value="G2.fcs" />
         <Keyword name="$EXP"  value="NA" />
         <Keyword name="$ETIM"  value="17:55:50" />
         <Keyword name="$DATE"  value="07-May-2020" />
         <Keyword name="$CYTSN"  value="1AFC202500115" />
         <Keyword name="$COM"  value="NA" />
         <Keyword name="$CELLS"  value="NA" />
         <Keyword name="$BTIM"  value="17:55:14" />
         <Keyword name="$SPILLOVER"  value="9,BL1-A,YL2-A,YL1-A,BL1-H,YL2-H,YL1-H,BL1-W,YL2-W,YL1-W,1.000000,0.000000,0.000000,0.000000,0.000000,0.000000,0.000000,0.000000,0.000000,0.000000,1.000000,0.000000,0.000000,0.000000,0.000000,0.000000,0.000000,0.000000,0.000000,0.000000,1.000000,0.000000,0.000000,0.000000,0.000000,0.000000,0.000000,0.000000,0.000000,0.000000,1.000000,0.000000,0.000000,0.000000,0.000000,0.000000,0.000000,0.000000,0.000000,0.000000,1.000000,0.000000,0.000000,0.000000,0.000000,0.000000,0.000000,0.000000,0.000000,0.000000,1.000000,0.000000,0.000000,0.000000,0.000000,0.000000,0.000000,0.000000,0.000000,0.000000,1.000000,0.000000,0.000000,0.000000,0.000000,0.000000,0.000000,0.000000,0.000000,0.000000,1.000000,0.000000,0.000000,0.000000,0.000000,0.000000,0.000000,0.000000,0.000000,0.000000,1.000000" />
         <Keyword name="$SYS"  value="OPTIXE2 Microsoft Windows 7 Professional " />
         <Keyword name="$CYT"  value="4486518 Attune NxT Acoustic Focusing Cytometer (Lasers: BYXX)" />
         <Keyword name="$P16V"  value="450" />
         <Keyword name="$P16L"  value="561" />
         <Keyword name="$P16F"  value="585_16" />
         <Keyword name="$P16E"  value="0,0" />
         <Keyword name="$P16R"  value="1024" />
         <Keyword name="$P16B"  value="32" />
         <Keyword name="$P16S"  value="YL1-W" />
         <Keyword name="$P16N"  value="YL1-W" />
         <Keyword name="$P15V"  value="500" />
         <Keyword name="$P15L"  value="561" />
         <Keyword name="$P15F"  value="620_15" />
         <Keyword name="$P15E"  value="0,0" />
         <Keyword name="$P15R"  value="1024" />
         <Keyword name="$P15B"  value="32" />
         <Keyword name="$P15S"  value="YL2-W" />
         <Keyword name="$P15N"  value="YL2-W" />
         <Keyword name="$P14V"  value="440" />
         <Keyword name="$P14L"  value="488" />
         <Keyword name="$P14F"  value="530_30" />
         <Keyword name="$P14E"  value="0,0" />
         <Keyword name="$P14R"  value="1024" />
         <Keyword name="$P14B"  value="32" />
         <Keyword name="$P14S"  value="BL1-W" />
         <Keyword name="$P14N"  value="BL1-W" />
         <Keyword name="$P13V"  value="380" />
         <Keyword name="$P13L"  value="488" />
         <Keyword name="$P13F"  value="488_10" />
         <Keyword name="$P13E"  value="0,0" />
         <Keyword name="$P13R"  value="1024" />
         <Keyword name="$P13B"  value="32" />
         <Keyword name="$P13S"  value="SSC-W" />
         <Keyword name="$P13N"  value="SSC-W" />
         <Keyword name="$P12V"  value="200" />
         <Keyword name="$P12L"  value="488" />
         <Keyword name="$P12F"  value="NA" />
         <Keyword name="$P12E"  value="0,0" />
         <Keyword name="$P12R"  value="1024" />
         <Keyword name="$P12B"  value="32" />
         <Keyword name="$P12S"  value="FSC-W" />
         <Keyword name="$P12N"  value="FSC-W" />
         <Keyword name="$P11V"  value="450" />
         <Keyword name="$P11L"  value="561" />
         <Keyword name="$P11F"  value="585_16" />
         <Keyword name="$P11E"  value="0,0" />
         <Keyword name="$P11R"  value="1048576" />
         <Keyword name="$P11B"  value="32" />
         <Keyword name="$P11S"  value="YL1-H" />
         <Keyword name="$P11N"  value="YL1-H" />
         <Keyword name="$P10V"  value="500" />
         <Keyword name="$P10L"  value="561" />
         <Keyword name="$P10F"  value="620_15" />
         <Keyword name="$P10E"  value="0,0" />
         <Keyword name="$P10R"  value="1048576" />
         <Keyword name="$P10B"  value="32" />
         <Keyword name="$P10S"  value="YL2-H" />
         <Keyword name="$P10N"  value="YL2-H" />
         <Keyword name="$P9V"  value="440" />
         <Keyword name="$P9L"  value="488" />
         <Keyword name="$P9F"  value="530_30" />
         <Keyword name="$P9E"  value="0,0" />
         <Keyword name="$P9R"  value="1048576" />
         <Keyword name="$P9B"  value="32" />
         <Keyword name="$P9S"  value="BL1-H" />
         <Keyword name="$P9N"  value="BL1-H" />
         <Keyword name="$P8V"  value="380" />
         <Keyword name="$P8L"  value="488" />
         <Keyword name="$P8F"  value="488_10" />
         <Keyword name="$P8E"  value="0,0" />
         <Keyword name="$P8R"  value="1048576" />
         <Keyword name="$P8B"  value="32" />
         <Keyword name="$P8S"  value="SSC-H" />
         <Keyword name="$P8N"  value="SSC-H" />
         <Keyword name="$P7V"  value="200" />
         <Keyword name="$P7L"  value="488" />
         <Keyword name="$P7F"  value="NA" />
         <Keyword name="$P7E"  value="0,0" />
         <Keyword name="$P7R"  value="1048576" />
         <Keyword name="$P7B"  value="32" />
         <Keyword name="$P7S"  value="FSC-H" />
         <Keyword name="$P7N"  value="FSC-H" />
         <Keyword name="$P6V"  value="450" />
         <Keyword name="$P6L"  value="561" />
         <Keyword name="$P6F"  value="585_16" />
         <Keyword name="$P6E"  value="0,0" />
         <Keyword name="$P6R"  value="1048576" />
         <Keyword name="$P6B"  value="32" />
         <Keyword name="$P6S"  value="YL1-A" />
         <Keyword name="$P6N"  value="YL1-A" />
         <Keyword name="$P5V"  value="500" />
         <Keyword name="$P5L"  value="561" />
         <Keyword name="$P5F"  value="620_15" />
         <Keyword name="$P5E"  value="0,0" />
         <Keyword name="$P5R"  value="1048576" />
         <Keyword name="$P5B"  value="32" />
         <Keyword name="$P5S"  value="YL2-A" />
         <Keyword name="$P5N"  value="YL2-A" />
         <Keyword name="$P4V"  value="440" />
         <Keyword name="$P4L"  value="488" />
         <Keyword name="$P4F"  value="530_30" />
         <Keyword name="$P4E"  value="0,0" />
         <Keyword name="$P4R"  value="1048576" />
         <Keyword name="$P4B"  value="32" />
         <Keyword name="$P4S"  value="BL1-A" />
         <Keyword name="$P4N"  value="BL1-A" />
         <Keyword name="$P3V"  value="380" />
         <Keyword name="$P3L"  value="488" />
         <Keyword name="$P3F"  value="488_10" />
         <Keyword name="$P3E"  value="0,0" />
         <Keyword name="$P3R"  value="1048576" />
         <Keyword name="$P3B"  value="32" />
         <Keyword name="$P3S"  value="SSC-A" />
         <Keyword name="$P3N"  value="SSC-A" />
         <Keyword name="$P2V"  value="200" />
         <Keyword name="$P2L"  value="488" />
         <Keyword name="$P2F"  value="NA" />
         <Keyword name="$P2E"  value="0,0" />
         <Keyword name="$P2R"  value="1048576" />
         <Keyword name="$P2B"  value="32" />
         <Keyword name="$P2S"  value="FSC-A" />
         <Keyword name="$P2N"  value="FSC-A" />
         <Keyword name="$P1V"  value="NA" />
         <Keyword name="$P1L"  value="NA" />
         <Keyword name="$P1F"  value="NA" />
         <Keyword name="$P1E"  value="0,0" />
         <Keyword name="$P1R"  value="67108864" />
         <Keyword name="$P1B"  value="32" />
         <Keyword name="$P1S"  value="Time" />
         <Keyword name="$P1N"  value="Time" />
         <Keyword name="$BYTEORD"  value="1,2,3,4" />
         <Keyword name="$DATATYPE"  value="F" />
         <Keyword name="$MODE"  value="L" />
         <Keyword name="$TOT"  value="30000" />
         <Keyword name="$PAR"  value="16" />
         <Keyword name="FJ_FCS_VERSION"  value="3.1" />
       </Keywords>
       <SampleNode name="G2.fcs"  annotation=""  owningGroup=""  expanded="1"  sortPriority="10"  count="30000"  sampleID="74" >
         <Graph smoothing="0"  backColor="#ffffff"  foreColor="#000000"  type="Pseudocolor"  fast="1" >
           <Axis dimension="x"  name="FSC-A"  label=""  auto="auto" />
           <Axis dimension="y"  name="SSC-A"  label=""  auto="auto" />
           <GraphSettings level="5%"  smoothingHighResolution="1"  contourHighResolution="1"  histogramSmoothingCount="0"  graphResolution="256"  showOutliers="0"  drawLargeDots="0"  dotsToDraw="8000"  tint="le.chartfill.tinted.40"  lineWeight="le.lineweight.normal"  lineStyle="le.linestyle.solid" />
           <GraphEnvironment showGrid="0"  showAxes="tnlTNL"  showGates="1"  showFreqOnPlots="1"  showGateNameOnPlots="1"  showMedians="0"  showUncomped="0"  addEventParam="0"  lastYAxisName="" >
             <TextTraits font="SansSerif"  size="11"  name="Labels"  style="plain"  color="#000000"  background="#00ffffff"  just="left" />
             <TextTraits font="SansSerif"  size="11"  name="LayoutGates"  style="plain"  color="#000000"  background="#00ffffff"  just="left" />
             <TextTraits font="SansSerif"  size="9"  name="Numbers"  style="plain"  color="#000000"  background="#00ffffff"  just="left" />
             <TextTraits font="SansSerif"  size="9"  name="Legend"  style="plain"  color="#000000"  background="#00ffffff"  just="left" />
           </GraphEnvironment>
         </Graph>
         <Subpopulations>
           <Population name="E.coli"  annotation=""  owningGroup="All Samples"  expanded="1"  sortPriority="10"  count="28113" >
             <Graph smoothing="0"  backColor="#ffffff"  foreColor="#000000"  type="Pseudocolor"  fast="1" >
               <Axis dimension="x"  name="BL1-A"  label=""  auto="auto" />
               <Axis dimension="y"  name="YL2-A"  label=""  auto="auto" />
               <GraphSettings level="5%"  smoothingHighResolution="1"  contourHighResolution="1"  histogramSmoothingCount="0"  graphResolution="256"  showOutliers="0"  drawLargeDots="0"  dotsToDraw="8000"  tint="le.chartfill.tinted.40"  lineWeight="le.lineweight.normal"  lineStyle="le.linestyle.solid" />
               <GraphEnvironment showGrid="0"  showAxes="tnlTNL"  showGates="1"  showFreqOnPlots="1"  showGateNameOnPlots="1"  showMedians="0"  showUncomped="0"  addEventParam="0"  lastYAxisName="" >
                 <TextTraits font="SansSerif"  size="11"  name="Labels"  style="plain"  color="#000000"  background="#00ffffff"  just="left" />
                 <TextTraits font="SansSerif"  size="11"  name="LayoutGates"  style="plain"  color="#000000"  background="#00ffffff"  just="left" />
                 <TextTraits font="SansSerif"  size="9"  name="Numbers"  style="plain"  color="#000000"  background="#00ffffff"  just="left" />
                 <TextTraits font="SansSerif"  size="9"  name="Legend"  style="plain"  color="#000000"  background="#00ffffff"  just="left" />
                 <WindowPosition x="620"  y="23"  width="390"  height="520"  displayed="1"  panelState="---" />
               </GraphEnvironment>
             </Graph>
             <Gate gating:id="ID370566135" >
               <gating:EllipsoidGate eventsInside="1"  annoOffsetX="0"  annoOffsetY="0"  tint="#000000"  isTinted="0"  lineWeight="Normal"  userDefined="1"  gating:distance="40.038515259058876" >
                 <gating:dimension>
                   <data-type:fcs-dimension data-type:name="FSC-H" />
                 </gating:dimension>
                 <gating:dimension>
                   <data-type:fcs-dimension data-type:name="SSC-H" />
                 </gating:dimension>
                 <gating:foci>
                   <gating:vertex>
                     <gating:coordinate data-type:value="139.4743021401" />
                     <gating:coordinate data-type:value="127.2410646238" />
                   </gating:vertex>
                   <gating:vertex>
                     <gating:coordinate data-type:value="144.5256978599" />
                     <gating:coordinate data-type:value="161.7589353762" />
                   </gating:vertex>
                 </gating:foci>
                 <gating:edge>
                   <gating:vertex>
                     <gating:coordinate data-type:value="139" />
                     <gating:coordinate data-type:value="124" />
                   </gating:vertex>
                   <gating:vertex>
                     <gating:coordinate data-type:value="145" />
                     <gating:coordinate data-type:value="165" />
                   </gating:vertex>
                   <gating:vertex>
                     <gating:coordinate data-type:value="153" />
                     <gating:coordinate data-type:value="142" />
                   </gating:vertex>
                   <gating:vertex>
                     <gating:coordinate data-type:value="131" />
                     <gating:coordinate data-type:value="146" />
                   </gating:vertex>
                 </gating:edge>
               </gating:EllipsoidGate>
             </Gate>
             <Subpopulations>
               <Population name="GFP"  annotation=""  owningGroup="All Samples"  expanded="1"  sortPriority="10"  count="28113" >
                 <Graph smoothing="1"  backColor="#ffffff"  foreColor="#000000"  type="Histogram"  fast="1" >
                   <Axis dimension="x"  name="YL2-A"  label=""  auto="auto" />
                   <Axis dimension="y"  name=""  label=""  auto="auto" />
                   <GraphSettings level="5%"  smoothingHighResolution="1"  contourHighResolution="1"  histogramSmoothingCount="0"  graphResolution="256"  showOutliers="0"  drawLargeDots="0"  dotsToDraw="8000"  tint="le.chartfill.tinted.40"  lineWeight="le.lineweight.normal"  lineStyle="le.linestyle.solid" />
                   <GraphEnvironment showGrid="0"  showAxes="tnlTNL"  showGates="1"  showFreqOnPlots="1"  showGateNameOnPlots="1"  showMedians="0"  showUncomped="0"  addEventParam="0"  lastYAxisName="" >
                     <TextTraits font="SansSerif"  size="11"  name="Labels"  style="plain"  color="#000000"  background="#00ffffff"  just="left" />
                     <TextTraits font="SansSerif"  size="11"  name="LayoutGates"  style="plain"  color="#000000"  background="#00ffffff"  just="left" />
                     <TextTraits font="SansSerif"  size="9"  name="Numbers"  style="plain"  color="#000000"  background="#00ffffff"  just="left" />
                     <TextTraits font="SansSerif"  size="9"  name="Legend"  style="plain"  color="#000000"  background="#00ffffff"  just="left" />
                     <WindowPosition x="620"  y="23"  width="390"  height="520"  displayed="1"  panelState="---" />
                   </GraphEnvironment>
                 </Graph>
                 <Gate gating:id="ID1314271177"  gating:parent_id="ID370566135" >
                   <gating:RectangleGate eventsInside="1"  annoOffsetX="0"  annoOffsetY="0"  tint="#000000"  isTinted="0"  lineWeight="Normal"  userDefined="1" >
                     <gating:dimension gating:min="9.897654030879586"  gating:max="1048576.0000000007"  yRatio="0.7669172932330828" >
                       <data-type:fcs-dimension data-type:name="BL1-H" />
                     </gating:dimension>
                   </gating:RectangleGate>
                 </Gate>
               </Population>
             </Subpopulations>
           </Population>
         </Subpopulations>
       </SampleNode>
     </Sample>
     <Sample>
       <DataSet uri="file:/Volumes/HungJu/20200507_CadC_TcpP%20titration%20curves/P2/Plate_2-3_Variants_Experiment_Group_B9.fcs"  sampleID="21" />
       <Transformations>
         <transforms:linear transforms:minRange="0"  transforms:maxRange="15"  gain="0.0011368804" >
           <data-type:parameter data-type:name="Time" />
         </transforms:linear>
         <transforms:linear transforms:minRange="0"  transforms:maxRange="1048576"  gain="1" >
           <data-type:parameter data-type:name="FSC-A" />
         </transforms:linear>
         <transforms:linear transforms:minRange="0"  transforms:maxRange="1048576"  gain="1" >
           <data-type:parameter data-type:name="SSC-A" />
         </transforms:linear>
         <transforms:log transforms:offset="1"  transforms:decades="6.0205999133" >
           <data-type:parameter data-type:name="BL1-A" />
         </transforms:log>
         <transforms:log transforms:offset="1"  transforms:decades="6.0205999133" >
           <data-type:parameter data-type:name="YL2-A" />
         </transforms:log>
         <transforms:log transforms:offset="1"  transforms:decades="6.0205999133" >
           <data-type:parameter data-type:name="YL1-A" />
         </transforms:log>
         <transforms:log transforms:offset="1"  transforms:decades="6.0205999133" >
           <data-type:parameter data-type:name="FSC-H" />
         </transforms:log>
         <transforms:log transforms:offset="1"  transforms:decades="6.0205999133" >
           <data-type:parameter data-type:name="SSC-H" />
         </transforms:log>
         <transforms:log transforms:offset="1"  transforms:decades="6.0205999133" >
           <data-type:parameter data-type:name="BL1-H" />
         </transforms:log>
         <transforms:log transforms:offset="1"  transforms:decades="6.0205999133" >
           <data-type:parameter data-type:name="YL2-H" />
         </transforms:log>
         <transforms:log transforms:offset="1"  transforms:decades="6.0205999133" >
           <data-type:parameter data-type:name="YL1-H" />
         </transforms:log>
         <transforms:linear transforms:minRange="0"  transforms:maxRange="1024"  gain="1" >
           <data-type:parameter data-type:name="FSC-W" />
         </transforms:linear>
         <transforms:linear transforms:minRange="0"  transforms:maxRange="1024"  gain="1" >
           <data-type:parameter data-type:name="SSC-W" />
         </transforms:linear>
         <transforms:log transforms:offset="1"  transforms:decades="3.0102999566" >
           <data-type:parameter data-type:name="BL1-W" />
         </transforms:log>
         <transforms:log transforms:offset="1"  transforms:decades="3.0102999566" >
           <data-type:parameter data-type:name="YL2-W" />
         </transforms:log>
         <transforms:log transforms:offset="1"  transforms:decades="3.0102999566" >
           <data-type:parameter data-type:name="YL1-W" />
         </transforms:log>
       </Transformations>
       <Keywords>
         <Keyword name="$ENDANALYSIS"  value="000000000000" />
         <Keyword name="$BEGINANALYSIS"  value="000000000000" />
         <Keyword name="$ENDSTEXT"  value="000000000000" />
         <Keyword name="$BEGINSTEXT"  value="000000000000" />
         <Keyword name="$NEXTDATA"  value="000000000000" />
         <Keyword name="$ENDDATA"  value="000001928191" />
         <Keyword name="$BEGINDATA"  value="000000008192" />
         <Keyword name="#WINEXT"  value="0" />
         <Keyword name="#WIDTHTHRESHOLD"  value="10000" />
         <Keyword name="#TR2"  value="OR_SSC,100" />
         <Keyword name="#TR1"  value="OR_FSC,1500" />
         <Keyword name="#PTRESULT"  value="Pass" />
         <Keyword name="#PTDATE"  value="07-May-2020" />
         <Keyword name="#P1Target"  value="NA" />
         <Keyword name="#P1Label"  value="NA" />
         <Keyword name="#LASERCONFIG"  value="BY" />
         <Keyword name="#LASER2DELAY"  value="365" />
         <Keyword name="#LASER2COLOR"  value="Yellow" />
         <Keyword name="#LASER2ASF"  value="1.05" />
         <Keyword name="#LASER1DELAY"  value="1100" />
         <Keyword name="#LASER1COLOR"  value="Blue" />
         <Keyword name="#LASER1ASF"  value="1.05" />
         <Keyword name="#FLOWRATE"  value="25" />
         <Keyword name="$WELLID"  value="B9" />
         <Keyword name="$VOL"  value="6000" />
         <Keyword name="$TIMESTEP"  value="0.001" />
         <Keyword name="$SRC"  value="NA" />
         <Keyword name="$SMNO"  value="Group" />
         <Keyword name="$PROJ"  value="Experiment" />
         <Keyword name="$PLATENAME"  value="Plate_2-3_Variants" />
         <Keyword name="$PLATEID"  value="NA" />
         <Keyword name="$OP"  value="Hung-Ju Chang" />
         <Keyword name="$LOST"  value="0" />
         <Keyword name="$ORIGINALITY"  value="Original" />
         <Keyword name="$INST"  value="NA" />
         <Keyword name="$FIL"  value="B9.fcs" />
         <Keyword name="$EXP"  value="NA" />
         <Keyword name="$ETIM"  value="17:13:53" />
         <Keyword name="$DATE"  value="07-May-2020" />
         <Keyword name="$CYTSN"  value="1AFC202500115" />
         <Keyword name="$COM"  value="NA" />
         <Keyword name="$CELLS"  value="NA" />
         <Keyword name="$BTIM"  value="17:13:38" />
         <Keyword name="$SPILLOVER"  value="9,BL1-A,YL2-A,YL1-A,BL1-H,YL2-H,YL1-H,BL1-W,YL2-W,YL1-W,1.000000,0.000000,0.000000,0.000000,0.000000,0.000000,0.000000,0.000000,0.000000,0.000000,1.000000,0.000000,0.000000,0.000000,0.000000,0.000000,0.000000,0.000000,0.000000,0.000000,1.000000,0.000000,0.000000,0.000000,0.000000,0.000000,0.000000,0.000000,0.000000,0.000000,1.000000,0.000000,0.000000,0.000000,0.000000,0.000000,0.000000,0.000000,0.000000,0.000000,1.000000,0.000000,0.000000,0.000000,0.000000,0.000000,0.000000,0.000000,0.000000,0.000000,1.000000,0.000000,0.000000,0.000000,0.000000,0.000000,0.000000,0.000000,0.000000,0.000000,1.000000,0.000000,0.000000,0.000000,0.000000,0.000000,0.000000,0.000000,0.000000,0.000000,1.000000,0.000000,0.000000,0.000000,0.000000,0.000000,0.000000,0.000000,0.000000,0.000000,1.000000" />
         <Keyword name="$SYS"  value="OPTIXE2 Microsoft Windows 7 Professional " />
         <Keyword name="$CYT"  value="4486518 Attune NxT Acoustic Focusing Cytometer (Lasers: BYXX)" />
         <Keyword name="$P16V"  value="450" />
         <Keyword name="$P16L"  value="561" />
         <Keyword name="$P16F"  value="585_16" />
         <Keyword name="$P16E"  value="0,0" />
         <Keyword name="$P16R"  value="1024" />
         <Keyword name="$P16B"  value="32" />
         <Keyword name="$P16S"  value="YL1-W" />
         <Keyword name="$P16N"  value="YL1-W" />
         <Keyword name="$P15V"  value="500" />
         <Keyword name="$P15L"  value="561" />
         <Keyword name="$P15F"  value="620_15" />
         <Keyword name="$P15E"  value="0,0" />
         <Keyword name="$P15R"  value="1024" />
         <Keyword name="$P15B"  value="32" />
         <Keyword name="$P15S"  value="YL2-W" />
         <Keyword name="$P15N"  value="YL2-W" />
         <Keyword name="$P14V"  value="440" />
         <Keyword name="$P14L"  value="488" />
         <Keyword name="$P14F"  value="530_30" />
         <Keyword name="$P14E"  value="0,0" />
         <Keyword name="$P14R"  value="1024" />
         <Keyword name="$P14B"  value="32" />
         <Keyword name="$P14S"  value="BL1-W" />
         <Keyword name="$P14N"  value="BL1-W" />
         <Keyword name="$P13V"  value="380" />
         <Keyword name="$P13L"  value="488" />
         <Keyword name="$P13F"  value="488_10" />
         <Keyword name="$P13E"  value="0,0" />
         <Keyword name="$P13R"  value="1024" />
         <Keyword name="$P13B"  value="32" />
         <Keyword name="$P13S"  value="SSC-W" />
         <Keyword name="$P13N"  value="SSC-W" />
         <Keyword name="$P12V"  value="200" />
         <Keyword name="$P12L"  value="488" />
         <Keyword name="$P12F"  value="NA" />
         <Keyword name="$P12E"  value="0,0" />
         <Keyword name="$P12R"  value="1024" />
         <Keyword name="$P12B"  value="32" />
         <Keyword name="$P12S"  value="FSC-W" />
         <Keyword name="$P12N"  value="FSC-W" />
         <Keyword name="$P11V"  value="450" />
         <Keyword name="$P11L"  value="561" />
         <Keyword name="$P11F"  value="585_16" />
         <Keyword name="$P11E"  value="0,0" />
         <Keyword name="$P11R"  value="1048576" />
         <Keyword name="$P11B"  value="32" />
         <Keyword name="$P11S"  value="YL1-H" />
         <Keyword name="$P11N"  value="YL1-H" />
         <Keyword name="$P10V"  value="500" />
         <Keyword name="$P10L"  value="561" />
         <Keyword name="$P10F"  value="620_15" />
         <Keyword name="$P10E"  value="0,0" />
         <Keyword name="$P10R"  value="1048576" />
         <Keyword name="$P10B"  value="32" />
         <Keyword name="$P10S"  value="YL2-H" />
         <Keyword name="$P10N"  value="YL2-H" />
         <Keyword name="$P9V"  value="440" />
         <Keyword name="$P9L"  value="488" />
         <Keyword name="$P9F"  value="530_30" />
         <Keyword name="$P9E"  value="0,0" />
         <Keyword name="$P9R"  value="1048576" />
         <Keyword name="$P9B"  value="32" />
         <Keyword name="$P9S"  value="BL1-H" />
         <Keyword name="$P9N"  value="BL1-H" />
         <Keyword name="$P8V"  value="380" />
         <Keyword name="$P8L"  value="488" />
         <Keyword name="$P8F"  value="488_10" />
         <Keyword name="$P8E"  value="0,0" />
         <Keyword name="$P8R"  value="1048576" />
         <Keyword name="$P8B"  value="32" />
         <Keyword name="$P8S"  value="SSC-H" />
         <Keyword name="$P8N"  value="SSC-H" />
         <Keyword name="$P7V"  value="200" />
         <Keyword name="$P7L"  value="488" />
         <Keyword name="$P7F"  value="NA" />
         <Keyword name="$P7E"  value="0,0" />
         <Keyword name="$P7R"  value="1048576" />
         <Keyword name="$P7B"  value="32" />
         <Keyword name="$P7S"  value="FSC-H" />
         <Keyword name="$P7N"  value="FSC-H" />
         <Keyword name="$P6V"  value="450" />
         <Keyword name="$P6L"  value="561" />
         <Keyword name="$P6F"  value="585_16" />
         <Keyword name="$P6E"  value="0,0" />
         <Keyword name="$P6R"  value="1048576" />
         <Keyword name="$P6B"  value="32" />
         <Keyword name="$P6S"  value="YL1-A" />
         <Keyword name="$P6N"  value="YL1-A" />
         <Keyword name="$P5V"  value="500" />
         <Keyword name="$P5L"  value="561" />
         <Keyword name="$P5F"  value="620_15" />
         <Keyword name="$P5E"  value="0,0" />
         <Keyword name="$P5R"  value="1048576" />
         <Keyword name="$P5B"  value="32" />
         <Keyword name="$P5S"  value="YL2-A" />
         <Keyword name="$P5N"  value="YL2-A" />
         <Keyword name="$P4V"  value="440" />
         <Keyword name="$P4L"  value="488" />
         <Keyword name="$P4F"  value="530_30" />
         <Keyword name="$P4E"  value="0,0" />
         <Keyword name="$P4R"  value="1048576" />
         <Keyword name="$P4B"  value="32" />
         <Keyword name="$P4S"  value="BL1-A" />
         <Keyword name="$P4N"  value="BL1-A" />
         <Keyword name="$P3V"  value="380" />
         <Keyword name="$P3L"  value="488" />
         <Keyword name="$P3F"  value="488_10" />
         <Keyword name="$P3E"  value="0,0" />
         <Keyword name="$P3R"  value="1048576" />
         <Keyword name="$P3B"  value="32" />
         <Keyword name="$P3S"  value="SSC-A" />
         <Keyword name="$P3N"  value="SSC-A" />
         <Keyword name="$P2V"  value="200" />
         <Keyword name="$P2L"  value="488" />
         <Keyword name="$P2F"  value="NA" />
         <Keyword name="$P2E"  value="0,0" />
         <Keyword name="$P2R"  value="1048576" />
         <Keyword name="$P2B"  value="32" />
         <Keyword name="$P2S"  value="FSC-A" />
         <Keyword name="$P2N"  value="FSC-A" />
         <Keyword name="$P1V"  value="NA" />
         <Keyword name="$P1L"  value="NA" />
         <Keyword name="$P1F"  value="NA" />
         <Keyword name="$P1E"  value="0,0" />
         <Keyword name="$P1R"  value="67108864" />
         <Keyword name="$P1B"  value="32" />
         <Keyword name="$P1S"  value="Time" />
         <Keyword name="$P1N"  value="Time" />
         <Keyword name="$BYTEORD"  value="1,2,3,4" />
         <Keyword name="$DATATYPE"  value="F" />
         <Keyword name="$MODE"  value="L" />
         <Keyword name="$TOT"  value="30000" />
         <Keyword name="$PAR"  value="16" />
         <Keyword name="FJ_FCS_VERSION"  value="3.1" />
       </Keywords>
       <SampleNode name="B9.fcs"  annotation=""  owningGroup=""  expanded="1"  sortPriority="10"  count="30000"  sampleID="21" >
         <Graph smoothing="0"  backColor="#ffffff"  foreColor="#000000"  type="Pseudocolor"  fast="1" >
           <Axis dimension="x"  name="FSC-A"  label=""  auto="auto" />
           <Axis dimension="y"  name="SSC-A"  label=""  auto="auto" />
           <GraphSettings level="5%"  smoothingHighResolution="1"  contourHighResolution="1"  histogramSmoothingCount="0"  graphResolution="256"  showOutliers="0"  drawLargeDots="0"  dotsToDraw="8000"  tint="le.chartfill.tinted.40"  lineWeight="le.lineweight.normal"  lineStyle="le.linestyle.solid" />
           <GraphEnvironment showGrid="0"  showAxes="tnlTNL"  showGates="1"  showFreqOnPlots="1"  showGateNameOnPlots="1"  showMedians="0"  showUncomped="0"  addEventParam="0"  lastYAxisName="" >
             <TextTraits font="SansSerif"  size="11"  name="Labels"  style="plain"  color="#000000"  background="#00ffffff"  just="left" />
             <TextTraits font="SansSerif"  size="11"  name="LayoutGates"  style="plain"  color="#000000"  background="#00ffffff"  just="left" />
             <TextTraits font="SansSerif"  size="9"  name="Numbers"  style="plain"  color="#000000"  background="#00ffffff"  just="left" />
             <TextTraits font="SansSerif"  size="9"  name="Legend"  style="plain"  color="#000000"  background="#00ffffff"  just="left" />
           </GraphEnvironment>
         </Graph>
         <Subpopulations>
           <Population name="E.coli"  annotation=""  owningGroup="All Samples"  expanded="1"  sortPriority="10"  count="28075" >
             <Graph smoothing="0"  backColor="#ffffff"  foreColor="#000000"  type="Pseudocolor"  fast="1" >
               <Axis dimension="x"  name="BL1-A"  label=""  auto="auto" />
               <Axis dimension="y"  name="YL2-A"  label=""  auto="auto" />
               <GraphSettings level="5%"  smoothingHighResolution="1"  contourHighResolution="1"  histogramSmoothingCount="0"  graphResolution="256"  showOutliers="0"  drawLargeDots="0"  dotsToDraw="8000"  tint="le.chartfill.tinted.40"  lineWeight="le.lineweight.normal"  lineStyle="le.linestyle.solid" />
               <GraphEnvironment showGrid="0"  showAxes="tnlTNL"  showGates="1"  showFreqOnPlots="1"  showGateNameOnPlots="1"  showMedians="0"  showUncomped="0"  addEventParam="0"  lastYAxisName="" >
                 <TextTraits font="SansSerif"  size="11"  name="Labels"  style="plain"  color="#000000"  background="#00ffffff"  just="left" />
                 <TextTraits font="SansSerif"  size="11"  name="LayoutGates"  style="plain"  color="#000000"  background="#00ffffff"  just="left" />
                 <TextTraits font="SansSerif"  size="9"  name="Numbers"  style="plain"  color="#000000"  background="#00ffffff"  just="left" />
                 <TextTraits font="SansSerif"  size="9"  name="Legend"  style="plain"  color="#000000"  background="#00ffffff"  just="left" />
                 <WindowPosition x="620"  y="23"  width="390"  height="520"  displayed="1"  panelState="---" />
               </GraphEnvironment>
             </Graph>
             <Gate gating:id="ID707791855" >
               <gating:EllipsoidGate eventsInside="1"  annoOffsetX="0"  annoOffsetY="0"  tint="#000000"  isTinted="0"  lineWeight="Normal"  userDefined="1"  gating:distance="40.038515259058876" >
                 <gating:dimension>
                   <data-type:fcs-dimension data-type:name="FSC-H" />
                 </gating:dimension>
                 <gating:dimension>
                   <data-type:fcs-dimension data-type:name="SSC-H" />
                 </gating:dimension>
                 <gating:foci>
                   <gating:vertex>
                     <gating:coordinate data-type:value="139.4743021401" />
                     <gating:coordinate data-type:value="127.2410646238" />
                   </gating:vertex>
                   <gating:vertex>
                     <gating:coordinate data-type:value="144.5256978599" />
                     <gating:coordinate data-type:value="161.7589353762" />
                   </gating:vertex>
                 </gating:foci>
                 <gating:edge>
                   <gating:vertex>
                     <gating:coordinate data-type:value="139" />
                     <gating:coordinate data-type:value="124" />
                   </gating:vertex>
                   <gating:vertex>
                     <gating:coordinate data-type:value="145" />
[truncated: 1,506,992 more chars]
