# Supplementary material for: Programmable receptors enable bacterial biosensors to detect pathological biomarkers in clinical samples
Source: Nat Commun. 2021 Sep 1;12:5216. doi: 10.1038/s41467-021-25538-y (PMC8410942; doi:10.1038/s41467-021-25538-y)
Supplement: Supplementary file 6 — Source data [file 41467_2021_25538_MOESM6_ESM.zip › 5_Source data/Fig4C/A_raw data/Raw_GCDCA_0-40/t-test analysis/t-test_0-40_60 mins.xlsx]

## Sheet: OD 0.1 analysis
		OD = 0.1 , Incubation time = 60 mins
		Data point (0 μM against:)	1 μM	2.5 μM	5 μM	10 μM	20 μM	30 μM	40 μM
		Unpaired t test with Welch's correction
		P value	0.0003	<0.0001	<0.0001	<0.0001	<0.0001	<0.0001	<0.0001
		P value summary	***	****	****	****	****	****	****
		Significantly different (P < 0.05)?	Yes	Yes	Yes	Yes	Yes	Yes	Yes
		One- or two-tailed P value?	Two-tailed	Two-tailed	Two-tailed	Two-tailed	Two-tailed	Two-tailed	Two-tailed
		Welch-corrected t, df	t=4.932, df=12.33	t=10.14, df=13.23	t=17.70, df=15.97	t=20.84, df=9.969	t=20.32, df=8.385	t=25.44, df=8.379	t=24.97, df=8.282
		How big is the difference?
		Mean of column A (0 μM)	0.1667	0.1667	0.1667	0.1667	0.1667	0.1667	0.1667
		Mean of column B (1-40 μM)	0.217	0.2732	0.3961	0.7276	1.356	1.667	1.868
		Difference between means (B - A) ± SEM	0.05033 ± 0.01020	0.1066 ± 0.01051	0.2294 ± 0.01297	0.5609 ± 0.02692	1.189 ± 0.05850	1.500 ± 0.05896	1.702 ± 0.06814
		95% confidence interval	0.02816 to 0.07250	0.08390 to 0.1292	0.2020 to 0.2569	0.5009 to 0.6209	1.055 to 1.323	1.365 to 1.635	1.545 to 1.858
		R squared (eta squared)	0.6636	0.8861	0.9515	0.9776	0.9801	0.9872	0.9869
		F test to compare variances
		F, DFn, Dfd	3.400, 8, 8	2.690, 8, 8	1.089, 8, 8	8.002, 8, 8	41.53, 8, 8	42.20, 8, 8	56.69, 8, 8
		P value	0.1029	0.1831	0.9068	0.0081	<0.0001	<0.0001	<0.0001
		P value summary	ns	ns	ns	**	****	****	****
		Significantly different (P < 0.05)?	No	No	No	Yes	Yes	Yes	Yes
		Data analyzed
		Sample size, column A	9	9	9	9	9	9	9
		Sample size, column B	9	9	9	9	9	9	9

## Sheet: OD 0.2 analysis
		OD = 0.2 , Incubation time = 60 mins
		Data point (0 μM against:)	1 μM	2.5 μM	5 μM	10 μM	20 μM	30 μM	40 μM
		Unpaired t test with Welch's correction
		P value	0.0018	<0.0001	<0.0001	<0.0001	<0.0001	<0.0001	<0.0001
		P value summary	**	****	****	****	****	****	****
		Significantly different (P < 0.05)?	Yes	Yes	Yes	Yes	Yes	Yes	Yes
		One- or two-tailed P value?	Two-tailed	Two-tailed	Two-tailed	Two-tailed	Two-tailed	Two-tailed	Two-tailed
		Welch-corrected t, df	t=3.818, df=14.34	t=6.564, df=16.00	t=7.851, df=11.14	t=13.34, df=9.357	t=11.26, df=8.234	t=14.14, df=8.225	t=14.84, df=8.181
		How big is the difference?
		Mean of column A (0 μM)	0.2484	0.2484	0.2484	0.2484	0.2484	0.2484	0.2484
		Mean of column B (1-40 μM)	0.3236	0.3971	0.5554	1.015	1.76	2.182	2.508
		Difference between means (B - A) ± SEM	0.07511 ± 0.01967	0.1487 ± 0.02265	0.3070 ± 0.03911	0.7661 ± 0.05741	1.512 ± 0.1343	1.934 ± 0.1368	2.259 ± 0.1523
		95% confidence interval	0.03301 to 0.1172	0.1007 to 0.1967	0.2211 to 0.3929	0.6370 to 0.8952	1.204 to 1.820	1.620 to 2.248	1.909 to 2.609
		R squared (eta squared)	0.5042	0.7292	0.8469	0.9501	0.939	0.9605	0.9642
		F test to compare variances
		F, DFn, Dfd	2.034, 8, 8	1.024, 8, 8	4.894, 8, 8	11.70, 8, 8	68.49, 8, 8	71.14, 8, 8	88.38, 8, 8
		P value	0.3353	0.9746	0.0376	0.0022	<0.0001	<0.0001	<0.0001
		P value summary	ns	ns	*	**	****	****	****
		Significantly different (P < 0.05)?	No	No	Yes	Yes	Yes	Yes	Yes
		Data analyzed
		Sample size, column A	9	9	9	9	9	9	9
		Sample size, column B	9	9	9	9	9	9	9

## Sheet: OD 0.5 analysis
		OD = 0.5 , Incubation time = 60 mins
		Data point (0 μM against:)	1 μM	2.5 μM	5 μM	10 μM	20 μM	30 μM	40 μM
		Unpaired t test with Welch's correction
		P value	0.0008	<0.0001	0.0057	<0.0001	<0.0001	<0.0001	<0.0001
		P value summary	***	****	**	****	****	****	****
		Significantly different (P < 0.05)?	Yes	Yes	Yes	Yes	Yes	Yes	Yes
		One- or two-tailed P value?	Two-tailed	Two-tailed	Two-tailed	Two-tailed	Two-tailed	Two-tailed	Two-tailed
		Welch-corrected t, df	t=4.605, df=10.62	t=6.089, df=15.98	t=3.558, df=9.413	t=12.49, df=10.05	t=16.87, df=8.647	t=20.47, df=8.568	t=23.81, df=8.560
		How big is the difference?
		Mean of column A (0 μM)	0.415	0.415	0.415	0.415	0.415	0.415	0.415
		Mean of column B (1-40 μM)	0.5253	0.609	0.6909	1.23	2.31	2.865	3.282
		Difference between means (B - A) ± SEM	0.1103 ± 0.02396	0.1940 ± 0.03186	0.2759 ± 0.07754	0.8148 ± 0.06526	1.895 ± 0.1123	2.450 ± 0.1197	2.867 ± 0.1204
		95% confidence interval	0.05737 to 0.1633	0.1265 to 0.2615	0.1016 to 0.4501	0.6695 to 0.9601	1.640 to 2.151	2.177 to 2.723	2.593 to 3.142
		R squared (eta squared)	0.6665	0.6988	0.5735	0.9394	0.9705	0.98	0.9851
		F test to compare variances
		F, DFn, Dfd	5.950, 8, 8	1.066, 8, 8	11.24, 8, 8	7.666, 8, 8	24.68, 8, 8	28.15, 8, 8	28.52, 8, 8
		P value	0.0208	0.9304	0.0025	0.0093	0.0001	<0.0001	<0.0001
		P value summary	*	ns	**	**	***	****	****
		Significantly different (P < 0.05)?	Yes	No	Yes	Yes	Yes	Yes	Yes
		Data analyzed
		Sample size, column A	9	9	9	9	9	9	9
		Sample size, column B	9	9	9	9	9	9	9

## Sheet: OD1.0 analysis
		OD = 1.0, Incubation time = 60 mins
		Data point (0 μM against:)	1 μM	2.5 μM	5 μM	10 μM	20 μM	30 μM	40 μM
		Unpaired t test with Welch's correction
		P value	0.0367	0.0007	<0.0001	<0.0001	<0.0001	<0.0001	<0.0001
		P value summary	*	***	****	****	****	****	****
		Significantly different (P < 0.05)?	Yes	Yes	Yes	Yes	Yes	Yes	Yes
		One- or two-tailed P value?	Two-tailed	Two-tailed	Two-tailed	Two-tailed	Two-tailed	Two-tailed	Two-tailed
		Welch-corrected t, df	t=2.304, df=14.25	t=4.219, df=15.70	t=7.577, df=15.16	t=15.42, df=15.16	t=15.57, df=9.293	t=28.51, df=10.14	t=30.72, df=9.911
		How big is the difference?
		Mean of column A (0 μM)	0.584	0.584	0.584	0.584	0.584	0.584	0.584
		Mean of column B (1-40 μM)	0.6768	0.7968	0.903	1.409	2.462	3.311	3.676
		Difference between means (B - A) ± SEM	0.09278 ± 0.04026	0.2128 ± 0.05043	0.3190 ± 0.04210	0.8248 ± 0.05350	1.878 ± 0.1206	2.727 ± 0.09564	3.092 ± 0.1006
		95% confidence interval	0.006566 to 0.1790	0.1057 to 0.3199	0.2294 to 0.4086	0.7108 to 0.9387	1.606 to 2.149	2.514 to 2.940	2.867 to 3.317
		R squared (eta squared)	0.2715	0.5314	0.7911	0.94	0.9631	0.9877	0.9896
		F test to compare variances
		F, DFn, Dfd	2.081, 8, 8	1.323, 8, 8	1.616, 8, 8	1.615, 8, 8	12.29, 8, 8	7.355, 8, 8	8.252, 8, 8
		P value	0.3202	0.7017	0.5125	0.5133	0.0019	0.0106	0.0073
		P value summary	ns	ns	ns	ns	**	*	**
		Significantly different (P < 0.05)?	No	No	No	No	Yes	Yes	Yes
		Data analyzed
		Sample size, column A	9	9	9	9	9	9	9
		Sample size, column B	9	9	9	9	9	9	9

## Sheet: OD 0.1 data
					Day1			Day2			Day3
				0	0.148	0.158	0.15	0.199	0.201	0.204	0.138	0.16	0.142
				1	0.213	0.217	0.227	0.223	0.235	0.227	0.185	0.207	0.219
				2.5	0.27	0.277	0.247	0.262	0.289	0.3	0.258	0.272	0.284
				5	0.414	0.433	0.377	0.345	0.401	0.409	0.375	0.385	0.426
				10	0.788	0.844	0.769	0.597	0.652	0.68	0.743	0.706	0.769
				20	1.425	1.506	1.325	1.099	1.126	1.208	1.564	1.459	1.489
				30	1.727	1.671	1.627	1.428	1.478	1.485	1.877	1.855	1.851
				40	1.982	1.982	1.883	1.55	1.65	1.648	2.005	1.972	2.143
					0	1	2.5	5	10	20	30	40
				Day1	0.148	0.213	0.27	0.414	0.788	1.425	1.727	1.982
					0.158	0.217	0.277	0.433	0.844	1.506	1.671	1.982
					0.15	0.227	0.247	0.377	0.769	1.325	1.627	1.883
				Day2	0.199	0.223	0.262	0.345	0.597	1.099	1.428	1.55
					0.201	0.235	0.289	0.401	0.652	1.126	1.478	1.65
					0.204	0.227	0.3	0.409	0.68	1.208	1.485	1.648
				Day3	0.138	0.185	0.258	0.375	0.743	1.564	1.877	2.005
					0.16	0.207	0.272	0.385	0.706	1.459	1.855	1.972
					0.142	0.219	0.284	0.426	0.769	1.489	1.851	2.143
			two-tail p value			p<0.0001
				https://www.graphpad.com/quickcalcs/ttest2/

## Sheet:  OD 0.2 data
					Day1			Day2			Day3
				0	0.228	0.217	0.22	0.303	0.331	0.298	0.228	0.213	0.198
				1	0.316	0.288	0.288	0.345	0.323	0.313	0.359	0.386	0.294
				2.5	0.381	0.339	0.356	0.383	0.371	0.369	0.461	0.457	0.457
				5	0.548	0.49	0.507	0.441	0.452	0.493	0.724	0.699	0.645
				10	1.103	1.024	0.956	0.811	0.84	0.837	1.271	1.191	1.098
				20	1.904	1.867	1.686	1.337	1.204	1.303	2.254	2.196	2.093
				30	2.267	2.168	2.056	1.796	1.661	1.724	2.651	2.644	2.674
				40	2.678	2.642	2.676	1.946	1.795	2.051	2.903	3.025	2.854
				0	1	2.5	5	10	20	30	40
				0.228	0.316	0.381	0.548	1.103	1.904	2.267	2.678
				0.217	0.288	0.339	0.49	1.024	1.867	2.168	2.642
				0.22	0.288	0.356	0.507	0.956	1.686	2.056	2.676
				0.303	0.345	0.383	0.441	0.811	1.337	1.796	1.946
				0.331	0.323	0.371	0.452	0.84	1.204	1.661	1.795
				0.298	0.313	0.369	0.493	0.837	1.303	1.724	2.051
				0.228	0.359	0.461	0.724	1.271	2.254	2.651	2.903
				0.213	0.386	0.457	0.699	1.191	2.196	2.644	3.025
				0.198	0.294	0.457	0.645	1.098	2.093	2.674	2.854

## Sheet: OD 0.5 data 
					Day1			Day2			Day3
				0	0.39	0.389	0.352	0.486	0.503	0.516	0.368	0.368	0.363
				1	0.515	0.512	0.476	0.544	0.573	0.506	0.534	0.536	0.532
				2.5	0.6	0.565	0.529	0.586	0.573	0.559	0.651	0.669	0.749
				5	0.148	0.744	0.779	0.636	0.72	0.621	0.881	0.835	0.854
				10	1.32	1.249	1.26	0.957	1.054	1.011	1.459	1.303	1.455
				20	2.406	2.288	2.365	1.799	1.955	2.045	2.442	2.79	2.704
				30	2.802	2.769	2.719	2.338	2.585	2.72	3.153	3.228	3.473
				40	3.518	3.558	3.588	2.88	2.747	2.844	3.509	3.312	3.584
				0	1	2.5	5	10	20	30	40
				0.39	0.515	0.6	0.148	1.32	2.406	2.802	3.518
				0.389	0.512	0.565	0.744	1.249	2.288	2.769	3.558
				0.352	0.476	0.529	0.779	1.26	2.365	2.719	3.588
				0.486	0.544	0.586	0.636	0.957	1.799	2.338	2.88
				0.503	0.573	0.573	0.72	1.054	1.955	2.585	2.747
				0.516	0.506	0.559	0.621	1.011	2.045	2.72	2.844
				0.368	0.534	0.651	0.881	1.459	2.442	3.153	3.509
				0.368	0.536	0.669	0.835	1.303	2.79	3.228	3.312
				0.363	0.532	0.749	0.854	1.455	2.704	3.473	3.584

## Sheet: OD 1.0 data
					Day1			Day2			Day3
				0	0.5	0.528	0.508	0.68	0.741	0.716	0.495	0.529	0.559
				1	0.6	0.624	0.581	0.69	0.771	0.75	0.66	0.666	0.749
				2.5	0.661	0.729	0.739	0.702	0.758	0.841	0.841	1.041	0.859
				5	0.853	0.945	0.931	0.799	0.833	0.976	0.845	1.042	0.903
				10	1.543	1.426	1.433	1.27	1.202	1.448	1.482	1.575	1.3
				20	2.745	2.667	2.459	1.909	2.067	2.208	2.93	2.774	2.397
				30	3.257	3.172	3.411	2.963	2.978	3.209	3.74	3.638	3.43
				40	3.92	3.92	3.818	2.984	3.595	3.685	3.772	3.784	3.606
					0	1	2.5	5	10	20	30	40
				Day1	0.5	0.6	0.661	0.853	1.543	2.745	3.257	3.92
					0.528	0.624	0.729	0.945	1.426	2.667	3.172	3.92
					0.508	0.581	0.739	0.931	1.433	2.459	3.411	3.818
				Day2	0.68	0.69	0.702	0.799	1.27	1.909	2.963	2.984
					0.741	0.771	0.758	0.833	1.202	2.067	2.978	3.595
					0.716	0.75	0.841	0.976	1.448	2.208	3.209	3.685
				Day3	0.495	0.66	0.841	0.845	1.482	2.93	3.74	3.772
					0.529	0.666	1.041	1.042	1.575	2.774	3.638	3.784
					0.559	0.749	0.859	0.903	1.3	2.397	3.43	3.606
