# Supplementary material for: Programmable receptors enable bacterial biosensors to detect pathological biomarkers in clinical samples
Source: Nat Commun. 2021 Sep 1;12:5216. doi: 10.1038/s41467-021-25538-y (PMC8410942; doi:10.1038/s41467-021-25538-y)
Supplement: Supplementary file 6 — Source data [file 41467_2021_25538_MOESM6_ESM.zip › 5_Source data/Fig3E/A_Raw data/20200506_Day2/Raw data/Results/D2P2.xls]

## Sheet: Sheet0
	E.coli/GFP | Geometric Mean (BL1-H)				[Bile salts]	SE3			SE7			SE11			REF
A1.fcs	405				0	405	418	410	1236	1274	1036	2489	2516	2743	484	471	479
A2.fcs	418				10	1821	1336	1523	3091	3283	2403	5534	4786	6610
A3.fcs	410				20	3732	2800	3164	5356	5846	4042	8513	7810	9940
A4.fcs	1236				40	15315	8882	10855	11135	15004	10092	16867	13951	17382
A5.fcs	1274				60	34745	23646	29742	23385	26451	18326	25275	22678	28261
A6.fcs	1036				80	46090	37755	41620	32217	35258	28888	34851	33010	37535
A7.fcs	2489				100	49747	45770	48100	39640	41646	35532	40569	38923	42705
A8.fcs	2516				120	54892	51949	53894	45152	45520	40992	43138	42395	45251
A9.fcs	2743				160	60308	60227	60968	49269	48743	48435	47076	46172	47633
A10.fcs	60308				200	57265	56596	57671	48708	48331	48390	48543	49452	50373
A11.fcs	60227
A12.fcs	60968
B1.fcs	1821				[Bile salts]	SE3			SE7			SE11			REF
B2.fcs	1336				0	411			1182			2582.67			478
B3.fcs	1523				10	1560			2925.67			5643.33
B4.fcs	3091				20	3232			5081.33			8754.33
B5.fcs	3283				40	11684			12077			16066.7
B6.fcs	2403				60	29377.7			22720.7			25404.7
B7.fcs	5534				80	41821.7			32121			35132
B8.fcs	4786				100	47872.3			38939.3			40732.3
B9.fcs	6610				120	53578.3			43888			43594.7
B10.fcs	57265				160	60501			48815.7			46960.3
B11.fcs	56596				200	57177.3			48476.3			49456
B12.fcs	57671
C1.fcs	3732
C2.fcs	2800				[Bile salts]	SE3			SE7			SE11			REF
C3.fcs	3164				0	6.55744			127.859			139.507			6.55744
C4.fcs	5356				10	244.608			462.711			916.902
C5.fcs	5846				20	469.706			932.837			1085.31
C6.fcs	4042				40	3295.65			2587.94			1850.23
C7.fcs	8513				60	5558.46			4103.04			2793.76
C8.fcs	7810				80	4171.16			3186.08			2275.55
C9.fcs	9940				100	1998.25			3116.64			1896.28
C10.fcs	49269				120	1496.68			2514.75			1481.75
C11.fcs	48743				160	406.457			421.722			737.336
C12.fcs	48435				200	542.835			202.786			915.007
D1.fcs	15315
D2.fcs	8882				RPU
D3.fcs	10855				[Bile salts]	SE3			SE7			SE11
D4.fcs	11135				0	0.867089			2.49367			5.44866
D5.fcs	15004				10	3.29114			6.17229			11.9058
D6.fcs	10092				20	6.81857			10.7201			18.4691
D7.fcs	16867				40	24.6498			25.4789			33.8959
D8.fcs	13951				60	61.9782			47.9339			53.5963
D9.fcs	17382				80	88.2314			67.7658			74.1181
D10.fcs	48708				100	100.996			82.1505			85.9332
D11.fcs	48331				120	113.034			92.5907			91.9719
D12.fcs	48390				160	127.639			102.987			99.0724
E1.fcs	34745				200	120.627			102.271			104.338
E2.fcs	23646
E3.fcs	29742
E4.fcs	23385				[Bile salts]	SE3			SE7			SE11
E5.fcs	26451				0	0.0138343			0.269745			0.29432
E6.fcs	18326				10	0.51605			0.976183			1.93439
E7.fcs	25275				20	0.990942			1.96801			2.28969
E8.fcs	22678				40	6.95285			5.4598			3.90343
E9.fcs	28261				60	11.7267			8.6562			5.894
E10.fcs	47076				80	8.79991			6.7217			4.80074
E11.fcs	46172				100	4.21572			6.57519			4.0006
E12.fcs	47633				120	3.15755			5.30538			3.12606
F1.fcs	46090				160	0.857503			0.889709			1.55556
F2.fcs	37755				200	1.14522			0.427819			1.93039
F3.fcs	41620
F4.fcs	32217
F5.fcs	35258
F6.fcs	28888
F7.fcs	34851
F8.fcs	33010
F9.fcs	37535
F10.fcs	48543
F11.fcs	49452
F12.fcs	50373
G1.fcs	49747
G2.fcs	45770
G3.fcs	48100
G4.fcs	39640
G5.fcs	41646
G6.fcs	35532
G7.fcs	40569
G8.fcs	38923
G9.fcs	42705
H1.fcs	54892
H2.fcs	51949
H3.fcs	53894
H4.fcs	45152
H5.fcs	45520
H6.fcs	40992
H7.fcs	43138
H8.fcs	42395
H9.fcs	45251
H10.fcs	484
H11.fcs	471
H12.fcs	479
Mean	27040
SD	20311
