# Supplementary material for: Programmable receptors enable bacterial biosensors to detect pathological biomarkers in clinical samples
Source: Nat Commun. 2021 Sep 1;12:5216. doi: 10.1038/s41467-021-25538-y (PMC8410942; doi:10.1038/s41467-021-25538-y)
Supplement: Supplementary file 6 — Source data [file 41467_2021_25538_MOESM6_ESM.zip › 5_Source data/Fig3E/A_Raw data/20200505_Day1/A_Raw data/Results/D1P4.xls]

## Sheet: Sheet0
	E.coli/GFP | Geometric Mean (BL1-H)				[Bile salts]	V19			V22			V78			REF
A1.fcs	413				0	413	345	378	773	756	829	364	330	346	496	492	480
A2.fcs	345				10	2147	2034	2421	1857	1447	1806	1056	998	1188
A3.fcs	378				20	5914	4971	5312	2745	2332	2721	1731	1604	1477
A4.fcs	773				40	20070	16859	17955	4882	4025	4896	2791	3105	3628
A5.fcs	756				60	36993	30107	35398	8845	7074	8077	6512	6828	7335
A6.fcs	829				80	44418	38180	43015	17819	12975	15608	11083	13692	14905
A7.fcs	364				100	36419	28696	48416	21112	21085	22922	27896	22973	28821
A8.fcs	330				120	32148	18987	35729	35716	30588	31906	36052	34445	38855
A9.fcs	346				160	60626	59489	60503	44760	44847	43813	45911	44858	47092
A10.fcs	60626				200	57592	56827	53909	46467	42457	49423	52954	48597	50247
A11.fcs	59489
A12.fcs	60503
B1.fcs	2147
B2.fcs	2034
B3.fcs	2421
B4.fcs	1857
B5.fcs	1447
B6.fcs	1806
B7.fcs	1056
B8.fcs	998
B9.fcs	1188
B10.fcs	57592
B11.fcs	56827
B12.fcs	53909
C1.fcs	5914
C2.fcs	4971
C3.fcs	5312
C4.fcs	2745
C5.fcs	2332
C6.fcs	2721
C7.fcs	1731
C8.fcs	1604
C9.fcs	1477
C10.fcs	44760
C11.fcs	44847
C12.fcs	43813
D1.fcs	20070
D2.fcs	16859
D3.fcs	17955
D4.fcs	4882
D5.fcs	4025
D6.fcs	4896
D7.fcs	2791
D8.fcs	3105
D9.fcs	3628
D10.fcs	46467
D11.fcs	42457
D12.fcs	49423
E1.fcs	36993
E2.fcs	30107
E3.fcs	35398
E4.fcs	8845
E5.fcs	7074
E6.fcs	8077
E7.fcs	6512
E8.fcs	6828
E9.fcs	7335
E10.fcs	45911
E11.fcs	44858
E12.fcs	47092
F1.fcs	44418
F2.fcs	38180
F3.fcs	43015
F4.fcs	17819
F5.fcs	12975
F6.fcs	15608
F7.fcs	11083
F8.fcs	13692
F9.fcs	14905
F10.fcs	52954
F11.fcs	48597
F12.fcs	50247
G1.fcs	36419
G2.fcs	28696
G3.fcs	48416
G4.fcs	21112
G5.fcs	21085
G6.fcs	22922
G7.fcs	27896
G8.fcs	22973
G9.fcs	28821
H1.fcs	32148
H2.fcs	18987
H3.fcs	35729
H4.fcs	35716
H5.fcs	30588
H6.fcs	31906
H7.fcs	36052
H8.fcs	34445
H9.fcs	38855
H10.fcs	496
H11.fcs	492
H12.fcs	480
Mean	20967
SD	19618
